# Supplementary material for: Long non-coding RNA exploration for mesenchymal stem cell characterisation
Source: BMC Genomics. 2021 Jun 4;22:412. doi: 10.1186/s12864-020-07289-0 (PMC8178833; doi:10.1186/s12864-020-07289-0)
Supplement: Supplementary file 1 — Additional file 1 Details and metadata of RNAseq dataset(s) downloaded for unannotated lncRNA prediction and differential expression between “MSC” and “non-MSC” groups. [file 12864_2020_7289_MOESM1_ESM.csv]

sample ID	Group	Type	SRX ID	external ID	sra sample title	specie	project title	project ID	nb total reads	length reads	detail
ENCFF000GHA	MSC	BM-MSC			total RNA-seqof mesenchymal stem cell of the bone marrow	Homo sapiens	ENCODE
ENCFF000GHX	MSC	BM-MSC			total RNA-seqof mesenchymal stem cell of the bone marrow	Homo sapiens	ENCODE
ENCFF002DHX	Not	IPS			total RNA-seqof GM23338	Homo sapiens	ENCODE
ENCFF002DJY	Not	IPS			total RNA-seqof GM23338	Homo sapiens	ENCODE
ENCFF002DMJ	Not	hESC			total RNA-seqof H7	Homo sapiens	ENCODE
ENCFF002DMP	Not	hESC			total RNA-seqof H7	Homo sapiens	ENCODE
ERR1273705	Not	hESC	ERX1345312		Transcriptional profiling of human naive embryonic stem cells	Homo sapiens	Transcriptional profiling of human naive embryonic stem cells	PRJEB12748	67286349	125
ERR1273706	Not	hESC	ERX1345313		Transcriptional profiling of human naive embryonic stem cells	Homo sapiens	Transcriptional profiling of human naive embryonic stem cells	PRJEB12748	18924239	125
ERR1273707	Not	hESC	ERX1345314		Transcriptional profiling of human naive embryonic stem cells	Homo sapiens	Transcriptional profiling of human naive embryonic stem cells	PRJEB12748	55745935	125
ERR1273708	Not	hESC	ERX1345315		Transcriptional profiling of human naive embryonic stem cells	Homo sapiens	Transcriptional profiling of human naive embryonic stem cells	PRJEB12748	28988509	125
ERR1273709	Not	hESC	ERX1345316		Transcriptional profiling of human naive embryonic stem cells	Homo sapiens	Transcriptional profiling of human naive embryonic stem cells	PRJEB12748	NA	NA
ERR1273710	Not	hESC	ERX1345317		Transcriptional profiling of human naive embryonic stem cells	Homo sapiens	Transcriptional profiling of human naive embryonic stem cells	PRJEB12748	NA	NA
ERR1273711	Not	hESC	ERX1345318		Transcriptional profiling of human naive embryonic stem cells	Homo sapiens	Transcriptional profiling of human naive embryonic stem cells	PRJEB12748	NA	NA
ERR1273712	Not	hESC	ERX1345319		Transcriptional profiling of human naive embryonic stem cells	Homo sapiens	Transcriptional profiling of human naive embryonic stem cells	PRJEB12748	NA	NA
ERR1273713	Not	hESC	ERX1345320		Transcriptional profiling of human naive embryonic stem cells	Homo sapiens	Transcriptional profiling of human naive embryonic stem cells	PRJEB12748	NA	NA
ERR1514461	MSC	BM-MSC	ERX1585480		RNASeq of musculoskeletal ageing using human mesenchymal stem cells and their tissue constructs	Homo sapiens	RNASeq of musculoskeletal ageing using human mesenchymal stem cells and their tissue constructs	PRJEB14688	32467641	96.41																																NA
ERR1514462	MSC	BM-MSC	ERX1585481		RNASeq of musculoskeletal ageing using human mesenchymal stem cells and their tissue constructs	Homo sapiens	RNASeq of musculoskeletal ageing using human mesenchymal stem cells and their tissue constructs	PRJEB14688	34192962	96.30																																NA
ERR1514463	MSC	BM-MSC	ERX1585482		RNASeq of musculoskeletal ageing using human mesenchymal stem cells and their tissue constructs	Homo sapiens	RNASeq of musculoskeletal ageing using human mesenchymal stem cells and their tissue constructs	PRJEB14688	28164147	95.51																																NA
ERR1514464	MSC	BM-MSC	ERX1585483		RNASeq of musculoskeletal ageing using human mesenchymal stem cells and their tissue constructs	Homo sapiens	RNASeq of musculoskeletal ageing using human mesenchymal stem cells and their tissue constructs	PRJEB14688	28633110	96.97																																NA
ERR1514465	MSC	BM-MSC	ERX1585484		RNASeq of musculoskeletal ageing using human mesenchymal stem cells and their tissue constructs	Homo sapiens	RNASeq of musculoskeletal ageing using human mesenchymal stem cells and their tissue constructs	PRJEB14688	25135660	96.96																																NA
ERR1514467	MSC	BM-MSC	ERX1585486		RNASeq of musculoskeletal ageing using human mesenchymal stem cells and their tissue constructs	Homo sapiens	RNASeq of musculoskeletal ageing using human mesenchymal stem cells and their tissue constructs	PRJEB14688	28240410	96.79																																Sample 30
ERR1514468	MSC	BM-MSC	ERX1585487		RNASeq of musculoskeletal ageing using human mesenchymal stem cells and their tissue constructs	Homo sapiens	RNASeq of musculoskeletal ageing using human mesenchymal stem cells and their tissue constructs	PRJEB14688	29410953	96.97																																Sample 31
ERR1514469	MSC	BM-MSC	ERX1585488		RNASeq of musculoskeletal ageing using human mesenchymal stem cells and their tissue constructs	Homo sapiens	RNASeq of musculoskeletal ageing using human mesenchymal stem cells and their tissue constructs	PRJEB14688	28966083	97.22																																NA
ERR841607	Not	IPS-derived neurons	ERX921697		Illumina HiSeq 2500 paired end sequencing; RNA-seq of NEAT1 knockdown in neuronal excitability	Homo sapiens	RNA-seq of NEAT1 knockdown in neuronal excitability	PRJEB9006	14282989	101	KCl																																NA	Sample 1
ERR841608	Not	IPS-derived neurons	ERX921709		Illumina HiSeq 2500 paired end sequencing; RNA-seq of NEAT1 knockdown in neuronal excitability	Homo sapiens	RNA-seq of NEAT1 knockdown in neuronal excitability	PRJEB9006	22188866	101	KCl																																NA	Sample 11
ERR841609	Not	IPS-derived neurons	ERX921694		Illumina HiSeq 2500 paired end sequencing; RNA-seq of NEAT1 knockdown in neuronal excitability	Homo sapiens	RNA-seq of NEAT1 knockdown in neuronal excitability	PRJEB9006	22616373	101	KCl																																NA	Sample 17
ERR841610	Not	IPS-derived neurons	ERX921708		Illumina HiSeq 2500 paired end sequencing; RNA-seq of NEAT1 knockdown in neuronal excitability	Homo sapiens	RNA-seq of NEAT1 knockdown in neuronal excitability	PRJEB9006	13192833	101	NA																																NA	Sample 8
ERR841611	Not	IPS-derived neurons	ERX921705		Illumina HiSeq 2500 paired end sequencing; RNA-seq of NEAT1 knockdown in neuronal excitability	Homo sapiens	RNA-seq of NEAT1 knockdown in neuronal excitability	PRJEB9006	15290840	101	KCl																																NA	Sample 7
ERR841613	Not	IPS-derived neurons	ERX921699		Illumina HiSeq 2500 paired end sequencing; RNA-seq of NEAT1 knockdown in neuronal excitability	Homo sapiens	RNA-seq of NEAT1 knockdown in neuronal excitability	PRJEB9006	15686003	101	NA																																Sample 14	NA
ERR841615	Not	IPS-derived neurons	ERX921702		Illumina HiSeq 2500 paired end sequencing; RNA-seq of NEAT1 knockdown in neuronal excitability	Homo sapiens	RNA-seq of NEAT1 knockdown in neuronal excitability	PRJEB9006	14182869	101	NA																																NA	Sample 2
ERR841621	Not	IPS-derived neurons	ERX921696		Illumina HiSeq 2500 paired end sequencing; RNA-seq of NEAT1 knockdown in neuronal excitability	Homo sapiens	RNA-seq of NEAT1 knockdown in neuronal excitability	PRJEB9006	15232542	101	NA																																NA	Sample 12
SRR2737546	Not	Primary Chondrocytes	SRX1358410		GSM1914777: Control 1; Homo sapiens; RNA-Seq	Homo sapiens	Transcriptome response to 4h IL-1b stimulation of primary chondrocytes	PRJNA299568	34300359	97.39	No stimulation
SRR2737547	Not	Primary Chondrocytes	SRX1358411		GSM1914778: Control 2; Homo sapiens; RNA-Seq	Homo sapiens	Transcriptome response to 4h IL-1b stimulation of primary chondrocytes	PRJNA299568	37284758	96.91	No stimulation
SRR2737548	Not	Primary Chondrocytes	SRX1358412		GSM1914779: Control 3; Homo sapiens; RNA-Seq	Homo sapiens	Transcriptome response to 4h IL-1b stimulation of primary chondrocytes	PRJNA299568	33144961	96.89	No stimulation
SRR4039950	Not	HSPC	SRX2031066		GSM2284651: HSPC day 0 rep1; Homo sapiens; RNA-Seq	Homo sapiens	Hematopoietic Stem/Progenitor Cell Expansion Without Differentiation is Achieved in Zwitterionic Hydrogels	PRJNA339416	17369972	50
SRR4039951	Not	HSPC	SRX2031067		GSM2284652: HSPC day 0 rep2; Homo sapiens; RNA-Seq	Homo sapiens	Hematopoietic Stem/Progenitor Cell Expansion Without Differentiation is Achieved in Zwitterionic Hydrogels	PRJNA339416	18053125	50
SRR4039952	Not	HSPC	SRX2031068		GSM2284653: HSPC day 24 rep1; Homo sapiens; RNA-Seq	Homo sapiens	Hematopoietic Stem/Progenitor Cell Expansion Without Differentiation is Achieved in Zwitterionic Hydrogels	PRJNA339416	20682268	50
SRR4039953	Not	HSPC	SRX2031069		GSM2284654: HSPC day 24 rep2; Homo sapiens; RNA-Seq	Homo sapiens	Hematopoietic Stem/Progenitor Cell Expansion Without Differentiation is Achieved in Zwitterionic Hydrogels	PRJNA339416	19282208	50
SRR3178284	Not	HSPC	SRX1592574		GSM2066393: huCB stem ctrl_rep1; Homo sapiens; RNA-Seq	Homo sapiens	miR-126 Orchestrates an Oncogenic Program in B-Cell Precursor Acute Lymphoblastic Leukemia	PRJNA312538	25398470	100.79	huCB stem ctrl
SRR3178285	Not	HSPC	SRX1592575		GSM2066394: huCB stem ctrl_rep2; Homo sapiens; RNA-Seq	Homo sapiens	miR-126 Orchestrates an Oncogenic Program in B-Cell Precursor Acute Lymphoblastic Leukemia	PRJNA312538	5926147	100.77	huCB stem ctrl
SRR3178286	Not	HSPC	SRX1592576		GSM2066395: huCB stem ctrl_rep3; Homo sapiens; RNA-Seq	Homo sapiens	miR-126 Orchestrates an Oncogenic Program in B-Cell Precursor Acute Lymphoblastic Leukemia	PRJNA312538	7615479	100.78	huCB stem ctrl
SRR3178290	Not	HSPC	SRX1592580		GSM2066399: huCB progenitors ctrl_rep1; Homo sapiens; RNA-Seq	Homo sapiens	miR-126 Orchestrates an Oncogenic Program in B-Cell Precursor Acute Lymphoblastic Leukemia	PRJNA312538	36341406	100.77	huCB progenitors ctrl
SRR3178291	Not	HSPC	SRX1592581		GSM2066400: huCB progenitors ctrl_rep2; Homo sapiens; RNA-Seq	Homo sapiens	miR-126 Orchestrates an Oncogenic Program in B-Cell Precursor Acute Lymphoblastic Leukemia	PRJNA312538	6431588	100.78	huCB progenitors ctrl
SRR3178292	Not	HSPC	SRX1592582		GSM2066401: huCB progenitors ctrl_rep3; Homo sapiens; RNA-Seq	Homo sapiens	miR-126 Orchestrates an Oncogenic Program in B-Cell Precursor Acute Lymphoblastic Leukemia	PRJNA312538	3602619	100.77	huCB progenitors ctrl
ENCFF245VTB	Not	hepatocytes			total RNA-seqof hepatocyte	Homo sapiens	ENCODE
ENCFF653EZE	Not	hepatocytes			total RNA-seqof hepatocyte	Homo sapiens	ENCODE
SRR1168499	Not	HUVEC	SRX470246		GSM1327344: HUVEC; Homo sapiens; RNA-Seq	Homo sapiens	Transcriptomic analysis reveals novel long non-coding RNAs critical for vertebrate development [RNA-Seq]	PRJNA238180	97606136	90
SRR3457838	Not	Macrophages	SRX1733620		GSM2135456: 140421_S2_CNT_A__; Homo sapiens; RNA-Seq	Homo sapiens	Single-cell qPCR, and bulk-level transcriptomics and epigenomics of treated macrophages	PRJNA315538	62681472	50	CNT
SRR3457839	Not	Macrophages	SRX1733621		GSM2135457: 140421_S2_CNT_B__; Homo sapiens; RNA-Seq	Homo sapiens	Single-cell qPCR, and bulk-level transcriptomics and epigenomics of treated macrophages	PRJNA315538	66405838	50	CNT
SRR3457840	Not	Macrophages	SRX1733622		GSM2135458: 140421_S2_IL10_A__; Homo sapiens; RNA-Seq	Homo sapiens	Single-cell qPCR, and bulk-level transcriptomics and epigenomics of treated macrophages	PRJNA315538	70016991	50	IL10
SRR3457841	Not	Macrophages	SRX1733623		GSM2135459: 140421_S2_IL10_B__; Homo sapiens; RNA-Seq	Homo sapiens	Single-cell qPCR, and bulk-level transcriptomics and epigenomics of treated macrophages	PRJNA315538	80257003	50	IL10
SRR3457842	Not	Macrophages	SRX1733624		GSM2135460: 140825_S3_CNT___; Homo sapiens; RNA-Seq	Homo sapiens	Single-cell qPCR, and bulk-level transcriptomics and epigenomics of treated macrophages	PRJNA315538	37671849	75	CNT
SRR3457843	Not	Macrophages	SRX1733625		GSM2135461: 140825_S3_IL10___; Homo sapiens; RNA-Seq	Homo sapiens	Single-cell qPCR, and bulk-level transcriptomics and epigenomics of treated macrophages	PRJNA315538	40575802	75	IL10
SRR3457844	Not	Macrophages	SRX1733626		GSM2135462: 140825_S1_CNT___; Homo sapiens; RNA-Seq	Homo sapiens	Single-cell qPCR, and bulk-level transcriptomics and epigenomics of treated macrophages	PRJNA315538	28548046	75	CNT
SRR3457845	Not	Macrophages	SRX1733627		GSM2135463: 140825_S1_IL10___; Homo sapiens; RNA-Seq	Homo sapiens	Single-cell qPCR, and bulk-level transcriptomics and epigenomics of treated macrophages	PRJNA315538	44848576	75	IL10
SRR3457846	Not	Macrophages	SRX1733628		GSM2135464: 140825_S1_IFNgTNFa___; Homo sapiens; RNA-Seq	Homo sapiens	Single-cell qPCR, and bulk-level transcriptomics and epigenomics of treated macrophages	PRJNA315538	33920601	75	IFNgTNFa
SRR3457847	Not	Macrophages	SRX1733629		GSM2135465: 140825_S2_IFNgTNFa___; Homo sapiens; RNA-Seq	Homo sapiens	Single-cell qPCR, and bulk-level transcriptomics and epigenomics of treated macrophages	PRJNA315538	26580763	75	IFNgTNFa
SRR3457848	Not	Macrophages	SRX1733630		GSM2135466: 140825_S3_IFNgTNFa___; Homo sapiens; RNA-Seq	Homo sapiens	Single-cell qPCR, and bulk-level transcriptomics and epigenomics of treated macrophages	PRJNA315538	28565135	75	IFNgTNFa
SRR3457849	Not	Macrophages	SRX1733631		GSM2135467: 140825_S2_CNT___; Homo sapiens; RNA-Seq	Homo sapiens	Single-cell qPCR, and bulk-level transcriptomics and epigenomics of treated macrophages	PRJNA315538	41595399	75	CNT
SRR3457850	Not	Macrophages	SRX1733632		GSM2135468: 140825_S2_IL10___; Homo sapiens; RNA-Seq	Homo sapiens	Single-cell qPCR, and bulk-level transcriptomics and epigenomics of treated macrophages	PRJNA315538	38443748	75	IL10
SRR5750514	Not	hepatocytes	SRX2950738		Dual RNAseq: Human hepatocytes and Plasmodium berghei	Homo sapiens	Dual RNAseq - Human hepatocytes infected with Plasmodium berghei	PRJNA390648	62983452	99.38	Infected with Plasmodium berghei
SRR5750515	Not	hepatocytes	SRX2950737		Dual RNAseq: Human hepatocytes and Plasmodium berghei	Homo sapiens	Dual RNAseq - Human hepatocytes infected with Plasmodium berghei	PRJNA390648	46318597	99.38	NA
SRR5750517	Not	hepatocytes	SRX2950735		Dual RNAseq: Human hepatocytes and Plasmodium berghei	Homo sapiens	Dual RNAseq - Human hepatocytes infected with Plasmodium berghei	PRJNA390648	63391464	99.29	NA
SRR5750520	Not	hepatocytes	SRX2950732		Dual RNAseq: Human hepatocytes and Plasmodium berghei	Homo sapiens	Dual RNAseq - Human hepatocytes infected with Plasmodium berghei	PRJNA390648	57010988	99.33	NA
SRR5750521	Not	hepatocytes	SRX2950731		Dual RNAseq: Human hepatocytes and Plasmodium berghei	Homo sapiens	Dual RNAseq - Human hepatocytes infected with Plasmodium berghei	PRJNA390648	47651456	99.41	Infected with Plasmodium berghei
SRR5750524	Not	hepatocytes	SRX2950728		Dual RNAseq: Human hepatocytes and Plasmodium berghei	Homo sapiens	Dual RNAseq - Human hepatocytes infected with Plasmodium berghei	PRJNA390648	47486674	99.53	NA
SRR5750525	Not	hepatocytes	SRX2950727		Dual RNAseq: Human hepatocytes and Plasmodium berghei	Homo sapiens	Dual RNAseq - Human hepatocytes infected with Plasmodium berghei	PRJNA390648	52736152	99.44	Infected with Plasmodium berghei
SRR5750526	Not	hepatocytes	SRX2950726		Dual RNAseq: Human hepatocytes and Plasmodium berghei	Homo sapiens	Dual RNAseq - Human hepatocytes infected with Plasmodium berghei	PRJNA390648	49216420	99.16	NA
SRR6300667	Not	HUVEC	SRX3401581		GSM2859866: hyp_12h_n1_1; Homo sapiens; RNA-Seq	Homo sapiens	Total RNA deep sequencing (ribosomal depleted) of human umbilical vein endothelial cells exposed to hypoxia (0.2%) for 12h and 24h or kept under normoxic conditions.	PRJNA418883	39712730	94	Hypoxia 0.2% O2, 5% CO2 humidified atmosphere
SRR6300668	Not	HUVEC	SRX3401582		GSM2859867: hyp_12h_n2_1; Homo sapiens; RNA-Seq	Homo sapiens	Total RNA deep sequencing (ribosomal depleted) of human umbilical vein endothelial cells exposed to hypoxia (0.2%) for 12h and 24h or kept under normoxic conditions.	PRJNA418883	43357452	94	Hypoxia 0.2% O2, 5% CO2 humidified atmosphere
SRR6300669	Not	HUVEC	SRX3401583		GSM2859868: hyp_24h_n1_1; Homo sapiens; RNA-Seq	Homo sapiens	Total RNA deep sequencing (ribosomal depleted) of human umbilical vein endothelial cells exposed to hypoxia (0.2%) for 12h and 24h or kept under normoxic conditions.	PRJNA418883	41045511	94	Hypoxia 0.2% O2, 5% CO2 humidified atmosphere
SRR6300670	Not	HUVEC	SRX3401584		GSM2859869: hyp_24h_n2_1; Homo sapiens; RNA-Seq	Homo sapiens	Total RNA deep sequencing (ribosomal depleted) of human umbilical vein endothelial cells exposed to hypoxia (0.2%) for 12h and 24h or kept under normoxic conditions.	PRJNA418883	44557122	94	Hypoxia 0.2% O2, 5% CO2 humidified atmosphere
SRR6300671	Not	HUVEC	SRX3401585		GSM2859870: norm_12h_n1_1; Homo sapiens; RNA-Seq	Homo sapiens	Total RNA deep sequencing (ribosomal depleted) of human umbilical vein endothelial cells exposed to hypoxia (0.2%) for 12h and 24h or kept under normoxic conditions.	PRJNA418883	42304183	94	Normoxia 20% O2, 5% CO2 humidified atmosphere
SRR6300672	Not	HUVEC	SRX3401586		GSM2859871: norm_12h_n2_1; Homo sapiens; RNA-Seq	Homo sapiens	Total RNA deep sequencing (ribosomal depleted) of human umbilical vein endothelial cells exposed to hypoxia (0.2%) for 12h and 24h or kept under normoxic conditions.	PRJNA418883	42748680	94	Normoxia 20% O2, 5% CO2 humidified atmosphere
SRR6300673	Not	HUVEC	SRX3401587		GSM2859872: norm_24h_n1_1; Homo sapiens; RNA-Seq	Homo sapiens	Total RNA deep sequencing (ribosomal depleted) of human umbilical vein endothelial cells exposed to hypoxia (0.2%) for 12h and 24h or kept under normoxic conditions.	PRJNA418883	42771271	94	Normoxia 20% O2, 5% CO2 humidified atmosphere
SRR6300674	Not	HUVEC	SRX3401588		GSM2859873: norm_24h_n2_1; Homo sapiens; RNA-Seq	Homo sapiens	Total RNA deep sequencing (ribosomal depleted) of human umbilical vein endothelial cells exposed to hypoxia (0.2%) for 12h and 24h or kept under normoxic conditions.	PRJNA418883	42131852	94	Normoxia 20% O2, 5% CO2 humidified atmosphere
SRR3724617	Not	Lymphocytes	SRX1881712		GSM2218995: Healthy1-CD4Memory; Homo sapiens; RNA-Seq	Homo sapiens	T cells from paroxysmal nocturnal hemoglobinuria patients show an altered TNFR signaling pathway	PRJNA327044	29296358	100	healthy
SRR3724618	Not	Lymphocytes	SRX1881713		GSM2218996: Healthy1-CD4Naive; Homo sapiens; RNA-Seq	Homo sapiens	T cells from paroxysmal nocturnal hemoglobinuria patients show an altered TNFR signaling pathway	PRJNA327044	27598581	100	healthy
SRR3724619	Not	Lymphocytes	SRX1881714		GSM2218997: Healthy1-CD8Memory; Homo sapiens; RNA-Seq	Homo sapiens	T cells from paroxysmal nocturnal hemoglobinuria patients show an altered TNFR signaling pathway	PRJNA327044	26351498	100	healthy
SRR3724620	Not	Lymphocytes	SRX1881715		GSM2218998: Healthy1-CD8Naive; Homo sapiens; RNA-Seq	Homo sapiens	T cells from paroxysmal nocturnal hemoglobinuria patients show an altered TNFR signaling pathway	PRJNA327044	29464342	100	healthy
SRR3724621	Not	Lymphocytes	SRX1881716		GSM2218999: Healthy2-CD4Memory; Homo sapiens; RNA-Seq	Homo sapiens	T cells from paroxysmal nocturnal hemoglobinuria patients show an altered TNFR signaling pathway	PRJNA327044	48167581	100	healthy
SRR3724622	Not	Lymphocytes	SRX1881717		GSM2219000: Healthy2-CD4Naive; Homo sapiens; RNA-Seq	Homo sapiens	T cells from paroxysmal nocturnal hemoglobinuria patients show an altered TNFR signaling pathway	PRJNA327044	42220340	100	healthy
SRR3724623	Not	Lymphocytes	SRX1881718		GSM2219001: Healthy2-CD8Memory; Homo sapiens; RNA-Seq	Homo sapiens	T cells from paroxysmal nocturnal hemoglobinuria patients show an altered TNFR signaling pathway	PRJNA327044	38563382	100	healthy
SRR3724624	Not	Lymphocytes	SRX1881719		GSM2219002: Healthy2-CD8Naive; Homo sapiens; RNA-Seq	Homo sapiens	T cells from paroxysmal nocturnal hemoglobinuria patients show an altered TNFR signaling pathway	PRJNA327044	45267949	100	healthy
SRR3724625	Not	Lymphocytes	SRX1881720		GSM2219003: Healthy3-CD4Memory; Homo sapiens; RNA-Seq	Homo sapiens	T cells from paroxysmal nocturnal hemoglobinuria patients show an altered TNFR signaling pathway	PRJNA327044	45930063	100	healthy
SRR3724626	Not	Lymphocytes	SRX1881721		GSM2219004: Healthy3-CD4Naive; Homo sapiens; RNA-Seq	Homo sapiens	T cells from paroxysmal nocturnal hemoglobinuria patients show an altered TNFR signaling pathway	PRJNA327044	40731526	100	healthy
SRR3724627	Not	Lymphocytes	SRX1881722		GSM2219005: Healthy3-CD8Memory; Homo sapiens; RNA-Seq	Homo sapiens	T cells from paroxysmal nocturnal hemoglobinuria patients show an altered TNFR signaling pathway	PRJNA327044	47542258	100	healthy
SRR3724628	Not	Lymphocytes	SRX1881723		GSM2219006: Healthy3-CD8Naive; Homo sapiens; RNA-Seq	Homo sapiens	T cells from paroxysmal nocturnal hemoglobinuria patients show an altered TNFR signaling pathway	PRJNA327044	53718245	100	healthy
SRR3724629	Not	Lymphocytes	SRX1881724		GSM2219007: PNH1-CD4Memory; Homo sapiens; RNA-Seq	Homo sapiens	T cells from paroxysmal nocturnal hemoglobinuria patients show an altered TNFR signaling pathway	PRJNA327044	30025375	100	paroxysmal nocturnal hemoglobinuria (PNH)
SRR3724630	Not	Lymphocytes	SRX1881725		GSM2219008: PNH1-CD4Naive; Homo sapiens; RNA-Seq	Homo sapiens	T cells from paroxysmal nocturnal hemoglobinuria patients show an altered TNFR signaling pathway	PRJNA327044	29638535	100	paroxysmal nocturnal hemoglobinuria (PNH)
SRR3724631	Not	Lymphocytes	SRX1881726		GSM2219009: PNH1-CD8Memory; Homo sapiens; RNA-Seq	Homo sapiens	T cells from paroxysmal nocturnal hemoglobinuria patients show an altered TNFR signaling pathway	PRJNA327044	30553368	100	paroxysmal nocturnal hemoglobinuria (PNH)
SRR3724632	Not	Lymphocytes	SRX1881727		GSM2219010: PNH1-CD8Naive; Homo sapiens; RNA-Seq	Homo sapiens	T cells from paroxysmal nocturnal hemoglobinuria patients show an altered TNFR signaling pathway	PRJNA327044	34722293	100	paroxysmal nocturnal hemoglobinuria (PNH)
SRR3724633	Not	Lymphocytes	SRX1881728		GSM2219011: PNH2-CD4Memory; Homo sapiens; RNA-Seq	Homo sapiens	T cells from paroxysmal nocturnal hemoglobinuria patients show an altered TNFR signaling pathway	PRJNA327044	32466930	100	paroxysmal nocturnal hemoglobinuria (PNH)
SRR3724634	Not	Lymphocytes	SRX1881729		GSM2219012: PNH2-CD4Naive; Homo sapiens; RNA-Seq	Homo sapiens	T cells from paroxysmal nocturnal hemoglobinuria patients show an altered TNFR signaling pathway	PRJNA327044	29139809	100	paroxysmal nocturnal hemoglobinuria (PNH)
SRR3724635	Not	Lymphocytes	SRX1881730		GSM2219013: PNH2-CD8Memory; Homo sapiens; RNA-Seq	Homo sapiens	T cells from paroxysmal nocturnal hemoglobinuria patients show an altered TNFR signaling pathway	PRJNA327044	28506728	100	paroxysmal nocturnal hemoglobinuria (PNH)
SRR3724636	Not	Lymphocytes	SRX1881731		GSM2219014: PNH2-CD8Naive; Homo sapiens; RNA-Seq	Homo sapiens	T cells from paroxysmal nocturnal hemoglobinuria patients show an altered TNFR signaling pathway	PRJNA327044	30666327	100	paroxysmal nocturnal hemoglobinuria (PNH)
SRR3724637	Not	Lymphocytes	SRX1881732		GSM2219015: PNH3-CD4Memory; Homo sapiens; RNA-Seq	Homo sapiens	T cells from paroxysmal nocturnal hemoglobinuria patients show an altered TNFR signaling pathway	PRJNA327044	49485440	100	paroxysmal nocturnal hemoglobinuria (PNH)
SRR3724638	Not	Lymphocytes	SRX1881733		GSM2219016: PNH3-CD4Naive; Homo sapiens; RNA-Seq	Homo sapiens	T cells from paroxysmal nocturnal hemoglobinuria patients show an altered TNFR signaling pathway	PRJNA327044	43428307	100	paroxysmal nocturnal hemoglobinuria (PNH)
SRR3724639	Not	Lymphocytes	SRX1881734		GSM2219017: PNH3-CD8Memory; Homo sapiens; RNA-Seq	Homo sapiens	T cells from paroxysmal nocturnal hemoglobinuria patients show an altered TNFR signaling pathway	PRJNA327044	41998683	100	paroxysmal nocturnal hemoglobinuria (PNH)
SRR3724640	Not	Lymphocytes	SRX1881735		GSM2219018: PNH3-CD8Naive; Homo sapiens; RNA-Seq	Homo sapiens	T cells from paroxysmal nocturnal hemoglobinuria patients show an altered TNFR signaling pathway	PRJNA327044	52622177	100	paroxysmal nocturnal hemoglobinuria (PNH)
