# Supplementary material for: Long non-coding RNA exploration for mesenchymal stem cell characterisation
Source: BMC Genomics. 2021 Jun 4;22:412. doi: 10.1186/s12864-020-07289-0 (PMC8178833; doi:10.1186/s12864-020-07289-0)
Supplement: Supplementary file 2 — Additional file 2 List of differentially expressed annotated genes between “MSC” and “non MSC” groups. [file 12864_2020_7289_MOESM2_ESM.tsv]

x
1	KRTAP1.5
2	FAM180A
3	GALNT5
4	CCKAR
5	LINC01423
6	KCNK2
7	ITGBL1
8	APCDD1L
9	BDKRB2
10	FGF7
11	LRRC15
12	PTGFR
13	AL355607.2
14	KCNK15
15	FGF5
16	SLC14A1
17	MYLK
18	SMILR
19	GDF5
20	SBSN
21	RFX8
22	CA12
23	IL13RA2
24	EYA2
25	C2CD6
26	DLX5
27	PENK
28	AL359834.1
29	C1S
30	RAB27B
31	Z97200.1
32	AC022467.1
33	AL160153.1
34	FAP
35	NTM
36	FAM133CP
37	FOXD1
38	C11orf87
39	ISLR
40	SFRP4
41	HOXC10
42	PRR16
43	HOXC11
44	AC091182.2
45	FAM225B
46	LINC02454
47	LAMA3
48	THBS2
49	PDGFRA
50	LIMA1
51	AC007336.3
52	BICC1
53	OLFML1
54	LINC01605
55	KIAA1755
56	AC105046.1
57	IGFBP6
58	SATB2
59	PDGFRB
60	CLCA2
61	GPR1
62	BLID
63	EGR1
64	FGF10
65	PAMR1
66	LINC00968
67	PCOLCE
68	POPDC3
69	C1R
70	CCN5
71	COL8A1
72	SSPN
73	APCDD1L.DT
74	AGAP11
75	SOCS5
76	AL355102.1
77	AP003071.4
78	MOXD1
79	CLMP
80	GLYATL2
81	NTNG1
82	AC114284.1
83	LMO7
84	RF01891
85	PQLC2L
86	CCDC68
87	TNFRSF11B
88	COL6A3
89	PTHLH
90	PRRX1
91	PAM
92	PALM2.AKAP2
93	SIX2
94	AC099066.2
95	MIR31HG
96	PDE1C
97	SLC16A4
98	VGLL3
99	EGR3
100	ABCA8
101	SERPINE2
102	ITGA11
103	IL1RL2
104	PTGES
105	AC010533.1
106	ANXA10
107	FOXF2
108	HSPB2
109	WNT5A
110	PPFIBP1
111	CCN6
112	AL118522.1
113	GREM1
114	HOTAIR
115	FMN2
116	BEND6
117	ROS1
118	IL6
119	AC041040.1
120	AC110597.1
121	RANBP3L
122	LMO7.AS1
123	LINC01614
124	PABPC1P4
125	ANTXR2
126	SVIL
127	DDR2
128	KANK2
129	HSPB2.C11orf52
130	MIR3609
131	LTBP2
132	COL14A1
133	NCAM2
134	TSLP
135	NEGR1
136	HAS1
137	ANGPTL5
138	DCBLD2
139	Z99289.2
140	CCN4
141	FLG
142	IFNE
143	ADAMTS6
144	XG
145	ABCA6
146	SEMA5A
147	COL6A2
148	LINC01060
149	SNAI2
150	SHISAL1
151	SCARA5
152	FNDC1
153	TNC
154	PAPPA
155	CYGB
156	ADAM12
157	FAM87B
158	TMEM119
159	GPR39
160	PTGIS
161	LEPR
162	BX005019.1
163	TMEM233
164	PCDHGA12
165	VIT
166	DSEL
167	DIRAS3
168	GLT8D2
169	CFAP300
170	AC012531.2
171	PKD2
172	IGFBP3
173	MEDAG
174	PNLIPRP3
175	ANKRD29
176	ADAMTS5
177	PLAT
178	CXCL12
179	TFPI2
180	KCND2
181	CCDC80
182	TMEM200A
183	SVEP1
184	ADGRL4
185	MFAP5
186	CYBRD1
187	ALDH1A3
188	RPL35P6
189	STC1
190	AC093627.6
191	IRX3
192	FIBIN
193	CHL1
194	NEAT1
195	STEAP2
196	SYNPO2
197	GFRA1
198	ETV1
199	TBX15
200	PLA2R1
201	LMOD1
202	NT5E
203	PDE7B
204	HOXC9
205	ECM2
206	NEXN
207	ADAMTS1
208	LAYN
209	VSTM4
210	SIX1
211	AOX1
212	ANKRD35
213	C1GALT1
214	AC079949.2
215	SERTAD4
216	SCUBE3
217	TWIST1
218	HSPB7
219	VEGFC
220	CD248
221	STMN2
222	THY1
223	LINC02029
224	AC087821.1
225	MAP1A
226	TMEM158
227	ZNF385D
228	STEAP1
229	DYNC2H1
230	SPOCK1
231	GEM
232	MRGPRF
233	EBF1
234	LBP
235	WNT5B
236	CDCP1
237	FAM3C
238	LOXL1
239	HSPB6
240	GXYLT2
241	RNU6.1045P
242	AC012531.1
243	GBE1
244	COL12A1
245	HOXC6
246	BAALC
247	C11orf96
248	KCTD16
249	DAAM2
250	CFAP299
251	LRRN4CL
252	CALHM5
253	CDR1
254	LINC00601
255	LPAR1
256	HEG1
257	AHI1
258	HAS2
259	LIF
260	CTHRC1
261	AC006058.1
262	PHLDA1
263	FOSL1
264	RNF182
265	RNU6.530P
266	RBPJ
267	OLFML2A
268	EYA1
269	AC112721.2
270	LYNX1
271	ADAMTS2
272	DCN
273	EDIL3
274	AC234772.2
275	MAP4K4
276	TIMP1
277	COL1A2
278	CRYAB
279	PSD3
280	AL359095.1
281	TNFAIP6
282	C1QTNF1
283	CTSK
284	GLIS1
285	PPL
286	GREM2
287	NLRP10
288	SMIM3
289	ITGB1
290	PRRX2
291	PAPPA.AS2
292	ANKRD28
293	FMO2
294	HSPD1P11
295	GLRB
296	MEOX2
297	ZCCHC24
298	MKX
299	NFIX
300	AC022034.1
301	AC113383.1
302	TRAM2
303	IRX5
304	CCDC110
305	PEAK1
306	DIO2
307	SCG2
308	VEGFA
309	BMERB1
310	C8orf48
311	MIR100HG
312	CDH11
313	MCFD2
314	GAS1RR
315	AC107308.1
316	EPS8
317	FOXC2
318	CARMN
319	SLIT2.IT1
320	GALNT1
321	USP53
322	SPATA18
323	ENDOD1
324	SNED1
325	B3GNT9
326	SGIP1
327	AC011586.2
328	SLC5A3
329	COL10A1
330	ABCA9
331	LINC02202
332	PACERR
333	PLA2G5
334	FBN1
335	SOD3
336	COL6A1
337	RORB
338	GABRE
339	ABI3BP
340	ACTA2
341	MIR137HG
342	CORO2B
343	ADIRF
344	TLCD2
345	LAMA4
346	CALB2
347	OLFML3
348	INHBA
349	ZFHX4
350	GDNF
351	ARHGAP21
352	FRMPD4
353	GSC
354	BDNF
355	NFIC
356	HIF1A
357	PCDHGA7
358	TAGLN
359	TGFBI
360	AL121748.1
361	BDKRB1
362	KY
363	KCNS2
364	AC015922.3
365	HTRA1
366	CTF1
367	Z99289.3
368	CFH
369	HHIPL2
370	NPR3
371	LINC01705
372	ELOVL3
373	OSMR
374	KCTD4
375	ITGA10
376	SGCD
377	SLC25A27
378	ECM1
379	SH2D4A
380	EMILIN1
381	LRRTM2
382	LINC01119
383	ID4
384	DST
385	LURAP1L
386	STEAP4
387	AC117489.1
388	GDF6
389	PEX5L
390	TIMP3
391	ANTXR1
392	MIR222HG
393	GAS6.DT
394	CNTNAP4
395	MXRA5
396	SERTAD4.AS1
397	HOXC5
398	SYTL5
399	IFITM10
400	DOK5
401	ARID5B
402	SLC1A1
403	HEPH
404	NID2
405	SNORD114.1
406	FHL2
407	TBX2
408	HOXC8
409	PDZRN3
410	AP000525.1
411	CCBE1
412	REP15
413	SYNC
414	MT1L
415	HGF
416	FRMD6
417	RHOBTB3
418	PYGO1
419	TBX18
420	DGKI
421	SEC24AP1
422	NAALADL2
423	TMEM132B
424	NA.
425	AC092807.3
426	BAG2
427	GSTM2
428	VASN
429	POM121L9P
430	ZFHX4.AS1
431	CIART
432	FAM20A
433	FGF1
434	SLC2A12
435	AC027335.1
436	EPHA5
437	RAB23
438	CEP170
439	CPEB1
440	EDNRA
441	DNALI1
442	NNMT
443	AC016397.1
444	AC007673.1
445	LUM
446	CDKN2B
447	MYL9
448	IL7
449	RCAN1
450	SGCB
451	PTGS2
452	KCNJ15
453	EPDR1
454	ZMAT3
455	BNIP3L
456	VCAN
457	RN7SKP11
458	BRINP1
459	EBF3
460	LTBP3
461	QSOX1
462	PPP1R3C
463	HMCN1
464	SCN2A
465	BMPER
466	COL16A1
467	TENM4
468	AC058822.1
469	PXK
470	PLPPR4
471	POSTN
472	FOXC1
473	SNX9
474	RPSAP52
475	SATB2.AS1
476	TPM2
477	TTC8
478	LINC02511
479	AP001434.1
480	RASSF8
481	PRKD1
482	GRAMD2B
483	LINC01050
484	SNAP25
485	AC092691.1
486	ASPH
487	PPFIA2
488	SHOX2
489	GRIA3
490	RFTN2
491	LHFPL6
492	RNU6.1226P
493	CASC4
494	SRPX
495	FAM114A1
496	NBL1
497	TM9SF3
498	PCDHGB7
499	COMP
500	LRP1
501	CMYA5
502	TWIST2
503	MICU1
504	NEK7
505	LEP
506	PALM2
507	SNAPC1
508	RSU1P3
509	INMT.MINDY4
510	SNHG18
511	SPAG16
512	SH3PXD2A
513	ALPK2
514	EPB41L2
515	LINC00973
516	MEIS3P1
517	CLGN
518	PCOLCE2
519	AC134043.2
520	PCDHGA3
521	FST
522	GAS6
523	IGFBP4
524	ADAMTSL1
525	SERP2
526	ARHGAP20
527	PROS1
528	SYNDIG1
529	EMX2OS
530	SFRP1
531	CFAP69
532	UACA
533	NPHP3.ACAD11
534	LTBP1
535	SETD7
536	HRH1
537	FHOD3
538	GAS1
539	GGT5
540	PCDHGB3
541	BHLHE41
542	ABCC9
543	SUGCT
544	MTMR11
545	CEMIP
546	TFPI
547	EEF1B2P3
548	KCNJ8
549	ANGPT1
550	EFEMP2
551	RGS4
552	CCDC89
553	SYAP1
554	AC112229.3
555	EGFR
556	LINC01139
557	EGFLAM
558	FMOD
559	AL359091.2
560	LYPD6B
561	PCDHGA10
562	STEAP1B
563	AHR
564	SULF1
565	TNFSF11
566	HOXC4
567	SRPX2
568	EHD2
569	CST1
570	MXRA7
571	PNMA2
572	TREM1
573	IGFBP5
574	TMEM26
575	AP000526.1
576	FGF2
577	KCNMA1
578	SMURF2
579	AC093908.1
580	KTN1
581	CUL4B
582	CALD1
583	IGF1
584	MSRB3
585	NTRK2
586	GRIN2A
587	EYA4
588	GALNT15
589	FMO3
590	MAGI2
591	AC096537.1
592	DYNC1I2
593	CPXM2
594	DTWD1
595	TMEM100
596	AC112198.2
597	MXRA8
598	NFIL3
599	ATP8B1
600	NR4A1
601	NME5
602	NET1
603	AC092645.1
604	AGTR1
605	AC107021.2
606	SSC5D
607	CHI3L1
608	PCDHB7
609	PABPC5
610	RPL13AP5
611	ARHGAP12
612	CCN3
613	MMP2
614	TNKS1BP1
615	STXBP5
616	CRNDE
617	PLEKHH2
618	JCAD
619	DDO
620	RGS17
621	AC013268.1
622	PTX3
623	CAV1
624	ANGPTL2
625	NFASC
626	SLC6A15
627	WDR63
628	LINC00632
629	SLC4A4
630	LNCSRLR
631	DLX2
632	MXI1
633	SMIM10
634	PCDH18
635	P4HA1
636	BTC
637	OLFML2B
638	NHS
639	LINC00839
640	CREB3L1
641	NAV3
642	PCDHGB5
643	STXBP1
644	HMGB1P21
645	DOCK5
646	RIMS1
647	PRPH2
648	ARHGAP6
649	PDGFC
650	CERCAM
651	TWSG1
652	MIR8485
653	FER1L6
654	NKX3.2
655	PRUNE2
656	HYDIN2
657	PCDHGC3
658	TMEM47
659	ERRFI1
660	MLPH
661	AC008163.1
662	FZD1
663	PCDHGA2
664	HOXA13
665	LOXL2
666	GJB2
667	RASSF9
668	NUCB2
669	TIPARP
670	AL391822.1
671	AC026124.1
672	DUXAP8
673	SNORD114.7
674	GFPT2
675	C5orf38
676	CCDC74B
677	CPA4
678	BHMT2
679	AP000892.3
680	CEP126
681	LRATD1
682	CCDC170
683	SPTLC3
684	ANKH
685	TK2
686	OSR1
687	EGLN1
688	GLIS3
689	NOTCH3
690	C14orf39
691	PCDHGA4
692	IFI44L
693	RHOQ
694	RF00181
695	EXT1
696	TSC22D1
697	SMCO2
698	GNA14
699	EFS
700	CCPG1
701	PCDHGB2
702	BVES
703	ZC2HC1A
704	ARMC9
705	ALDH1L2
706	AC073591.1
707	TCEAL7
708	FAT1
709	GJA1
710	SEMA3C
711	FGFR1
712	CPEB2
713	AC006213.4
714	PLCE1.AS1
715	IFIT1
716	DNM3OS
717	ENPP2
718	AC007750.1
719	AC002480.1
720	AZI2
721	FAM155A.IT1
722	OSR2
723	TRIOBP
724	CFAP36
725	FNDC3B
726	AKR1C2
727	Z93022.1
728	VDR
729	ADORA1
730	GPC6
731	PTPRM
732	AC012321.1
733	THAP12P7
734	DSTN
735	ESM1
736	FUT11
737	RCAN2
738	COL1A1
739	REEP3
740	KIAA1549L
741	AC004264.1
742	FSTL1
743	EMP1
744	C4orf47
745	ITPRIPL2
746	SNORD114.14
747	MYPN
748	PLEKHA5
749	TENT5A
750	BANK1
751	PODN
752	C8orf88
753	IL1R1
754	IGFBP7
755	ZNF280D
756	C12orf56
757	ADAMTS9.AS2
758	AC080038.1
759	AC016397.2
760	KCNS1
761	NR2F1.AS1
762	AEBP1
763	AC022509.3
764	IRX6
765	SRGAP1
766	EDA2R
767	LINC01106
768	PCDHGC5
769	FOXL1
770	GLS
771	LINC02381
772	TMEM92.AS1
773	CAST
774	LINC01117
775	NRN1
776	HECW2
777	RPS12P5
778	FN1
779	AC073115.2
780	PDLIM5
781	SCARA3
782	TRPC4
783	RAET1G
784	TMEM171
785	NR0B1
786	HOXC.AS2
787	GPR176
788	MRPS6
789	ANO3
790	FAM171B
791	FAM155A
792	SPAG9
793	MYO1B
794	VCAM1
795	CYP1B1
796	FBXO32
797	COL21A1
798	AL035078.1
799	AL354811.1
800	KCNE4
801	CHRDL1
802	AC009093.1
803	SLC9A7
804	FAM13C
805	CYP2U1
806	RNF180
807	MME
808	FANK1
809	EHBP1
810	PRICKLE2
811	SLC39A6
812	CACNA2D1
813	THSD4
814	SOX9
815	TNFRSF19
816	PDE5A
817	GOLGA2
818	DYRK3
819	DLC1
820	NDUFA4L2
821	C14orf132
822	EVC
823	AC138969.1
824	HMGA2.AS1
825	SLC2A10
826	AL137026.1
827	CEP290
828	SNX33
829	SMOC1
830	AC093535.2
831	LXN
832	ACOX2
833	BNC2
834	NALCN
835	LOXL4
836	ACSS3
837	NBPF10
838	CAV2
839	MAP3K20
840	DIXDC1
841	RECK
842	MET
843	AC013565.1
844	MAGI2.AS3
845	FER
846	VCAN.AS1
847	TCEAL4
848	SNORD114.4
849	CACNA1A
850	G0S2
851	PLAC9
852	RNU6.786P
853	KLF10
854	PLSCR4
855	BCL2L2.PABPN1
856	COL11A1
857	TTLL7
858	HDLBP
859	TP63
860	ANGPTL1
861	ZNF214
862	TNS2
863	TDRD6
864	NEK10
865	NRP1
866	CSGALNACT2
867	TCEAL3
868	HHIPL1
869	SPOCD1
870	ADD3
871	CHST3
872	DSE
873	EGR2
874	TM4SF1
875	CACNA1C
876	ARHGAP22
877	MIR22HG
878	AXL
879	ARSJ
880	BNC1
881	B3GALNT1
882	LARP6
883	ELL2
884	CAPN2
885	PTPN14
886	DIRAS1
887	AKR1C1
888	SEMA3A
889	HK2
890	ENAH
891	COPZ2
892	WDR19
893	CLDN11
894	RND3
895	LRP11
896	NGF
897	CD109
898	BX322650.1
899	VEGFB
900	TLN2
901	SEC24D
902	ARNT2
903	FKBP7
904	ATOH8
905	NFATC4
906	MEG3
907	TMEM263
908	PRCD
909	PCYOX1
910	ASAP3
911	SMAD6
912	PCDHGA11
913	GPX8
914	BMS1P7
915	HSD11B1
916	AL157702.2
917	HCG11
918	ARHGAP23
919	RPS3AP6
920	WDFY3.AS2
921	AC244669.2
922	TPBG
923	SLC22A3
924	COL3A1
925	LRP12
926	CDH13
927	ROR1
928	SLC20A1
929	KRT16
930	NA..1
931	EEA1
932	AC096531.2
933	KIRREL1
934	CDKN2A
935	ANK2
936	ACAN
937	ENOX1
938	REXO2
939	CEP63
940	AC008269.1
941	AC233263.6
942	RNF24
943	LNCTAM34A
944	HTR7
945	AC090527.2
946	VEPH1
947	LINC00702
948	NRXN2
949	PDE1A
950	DZIP1
951	MAB21L2
952	TMTC1
953	NKAPL
954	CCND1
955	LAMC1
956	FAM126A
957	ITGA7
958	SNORD114.2
959	ISM1
960	CCDC158
961	TCEAL9
962	LINC01303
963	TRH
964	CYS1
965	AC008522.1
966	PARP3
967	LDHA
968	MAP9
969	UHRF2
970	ABCB5
971	NRG2
972	RILPL1
973	EREG
974	DYNLT3
975	PLOD2
976	RNASE4
977	ABCA13
978	AKR1C3
979	ANKRD30B
980	NEK11
981	RNU7.119P
982	ARMH4
983	PDE3A
984	FOXC2.AS1
985	IKBIP
986	ARHGEF12
987	ANKRD53
988	SUCLG2.AS1
989	RN7SL396P
990	MDM2
991	IFIT3
992	PPP1R14C
993	FAS
994	AKAP2
995	AC069079.1
996	CLEC3B
997	PTCHD4
998	CSF1
999	TCAF1
1000	FAM225A
1001	CALU
1002	AL162171.1
1003	B4GALT1
1004	PCDHGA6
1005	DLX6
1006	MTCL1
1007	PPARGC1A
1008	BHLHE40
1009	WWTR1
1010	AC098650.1
1011	SCARB2
1012	C19orf12
1013	TIMP2
1014	CDK15
1015	CCDC8
1016	SPIRE1
1017	TTC3
1018	FKBP9
1019	HFE
1020	STARD13.IT1
1021	P4HA3
1022	AC245297.1
1023	AMOTL1
1024	RAB13
1025	KITLG
1026	CCDC74A
1027	LINC00595
1028	CCN1
1029	PRSS23
1030	ZNF471
1031	HOXA10
1032	AP001528.2
1033	ENTPD3
1034	NTN4
1035	BIVM
1036	CAMK2N1
1037	AC093899.2
1038	PDE4DIP
1039	CCL28
1040	CSPG4
1041	FOSB
1042	FYCO1
1043	AP001970.1
1044	MMP16
1045	NPHP1
1046	DPT
1047	DUXAP10
1048	CAVIN1
1049	HERC4
1050	MIR635
1051	UBE2E3
1052	CRTAP
1053	ADAMTS14
1054	TMCO3
1055	STK17A
1056	ARHGAP24
1057	AL356432.3
1058	TMF1
1059	NPM1P40
1060	IFT46
1061	STC2
1062	TMEM246
1063	TPM1
1064	SNORD113.2
1065	AL157935.2
1066	AC027277.1
1067	TBC1D19
1068	ST13P18
1069	KAZALD1
1070	NPIPA9
1071	PRKG1
1072	ITGB8
1073	FLOT1
1074	ZBTB4
1075	AC140479.4
1076	GSTM5
1077	SERPINF1
1078	PTPRG
1079	NAP1L1
1080	AHNAK2
1081	SPRY4
1082	LCA5
1083	CHMP3
1084	PRKAR1A
1085	ROCK2
1086	GOLGB1
1087	HAS2.AS1
1088	AC090229.1
1089	TPM4
1090	PAQR5
1091	FBXL7
1092	AC107982.1
1093	DRP2
1094	CTSA
1095	AL049838.1
1096	ITPRIP
1097	RAB31
1098	MINDY2
1099	TICAM2
1100	AC037198.1
1101	SHC1
1102	NAB2
1103	RARG
1104	BARX1
1105	LOX
1106	RF00181.1
1107	BMPR2
1108	PLXNA4
1109	KIAA1614
1110	LDB2
1111	POGLUT3
1112	AL391427.1
1113	SNORD114.6
1114	NKX3.1
1115	SGMS2
1116	NR2F2.AS1
1117	CA9
1118	SEC22B
1119	SMIM14
1120	PCDHGB1
1121	BCAP29
1122	AC048341.1
1123	FZD7
1124	GNG12
1125	GAP43
1126	CH25H
1127	THBS3
1128	PPFIA4
1129	RPS6KA6
1130	THBS1
1131	CCL13
1132	GDNF.AS1
1133	AC008914.1
1134	IRS1
1135	EEF1A1P16
1136	ARMCX2
1137	DNAJB4
1138	EMP2
1139	STS
1140	PCOLCE.AS1
1141	SORBS2
1142	TRAM1L1
1143	MSANTD3
1144	STRIP2
1145	NDP
1146	CAMK2D
1147	MEG8
1148	SPESP1
1149	FAM66B
1150	SLC16A2
1151	BBOX1.AS1
1152	KLF4
1153	AC010655.3
1154	WIPI1
1155	PARVA
1156	IFT81
1157	AK5
1158	CC2D2A
1159	LINC00472
1160	GLIS2
1161	COX20
1162	PCDHGB4
1163	COLEC12
1164	RAI14
1165	CEP162
1166	NRG1
1167	ITGAV
1168	RPSAP48
1169	SEMA3E
1170	PLCE1
1171	MYOF
1172	RSPH3
1173	LRRC32
1174	NAV1
1175	ARMCX3
1176	TRPA1
1177	AC121247.1
1178	MAP4K5
1179	DUXAP9
1180	SNTB2
1181	RTN4
1182	LDOC1
1183	AL590560.2
1184	LINC02516
1185	SERPINE1
1186	PPIL6
1187	AC015712.2
1188	TMED7.TICAM2
1189	CLIP3
1190	DLX1
1191	CPZ
1192	SETP6
1193	SERINC1
1194	IGIP
1195	RNU6.767P
1196	SEC16B
1197	SLIT3
1198	CPED1
1199	GINM1
1200	FAM20C
1201	FZD8
1202	CTSO
1203	YAP1
1204	PRG4
1205	ESR1
1206	PTN
1207	CCN2
1208	CYP27C1
1209	RASD2
1210	TGFB2
1211	TRIO
1212	ZNF229
1213	STAT2
1214	TMTC3
1215	CFL2
1216	DCUN1D3
1217	TTC30A
1218	PDCD1LG2
1219	PPP3CA
1220	ARHGAP35
1221	EFEMP1
1222	GOLIM4
1223	ACSM5
1224	AC079594.2
1225	AC025423.1
1226	CHSY3
1227	MOK
1228	AL021068.1
1229	DZIP3
1230	PLPP7
1231	KIAA1217
1232	TGFB1I1
1233	MIR1245A
1234	FAM210B
1235	HMGN2P5
1236	TCEA3
1237	AC025259.3
1238	DEPDC7
1239	LUCAT1
1240	RBFOX2
1241	ERO1A
1242	EMX2
1243	ZHX3
1244	LINC00565
1245	SLC4A7
1246	ATP2B4
1247	TLR3
1248	LINC01293
1249	PTPN20
1250	MBNL1.AS1
1251	COL25A1
1252	SLC13A4
1253	ABLIM3
1254	ST5
1255	HCFC1R1
1256	AL022068.1
1257	MYOZ2
1258	AC008771.1
1259	PTPRQ
1260	MBOAT2
1261	AC099494.2
1262	SHISA4
1263	LSM1P1
1264	AL137024.1
1265	HRCT1
1266	AC100854.1
1267	BACE1
1268	EN1
1269	AC021205.1
1270	RBMS2
1271	CDKL2
1272	SLPI
1273	AC092111.2
1274	EVC2
1275	RCN3
1276	UNC5C
1277	PRELP
1278	C12orf75
1279	AL117190.1
1280	IFI6
1281	TTC3P1
1282	CTTN
1283	FAM129B
1284	AC110597.3
1285	HTR2A
1286	SAMD11
1287	ARMCX1
1288	TEAD1
1289	STAC
1290	PHLDB1
1291	FGF14
1292	SPEG
1293	CBR3
1294	ITGA1
1295	SIX4
1296	HTATSF1P2
1297	SPRY4.AS1
1298	OSBPL8
1299	SEC31A
1300	PTPRK
1301	DLX3
1302	ZNF662
1303	NR4A2
1304	ITGB5
1305	C1orf198
1306	RP1
1307	KIF1BP
1308	MBTPS2
1309	TPI1P1
1310	RABGEF1
1311	PRDM16
1312	AL137161.1
1313	PTPRN
1314	DTNA
1315	AFF4
1316	MRVI1
1317	MEF2A
1318	AC027031.2
1319	FGFRL1
1320	NCKAP5
1321	GCSHP3
1322	STX1A
1323	ACP7
1324	LRRC66
1325	ZDHHC7
1326	FOS
1327	RBMS3
1328	AC108734.4
1329	PER3
1330	CLCF1
1331	NEK1
1332	LINC01123
1333	MT1M
1334	DKK1
1335	LAMB2
1336	AC105114.1
1337	AL049795.2
1338	YWHAE
1339	ZBTB38
1340	RF00100
1341	FIP1L1
1342	AL133346.1
1343	AD000090.1
1344	LIN7C
1345	PPP1R12A
1346	TSHZ3
1347	THSD1
1348	EIF2AK2
1349	TBX2.AS1
1350	PRDM8
1351	SLC41A1
1352	PTGDS
1353	ARHGEF28
1354	MIR497HG
1355	CDH2
1356	AC084757.3
1357	PDLIM4
1358	DKK3
1359	RMDN2
1360	PAPPA.AS1
1361	C1RL
1362	LAMB1
1363	MFSD1
1364	EML1
1365	MTMR9LP
1366	CNTLN
1367	MMP14
1368	ARHGAP22.IT1
1369	GNPNAT1
1370	FZD6
1371	RPLP0P2
1372	AC011611.3
1373	LACC1
1374	UGDH
1375	ZFPM2.AS1
1376	SNTG2.AS1
1377	CDK14
1378	MCC
1379	CYB5R3
1380	APP
1381	AC026785.2
1382	DCLK1
1383	RRM2B
1384	GLIPR1
1385	WNT16
1386	PCSK1
1387	THNSL2
1388	MIER1
1389	PLPP3
1390	KCTD1
1391	KIF5B
1392	SPIN1
1393	AF127577.4
1394	SGCE
1395	EOGT
1396	RASA1
1397	SNORD113.1
1398	NCOA7
1399	DCDC1
1400	ADH1B
1401	CCDC149
1402	HNRNPLP1
1403	UNC5B
1404	C5orf24
1405	AC110048.2
1406	DAB2
1407	MAP1B
1408	MAMLD1
1409	BOC
1410	PTPN13
1411	VCL
1412	NFAT5
1413	XYLT1
1414	LINC01844
1415	SYNM
1416	RWDD1
1417	MAT2A
1418	SLC30A4
1419	NR4A3
1420	MFAP4
1421	NDRG1
1422	AC241952.1
1423	RGN
1424	IFIT5
1425	PRICKLE1
1426	ANKRD42
1427	FERMT2
1428	ZFP91
1429	CSPG4P12
1430	RGMB
1431	HOXA10.AS
1432	EXTL2
1433	TULP3
1434	TSPYL5
1435	LINC01268
1436	SNORD114.3
1437	COL4A2
1438	SLIT2
1439	HES1
1440	IFI16
1441	BNC2.AS1
1442	FBLN1
1443	TWF1
1444	NFYB
1445	RAB9B
1446	AKAP11
1447	ENPP1
1448	AL163636.2
1449	RCN1P2
1450	DCUN1D4
1451	EVA1A
1452	LINC01600
1453	PPP2R3A
1454	TUSC3
1455	FOXQ1
1456	A4GALT
1457	ATP9A
1458	FEZ1
1459	FAM167B
1460	C7
1461	SMAD9
1462	LRIG3
1463	RN7SL602P
1464	RCN1
1465	NBPF14
1466	CTTNBP2NL
1467	PRSS3
1468	PPA2
1469	ERMAP
1470	LRRC17
1471	ALCAM
1472	CHD9
1473	N4BP2L2
1474	LRRFIP2
1475	AL137782.1
1476	ZBTB47
1477	AL162386.2
1478	LINC00882
1479	AL645922.1
1480	KCNT2
1481	CNIH3
1482	AC092104.1
1483	NPY2R
1484	HLX
1485	AMOTL2
1486	PLCD4
1487	SAMD8
1488	NKX6.1
1489	AR
1490	AC104051.2
1491	AC013271.1
1492	FAM187A
1493	AL592158.1
1494	BGN
1495	VPS41
1496	CFAP97
1497	MALL
1498	APPL2
1499	CSNK1G3
1500	SERPING1
1501	TCEAL1
1502	ROBO1
1503	STEAP3
1504	LRRC6
1505	BBS10
1506	PRSS12
1507	DUSP4
1508	FEM1C
1509	RAET1E
1510	NDUFS4
1511	PKP1
1512	SNX7
1513	ZBTB41
1514	RECQL
1515	GHR
1516	AL583722.1
1517	AC090197.1
1518	CPS1
1519	MPP4
1520	ENG
1521	NPTX1
1522	KIAA0408
1523	ZC3HAV1L
1524	PLOD1
1525	PLAU
1526	SDAD1P1
1527	B3GALT2
1528	ULBP2
1529	LAPTM4A
1530	AC020909.4
1531	SAP30
1532	ZNF25
1533	LAMA1
1534	SIGLEC15
1535	AC004080.6
1536	ATXN3
1537	JAK2
1538	IER5L
1539	SYNJ2
1540	EBF2
1541	SLC2A3P1
1542	RPL23AP32
1543	PHEX
1544	PPIL4
1545	RN7SKP255
1546	SYT12
1547	CRISPLD2
1548	AL078599.2
1549	MLF1
1550	HOXD8
1551	HOXD.AS2
1552	MARCH4
1553	ATP10D
1554	SERINC3
1555	NDNF
1556	EXTL1
1557	SMAD7
1558	FAT4
1559	OPCML
1560	ADM
1561	ZNF302
1562	LIFR
1563	PIFO
1564	ARL4C
1565	RF00017
1566	LGALS3BP
1567	WDR60
1568	ENPP5
1569	AC142381.3
1570	ARRDC3
1571	FLNC
1572	MIR4458HG
1573	PODNL1
1574	LRRC49
1575	SPRED2
1576	NORAD
1577	AL445649.1
1578	AC108463.1
1579	ZNF454
1580	PHLDB2
1581	PCDHGA9
1582	MFAP2
1583	EPGN
1584	SMAGP
1585	SUSD5
1586	INSYN2A
1587	STON1
1588	AC105105.1
1589	AC023908.1
1590	KIRREL1.IT1
1591	AC092614.1
1592	PXDN
1593	CCDC14
1594	PRRT2
1595	RBM43
1596	BBOF1
1597	LEPROT
1598	CCNG2
1599	CRYBG3
1600	TAF7L
1601	TCTN1
1602	CAVIN3
1603	PTPRU
1604	ADCY8
1605	HTR1F
1606	METTL15P1
1607	WASHC2C
1608	ADGRL2
1609	FPGT.TNNI3K
1610	COL5A2
1611	DIP2C
1612	AC092168.2
1613	ZNF135
1614	TRIM22
1615	ITGA3
1616	RMDN2.AS1
1617	C11orf58
1618	PLCB4
1619	SERPINB2
1620	TMED2
1621	AC073115.1
1622	OSMR.AS1
1623	SEPT11
1624	RUNX2
1625	AC103796.1
1626	AC080038.2
1627	LINC01443
1628	LRP1B
1629	CCDC36
1630	GIGYF2
1631	AP003396.5
1632	DZIP1L
1633	KIF7
1634	AL132780.2
1635	MPDZ
1636	PRTFDC1
1637	ADAM9
1638	SOX5
1639	SLC8A1
1640	LINC02595
1641	EPAS1
1642	SNORD113.3
1643	RARRES1
1644	PHAX
1645	ZNF503
1646	CLIC4
1647	PHYH
1648	AL160408.4
1649	HOXA11
1650	LINC01426
1651	PCDHA3
1652	LMNA
1653	VAX2
1654	KIAA0825
1655	SPAG17
1656	TPD52L1
1657	HOXA7
1658	H6PD
1659	KIAA1109
1660	AC112229.1
1661	CDC14B
1662	RPS6KA2
1663	COL4A4
1664	PRRG1
1665	CYP39A1
1666	SOCS6
1667	DDAH1
1668	MYO1E
1669	TOPORS
1670	FAM110B
1671	LYPD1
1672	MDH1B
1673	AC092053.3
1674	PSG5
1675	ACKR4
1676	FGF7P6
1677	FBLN7
1678	PCDHGA5
1679	MAP7D3
1680	ERLIN2
1681	LRRK2
1682	KCNH1
1683	WDR78
1684	C1GALT1C1L
1685	C15orf65
1686	NCKAP1
1687	MIA3
1688	FUT8
1689	SOBP
1690	TTC37
1691	TCTN2
1692	CHMP2B
1693	MARVELD1
1694	LOXL1.AS1
1695	SH3RF3
1696	ATL3
1697	AC008147.2
1698	WASF3
1699	DPYSL3
1700	ATP2B1
1701	COL24A1
1702	TSPAN11
1703	AC079328.2
1704	DLEU2L
1705	GOLM1
1706	AC009237.3
1707	ELOVL4
1708	LRCH2
1709	RPL23AP7
1710	BX679664.3
1711	ADCY6
1712	CFI
1713	STARD13
1714	PKM
1715	RUNX1T1
1716	FKBP10
1717	SOCS3
1718	ZNF221
1719	GPNMB
1720	ENPEP
1721	TRIB1
1722	LAMA2
1723	HAND2
1724	SYNE1
1725	ADAM33
1726	TM4SF20
1727	AC009237.14
1728	SPX
1729	AC096636.1
1730	RHBDL2
1731	RTL5
1732	RALGPS2
1733	WFDC21P
1734	LINC00327
1735	SLC44A1
1736	SESTD1
1737	SNRNP27
1738	OXR1
1739	NR1D2
1740	AC027237.4
1741	TBX3
1742	ACTRT3
1743	BACE2
1744	AC002480.2
1745	COL5A1
1746	CRIM1
1747	SASH1
1748	HMGB3P9
1749	ST13
1750	GLI3
1751	AC112721.1
1752	ITGA2
1753	UGGT2
1754	AC068580.4
1755	TMEM136
1756	FAM172A
1757	FKBP14
1758	CEBPD
1759	KRCC1
1760	LINC01133
1761	TMEM200B
1762	PGM1
1763	C3orf67
1764	TBC1D2
1765	BMPR1A
1766	RASSF8.AS1
1767	MNS1
1768	HMGA2
1769	LY96
1770	KDELR3
1771	KLF9
1772	APLN
1773	TSPAN5
1774	ZSCAN23
1775	COL5A3
1776	PKIG
1777	SIAE
1778	STARD13.AS
1779	SNX25
1780	AL596325.2
1781	KIF26B
1782	CLSTN2
1783	ELN
1784	CLU
1785	FBLN5
1786	FER1L5
1787	FJX1
1788	VKORC1
1789	SREK1
1790	BASP1
1791	ZNF667
1792	IL20RA
1793	ZRANB2
1794	AL590428.1
1795	RN7SL68P
1796	PCDH9
1797	AC040160.1
1798	ODF2L
1799	HEXB
1800	PRDM16.DT
1801	LIN7A
1802	GPR161
1803	MRAS
1804	CRYZL2P.SEC16B
1805	RUFY1
1806	RF00181.2
1807	NR2F2
1808	ADCY4
1809	LRRC27
1810	PARD3B
1811	ESF1
1812	FLG.AS1
1813	SMTN
1814	CCDC148
1815	AL354740.1
1816	IFI44
1817	LRRC2
1818	OSBPL1A
1819	GLI2
1820	SH3RF1
1821	PLAUR
1822	AKAP12
1823	MYH15
1824	PCDHGB9P
1825	PJA2
1826	AC005840.1
1827	SEMA7A
1828	JUN
1829	SYDE1
1830	FOXP2
1831	FAXDC2
1832	ACTN1
1833	LINC02257
1834	NXPH4
1835	CALCOCO1
1836	CARD6
1837	FAM3C2
1838	CNTNAP1
1839	ABCA1
1840	UBE2H
1841	CNTN3
1842	DYNC2LI1
1843	AC005618.1
1844	B3GALT5.AS1
1845	PPIC
1846	PMP22
1847	PALLD
1848	SPRED1
1849	BACH1
1850	LGALS3
1851	AC144831.1
1852	PGRMC2
1853	MT2A
1854	CCDC122
1855	JDP2
1856	DUSP10
1857	AIMP1
1858	ANXA2P2
1859	TMEM255B
1860	AC023043.1
1861	PCDHGB6
1862	TJP1
1863	DHX32
1864	NTSR1
1865	ZDHHC21
1866	MFGE8
1867	TMX3
1868	CDKN2B.AS1
1869	NPR2
1870	AC097534.2
1871	CLDN12
1872	CSDE1
1873	ZFP36L1
1874	TPST1
1875	MSC.AS1
1876	CDKN2C
1877	JCHAIN
1878	ZDHHC1
1879	RPS27L
1880	SEC62
1881	AC079600.3
1882	AC060766.7
1883	TMEFF2
1884	ARHGAP29
1885	SLC25A43
1886	IER3
1887	ZNF436
1888	AC087893.1
1889	ASAP2
1890	RN7SL15P
1891	MMP19
1892	ARNTL2
1893	AL049775.1
1894	DNAJC13
1895	DCAF6
1896	LINC02593
1897	CTSF
1898	CADPS2
1899	CDH6
1900	LINC02016
1901	RPL12P38
1902	EHD3
1903	SLFN5
1904	KIF13A
1905	TMCO1
1906	CPT1C
1907	AOPEP
1908	AC013564.1
1909	ABL2
1910	NA..2
1911	EFNA5
1912	KIFAP3
1913	HS3ST3A1
1914	FRMD5
1915	FLRT2
1916	NPC1
1917	SERTAD2
1918	SLK
1919	CTSB
1920	NA..3
1921	ZNF300P1
1922	AC092139.1
1923	PSORS1C1
1924	ADGRA2
1925	IL13RA1
1926	EFCAB1
1927	PLA2G12A
1928	NECTIN3
1929	ENO1P3
1930	CCDC92
1931	IFT80
1932	P3H2
1933	DUSP5
1934	SBDS
1935	MICU3
1936	RN7SKP163
1937	LINC00184
1938	LGR4
1939	ZNF106
1940	HSP90B1
1941	CD27.AS1
1942	PCDHGA1
1943	COX7A1
1944	PNMA8A
1945	SLC2A13
1946	LIMCH1
1947	HSPA8P4
1948	EDEM3
1949	OS9
1950	ABRAXAS1
1951	S100A16
1952	MYBPH
1953	S100A13
1954	YAP1P1
1955	USO1
1956	OXCT1
1957	PLK2
1958	NLGN1
1959	ADAMTS12
1960	OTUD7B
1961	AC046143.1
1962	AC091965.5
1963	AC005592.1
1964	AC073610.2
1965	TVP23CP1
1966	WDFY2
1967	SPART
1968	CCL26
1969	FNIP1
1970	LINC02333
1971	AP000769.1
1972	SAR1A
1973	CNRIP1
1974	POLR3D
1975	GTF2H2C
1976	TXNDC15
1977	SPRY2
1978	TEAD3
1979	CLCN3
1980	SLC38A2
1981	SLC35G2
1982	AP3S1
1983	CD68
1984	SLC26A4
1985	CDKN1A
1986	AHRR
1987	REV3L
1988	CTBS
1989	ARSK
1990	LINC02518
1991	PHC2
1992	KCNK1
1993	CNN1
1994	AP4E1
1995	FOXP1
1996	BAG3
1997	SLC41A2
1998	GPC1
1999	ANXA1
[truncated: 802 more rows]
