# Supplementary material for: Long non-coding RNA exploration for mesenchymal stem cell characterisation
Source: BMC Genomics. 2021 Jun 4;22:412. doi: 10.1186/s12864-020-07289-0 (PMC8178833; doi:10.1186/s12864-020-07289-0)
Supplement: Supplementary file 4 — Additional file 4 All information needed about selected Mlincs (differentially expressed and selected by Boruta feature selection). [file 12864_2020_7289_MOESM4_ESM.ods]

## Sheet: Mlincs_BILAN
target_id	Sleuth qval (adj. Pval)	b (FC estimator)	length (nt)	exons	Chr	Interval	Strand	prensent in long reads	Genome browser remarks	REFLNC/GTEX			discriminatif kmers	expressed in MSCs (kmers)	strong expression in SMCs (kmers)	Notable other expressions	FEELnc_coding_potential	FEELnc_label (1=mRNA)	Closest_gene	Distance	TarpmiR__max_sites_by_miRNA	Primer1 (F)	Primer2 (R)	sequence
MlincV4.54177.1	5.38147421885392e-10	3.64181797640709	17139	1	18	67485128-67502266	-	FALSE	No annotation (close to predicted lncRNA, overexpression in fibro)	FIBRO			FALSE	Ad/Bm	TRUE	myocytes/osteoblasts	0.336	0	AC110597.1	162	6			ATTTTTAGTAGAGACAGGGTTTTGCCATATTGGCCAGACTGGTCTCAAACTCCTGACCTCAGGTAATCTGCCCCGTCATCCTCCTAAAGTGCTAGGATTATAGGCACGAGCCACCCTGCCCGGCCACAGGTGCCATTTGCATAACATTAAGCATAACTGCATTCGTACCTTCATTTGATAGGCATATATTTGTGATTGTCTACATTATTGTATTTTTTCCATTTCAATTTTTTCCAGTTAAGTATACATAAACTCAGCTTGTTTTAGAAATTACATTTACTCCACTGACTATGATAGAATAAATGGAAACCAGTTGGAGGAAGTGTATTCAAATTACATATAAATGTATATGTATATATTACCTTAACACCATACATAACAGAGGATTATATCAATATA…
MlincV4.28428.2	3.91322165116094e-24	4.75090994700694	2816	3	12	88380133-88419354	-	TRUE	TUCP/TCONS_00020862	FIBRO ONLY			TRUE	Ad/Bm	FALSE	dermal papilla/muscle satellites	0.18	0	Y_RNA	-11088	4	GAAGGCCGTGAAGCCATTGT	CATGATTTTGCCCTCGGCTT	TAGCAGTTGAGCAAGGGAAGTAACTAACGGCTGAGTCAGAAGTGTGCCTGATGTTTCTGTGAAGAGAAGGAAGCCAGTGTGATTGGAGTAGCAGAAGAGACTAGAAGATGGGGATGAAGAAGGAATCGGGTGAGAGCAAAGGAAGGCCGTGAAGCCATTGTCAGAAATTTGTCCTTTATCCTGACTGAGCAGAAGAAACACTGAAGGATTTTGAGCAGAGGCATGTCTTGATTTCATTTCATTTTTAGAGGTATAGATAATTCAGGCTGCTATTTTGAGACTCGACTGAGAAGAGGTGTGTACTGGTTTCTGACAACTTCTGAAGATTGCGCCATTGGACTAGAGAGAAAACTTCCAGGACTCTCATTGAAGAGGCACCCGTTTCCTACAGATGTGTCC…
MlincV4.109628.1	4.18652552062097e-14	3.55558466039083	3615	2	6	169163268-169168514	+	FALSE	TUCP/TCONS_00012024 (in zone)	FIBRO/ARTERY/BioMarker survie			FALSE	Ad/Bm/UC	TRUE	myocytes/chondrocytes/astrocytes/preadipocytes	0.446	0	LINC01615	-344	4			GGAAAAATGGAGGAGCAAAATGACCAAGTGGCAGGGTCTGTAAGAGTCTCTCACTGTAGGGATGGGCTGCCCTGAGGAGACACTGCCCAGGCCTGGGTGCCCCGGGCCAAAGTCCTGACCCTTGCAGGGCTGTGTCCTGTGGATGACATGTGGCACTGGACTGCTCACTGACAGAATTAGAAGTACCTTTTCCAATATTCATGCCATGAAGAGTTTGTTGGTGAGTTCTGATCCACCCCTCTCAAATCTGCCTATATATGGGGCCGTCCATGGTGATGGGGTGGACAGCTGGGCTCTGCAACCTGCCAGCGTTTTCCTGCTGTGCCCTGAGGCAGTGCTCAGGCTAGCCAAAGATCTGTGGGTGCTGAATGCAGCTGTCCTCATCGTGAGCTCCCTTTT…
MlincV4.128022.2	2.24440052433889e-15	3.19030456476542	992	5	9	115596550-115692288	+	TRUE	TUCP/TCONS_00016469 ( lot of variants in zone) + numerous chromatin marks	FIBRO ONLY			TRUE	Ad/Bm	TRUE	Myocytes/myoblastes	0.268	0	U2	42104	4	TGTTTCTGGGCTGCTTGCT	AGGGGACATTTTCCGACCTCAA	GGGTTAGAGAAGAGAGGAAAAGGAAGAAAGAAAGGGGGCAGGGAAATATAGATTCAATGCTTTTGTTTTGTTTCTGGGCTGCTTGCTATCAGCAAAGTAGAGAGATTTAACGGATCTTGCCGAGAATGCAAGCCTCATTCCAAGGAAGCCAGAGCTCAGAAGACATGGAACAAATACAATGAAAACATAACTTGAGGTCGGAAAATGTCCCCTGAATATTTATGTCAATGTCCTACCTTAGTGAATATTACTTAATACTGTGGCTCCTTTAAAGCATTGTGATTTCATTATGAAGTCAGATGGAATGAGGAGTGTGTAAATCCAGAATCAGAATCCCAGCGACGAAGCTTTTCTTGCTCTGTTACCTTGGAAAATGCTTTGAACCAGACCAGATAAGAA…
MlincV4.32708.1	0.00166963056755997	2.11405992530657	4346	1	13	75859960-75864305	+	FALSE	In close 3’ region of LOM7	BRAIN (Isoform car correspond partiellement?)			FALSE	Ad/Bm/UC	TRUE	Chondro (very strong)	0.118	0	LMO7	-90	5			GACCATTGCTCCTTTTCATCTAAGCCTTTTGTCTTTTCATCTGCTCTTGTTTTCTTATGATTTTTTCCCCCATTTCTCACATTATCTTACTTAGTGATAACATTTCTGTTAGTACAAATTATAAGTACAGTTTTCAGAGCTATTTTCTTCTAGGATACCGGCTCTACATTTGTATAAGCCCTTGGGTATTTGTTACTTCACCTAGGAACAAGGGAAGAGTCCAGCCCTTCAACAAATTTTTTAATTCATACTTTATGCTCCAGGCACTGCTTTTGGCACCATGGGTAGAACAGTGAAGAAATACAGTCTTGGCTCTGATTGGTCTTATTTTTCTGGTTGAGGGAGGTGATAAAACAATACATGAAAAAATAACATGCAGGTGGCGATGAGAGCAACAAA…
MlincV4.10317.1	8.78516928066226e-11	3.69104237801407	8760	1	1	215239087-215247846	+	FALSE	In close 3’ region of KCNK2, very high expression in fibro				TRUE	Ad/Bm	FALSE	osteo/chondro	0.266	0	KCNK2	-1994	5			ATGATACTTCCCCAGCCATAACTCAACTACCACTTCCTGAAAGACAGGGATTGGTTTCATGGAACAGGAGTTTTGGTCTTGCTCTTTTGTTTTGATTTGATTCTGTTCACTAAACCCCGGCTTTTACAATTTCTAATATTTATAAAGCCGTTTATTGTTTTCCTAGTATTAGCTTTACAAAATGTTTTCATTGTGTTAGGCTTGTCTCAATTTACAACTATTTTTTCTTTTTATCTGGCATTCCTTGTTAAAGTATTTTTGTATAGTCACCAAAAACTCACTGCCTAGTCTTTATTCTGTTTATTTTGAACCTTTAGACTTGGACTTCTTGCTCTGGATTCATCAAGCTAACTCACATGGGTATCTTCAATTCTAAAACGGACCTCAACAGAACCAAGA…
MlincV4.45246.1	5.52855779835755e-11	3.12467428011448	3825	1	16	65129303-65133127	+	FALSE	TUCP/TCONS_00024436 (partial overlappig)				FALSE	Ad/Bm/UC	TRUE	SMC (very strong)/osteoblast (very strong)	0.156	0	CDH11	-3191	4			TTCTTATACAATATATAAAATAATTAGATATTATATATTCTTATGCAATATATAAAATAATTAGATATTATATATTCTTATACAATATATAAACTAATTAGATATTATATATTCTTATGCAATATATAAAATTAGATATTACATATATTTTATATAATATATAAAATAATTATACATTACATATTTTTATATAATATATAAAATAATTATTACATATTTTATATATAATATAATTGTATATGTTATATAATTATACTATATATAATTCTATATATAATTATATTATATATAATTCTATATATAATTATATATAACTATATAATTATATATAATATGTAATATAATATATTATATATGATAATATATTTTATATATATATAATTTTATATATGGTGACCT…
MlincV4.61271.1	0.000934727743803686	2.11029387027848	4902	1	2	46810683-46815584	+	FALSE	TUCP/TCONS_00003666, partial overlapping	FIBRO/MUSCLE/ADIPO/Blood			FALSE	Ad/Bm/UC	TRUE	Osteoblast (very strong), chondrocytes (very strong)	0.126	0	LINC01118	1084	5			CACCATGCGCAGCTAATATTTGCTTTAGAGTTCTGCTTTAAACTATGCATATGTTATATGCATTTTAAATGATTTTATTTTTTAAATAAAAAGAGGAAATAAAATTTTACCTGCCAGTTCTGAACTCAGGGCACACCAGCCAAGCAAGAGATCAGGGCACAGTTGAGAGTTAGAGAGAGCAGGCCACCTGCTGCTGAAGGATAGGGGACTCAAATCACAGATGACCTGTAGTGGTCACTCCACACACATGATTTGTCTTGCTTTGTCTTGTTTTTCCCAGATAACAATTGCTAATAGAATTATTATTCCACTCAGAATGCTAAATATGGTAAATTTATTTATCCATGACTTCACTTATAATGCTATATAATAAACTACTTAAGTGTGTTTCCCCAGCAG…
MlincV4.6947.1	0.0087759651506394	1.79363960044882	1126	1	1	148790080-148791205	-	FALSE	On repeated region				FALSE	no expression			0.348	0	AC245389.1	-4592	4			CTCAAAAGTATACTGAATTGATTAAAAACAGCACTAATTCCAGATGTCTTAAAAGAAAGCTGTTTTGTGTTTTAGAAACGCAGTGGAAATTTCTGAAGTAAGACAAGTTTCTGGAGCAAGCTTGGGAGGTTCTGAAGACAAAGCTGAGAATGGAATTTATATAATTTGTTTAAAGTGATCAATTTTATTTTACTTTTCCATACAGTCTAAGTAAAACCTTGAGCCTTAAAAAAAGATGAGATATTGAAAAAATAGTTTGCACATTTCTTCTGTTGGACTTTTCATTCATATATTAATGCAAAAAATTTTTACTGAGCACATCAAATGTGCCAGGCATAGTGTTAATGCAGGGAGTTAGAGTACACAGTCTCTACCTTTGTGGAGCTTACAGTCTAGTGG…
MlincV4.89912.1	2.19410912061805e-13	3.1608578751305	3159	1	4	80263395-80266553	-	TRUE	In close 5’ region of FGF5 (very high in fibro)/Zone of regulation ++				TRUE	Ad/Bm/UC	TRUE	muscle satellite/papilla/myocytes	0.198	0	FGF5	-46	5	TCGGCGTTGGAAAACCAAAC	TACAGACGGAGAGCTTCCCA	GGGGAGGGAGCCTCGCGGTCCCGGGGGCGGGGGATGTGAAGGAGGGAGGAGATCCGAGCGAGTGAGTGGGAGGAGAAGCTGGGCTGAGAGAACCTGCGCCCCGGACGCTGGGTGCGCCCATACCAGGGCCACGCATCCCAGCAGTTCTCTCGCGTCGCGCGGCCACCCGGATTCCCCGACTAGGACCAGAGCCGCGTGGAAACGAGCTCGGCGTTAGCAGCTGAGTCCTCCAGGGGCAGCGATAGAAACGGAGGGTTGAAATGTGGAAATGGGTCCTTGTCCTCTCCCACCTCTACAGCACACTTGTGACTGGGCAACGCACTCTTGCCCCCCAGGACACGATTTCCAGGTTCTCCTCTCTTTGCCCTGTAAACCCTGCTATCTCGTCCTCTCTCTGGG…
MlincV4.98481.1	4.00458831141693e-14	3.43441525297039	1532	1	5	120687803-120689334	+	FALSE	In close 3’ region of PRR16 (very high in fibro)				FALSE	Ad/Bm	TRUE	myoblast/chondro	0.084	0	PRR16	-471	4			AACATCAAATAAAAATCCTCCTCTTCCGTCTTATCTACCAACTTAACAAACTTTACCCACCCATGGTCCAAATTTAACTTCCAATTTTATTAATTTCAACTGATGAGATATTTTGTCCTGGAGCTGGAAATGAGTTTCTCTCCCCTAGAGTTATGATGAGGACAGGTTCCTGAAAACAAAATTGGTTCATTAGTGGTAAGAGTAGAGGGAGTCATCTTTTGTGGAAATGTATTTATGGCATAACTTGATAAAGAATCCAATGACTTTTATGAATAGTTGGCTTTTGATCTCAAAACTGTAATCTTTGCACAGGCAGATAGCCTTCAATCGTATTTCTTTCCTGCCTTTTTCAAGCTAGATCATGGTAATTTGAATAGTGTTTTTGACAGCTTCCTATTA…
MlincV4.123973.1	1.61744832508345e-09	2.80103674598808	494	1	9	12823414-12823907	+	FALSE	In close 3’ region of LURAP1L (high in fibro)				FALSE	Ad/Bm/UC	TRUE	hepatocytes/osteo (very strong)	0.244	0	LURAP1L	-1283	4			CTCAACTACAAAGAAGTGGCAGGCTGCAAGAGTGTGAGGCATCAAAGGCAAATTCTAACTTCTTTAAAACCTACCCTTTGCCTTGAACAAGCCATGCACATGAAAGGCCATTTCTGTTCTCAGATCAGTTTCAGATCGTGAATACAATCTGGTAAATTTCTGTTACATTCTTCTCGTGCAACCCGCTTCCCCTGCTATATGGCCACCCCATGCCCTCTATAAATTTTCCCTCTGGAGAAAGGAAATGCAAAAAGCACAAGAGTATAATGTGGGAGAAGTGTCTGGAATAGTTTTCATTTATATATTGTATTTTAAGGAAACTATAATGAACATTGGCAGAACACTTGAGAATGTTTTTGGCTTTATGAGTTTCAATATTTTATATGCTTTACATTAATT…
MlincV4.63232.1	1.85061125320116e-11	3.24619016103911	232	1	2	92068044-92068275	-	FALSE	repetition				FALSE	Ad/Bm	TRUE	Myocytes/myoblasts/SMC	0.368	0	IGKV1OR2-2	33044	3			TTTTTATTGATCTTATACAAATAGATGAAGATGGACTTGGATGTTAAGAAAAATAATACTATACAAAATCAAGAGTAGACAGTTGCCCCTAGACTTAAATTAAAAGTGTGTGCATTAGATAATTTAATCCAATGTATCAGGTAAAAACATGAACAAACCTTTTGGCCTCTTCCATAAAATTCAGGGAAGCATGTCCTCCACAAAACAGAATCAAAATATAAATGAAAGACTG
MlincV4.107651.1	1.43285225448328e-06	2.90795380207381	8953	1	6	130445023-130453975	+	FALSE	In close 3’ region of TMEM200A (high in fibro)	OVERLAP / PARTIEL			FALSE	Ad/Bm/UC	TRUE	hepatocytes	0.328	0	TMEM200A	-1960	5			CCTACCTCAGGTGATCCACCCACCTTGGCCTCTCAAAGTGCTGGGATTACAGGCATGAGCCACTGTGCCCGGCCCCACATTTAGCTCTTAAATTCACCACAGATAACTAAAAGAAGTAAAATACAGCATAAAAAAGAAAAAGACCCATCAGTTTATCAATAATTTTCCTATAACGTTTTAAGTATTAGAGTGGGGGCCCACCACTGACATACATCCACCTACTGTGGTGTTCAGGTTGTTCAGAGATCTTAATCACTTCTTCTCTAAGTAGGAACTGTGAAAGTGGTACTTTGGTTATCCTGTCTCTTACTTTCAGCAAATTGCTCTGTCACCCTTCCCTGACCCTATATATAATCATATGTTAGACCTTATATCAAGGTTTTAGTGTGTATAACCTTG…
MlincV4.117098.1	9.01415915005679e-06	2.68354574301863	1359	1	8	299352-300710	-	FALSE	lincRNA AC136777.1 in zone (10Kb)				FALSE	Ad/Bm	FALSE	neuron/muscle/endothelial	0.106	0	AC136777.1	-10423	4			GAGTGCCCGCCACTCTCAGGTCAGGTGGGACCAGCAGGCCAGCGTGAGTTCCTGAACACTTGGTTCTCAATACTGGCCACAGCCACACTGTAAGGGGAAACAAGAGGGCACTGTATGCAAACATCTCTTGAACTCTGGAGTCTGCTCACCTTCCTGCCTCAAGCCCCTCTCCCACGTGGTCCAGTCACCATTCTCCACAGAGACTACCCTAAAACCCAGCGACTCTCGTGTGCCTGCAGAATGGCGCAGCCCGTTCTCATAGCAGCACTCCTGTTTAATCAGAGGGATGTTAACGACCAAGTCATATTTGCTCGATTTGTGTTCAATATATTTCATTTCTACTGATAAAACTTAAAAATATCCCCACACATGCATTGCCTGTTAAAGAGTATCTTCCAG…
MlincV4.70094.1	5.13172839816861e-10	2.8220665603735	946	1	2	237319841-237320786	-	FALSE	In close 3’ region of COL613 (very high in fibro)				TRUE	Ad/Bm	FALSE	muscle satellite/papilla/osteo/chondrot	0.12	0	COL6A3	-3217	4			GGTCTTCCTGCTTTCTTGGAATCATGCTCTCCAGCTTTGGGCCACCCCTCAGCATTCCTGAGATCCCATGCAGAGCCAGTTCAGAAATCCTTTTCCGTGGTATTCCCTAGTCTTCCACCCAACTTTATGGTGGGTATAAATCTGCTAAAGACCAAAACACCAAAGAAGTAGTATTTTGGAATCTAGTAGTCAAAGCTTGAAGGCATTTGGTCATGAGTGATGGGAAAAGGCCAGTGATTCAAGGGCCTCTGTGCATGATGGTGACACCACCCAAGTATCGCTCAACCTGGAAAACTGATATTGTTTTCCTGCCTATGTCAGATGTCTCTGTGAAAACCATGCTGCTGTTGCAAAAAGTCATCTAAGAGAAGGCATTTGGGCATCTGCAAAGGGAGCTAG…
MlincV4.64225.1	0.00206523311314836	2.01363639988553	302	1	2	113609969-113610270	-	TRUE	LTR close to RPL23AP7 (pseudogene + strong repetition (high in fibro)				FALSE	Bm	TRUE		0.368	0	RPL23AP7	-232	4			CATAGCTGGTCAAACACGATTTCAGCCATGAATCAGGCATAAATATTCTGATGGTTAATTGTAGACGTCTACTTGACTGGATTGAGAGACACACATAGCTGGTCAAACACGATTTCAGCCATGAATCAGGCATAAATATTCTGATGGTTAATTGTAGACGTCTACTTGACTGGATTGAGAGACACACACAGCTGGTCAAACACGATTTCTGGGCATATCTATGAGGGCGTTTCTGGAAGACACTGAGATAACCATGACCCAATGTGGATGGGCACTGATATGGTTTGGCTGTGTCCCCACCC
MlincV4.54155.1	1.00341251767868e-08	2.89678331657768	5908	1	18	67389037-67394944	-	FALSE	In intron of AC091042.1				FALSE	Ad/Bm	TRUE	osteo/hESC/chondro	0.402	0	AC091042.1	13732	5			TAATAAATGAACTGACAAATTTATTAGAAAGGTTCAAGAGCAGATTTAATCAAACTGAAGAAAGATTGAAAAAACCTCAAAGACAGGTCCTTTGAAATTACGCCTTCCCCCCGCCCAAAAAAAAGAAAAAAGAAAAATAATAAAAAGAGTGGATAAAGTCTAAGTCTAAGACTTATGAGATAATGAGAAATAGACCAATATACACATTACAGTAGCTTAAAATGAGACGAAAAGGACAAAGGGGCATAAAGGTTATTTAAATAAGTAATAGCTGAAAACTTCACAAATCTAAGAAAATAAATGGACATCCAGATTCTGGAAGCCCTTTTCTGTCATAGGATAAATCCAAGAAGGTCCACATTGAGAAATAGTACAATAAAATTATCAGAAATCAAAGAC…
MlincV4.78582.1	1.60651558091348e-09	3.32612797663159	3402	1	3	30418752-30422153	-	FALSE	HSMM specfic Chr marks ( + FOXA1 site)				NA	NA	NA	NA	0.178	0	LINC01985	-102592	4			TAAGCCATAGGCACTCAAATAAGCATCACCCACATTCTTGGCCTATGAAATAGTAAATGTTTGTTGTTTTAAACTATTAAATGTCAAAGTAATTTGTTATGCTGTAAGAGACAACTAATATAACTTTATTCACCATTGTCTCATAGGTCCTAAAATGTGAAGTAAGATAAGAAAAGATGCCATCATTGAGCATATAAAACATGAGTACATTTATTACAGTTGCAGGTTACAAGTTAAACACACAAAGATCACTCACATTATATTAAATAGATATGGCTATAAATATATATTAGCAATAAACAATTCAAAAGTAAAATTTAAAACTGATCAAAAAGCACTCATGATAAAGGAAGATGAAGCACTGATTGATAAAAATTGAAATAATTTTTTTATCATCAT…
MlincV4.109600.1	1.23389178444261e-08	2.57894271495465	318	1	6	168932197-168932514	+	FALSE	LINE/LTR repetitions? lncRNA in zone				FALSE	Ad/Bm	TRUE	H1-ESC/osteoblast	0.53	1	AL109924.1	30096	4			CACGGGAACGCACTGGAAATCTAGGAGTGGAATAGCTGGGCCCCGGAGCCACGGGAATGCACTGGAAATCTAGGAGTGGAATATTTGGGCCCCGGAGCCATGGGAACACACTGGAAATCTAGGAGTGGAATAGCCGGGCCCTGGAGCCACGGGAATGCACTGGAAATCTAGGAGTGGAATAGCCGGGCCCCGGAGCCACAGGAACGCACTGGAAATCTAGGAGTGGAATATTTGGGCCCTGGAGCCACAGGAACGCACTGGAAATCTAGGAGTGGAATATTTGGGTCCCGGAGACACAGGAACACACTGGAAATCTAG
MlincV4.9300.1	1.63418031048994e-08	2.66341118521261	1382	1	1	192488616-192489997	-	FALSE	variant of AL390957.1 ( Chr marks ++ and FOXP1 site), lot of predicted lncRNA				FALSE	Ad/Bm/UC	TRUE	SMC (very strong)	0.144	0	AL136987.1	-27642	4			TAATAAATGAACTGACAAATTTATTAGAAAGGTTCAAGAGCAGATTTAATCAAACTGAAGAAAGATTGAAAAAACCTCAAAGACAGGTCCTTTGAAATTACGCCTTCCCCCCGCCCAAAAAAAAGAAAAAAGAAAAATAATAAAAAGAGTGGATAAAGTCTAAGTCTAAGACTTATGAGATAATGAGAAATAGACCAATATACACATTACAGTAGCTTAAAATGAGACGAAAAGGACAAAGGGGCATAAAGGTTATTTAAATAAGTAATAGCTGAAAACTTCACAAATCTAAGAAAATAAATGGACATCCAGATTCTGGAAGCCCTTTTCTGTCATAGGATAAATCCAAGAAGGTCCACATTGAGAAATAGTACAATAAAATTATCAGAAATCAAAGAC…
MlincV4.54554.1	2.57868369698677e-07	2.45953847799982	2156	1	18	75463916-75466071	+	FALSE	HSMM specfic Chr marks (+FOXA1 Site)				FALSE	Bm/UC	TRUE	hepatocyes/SMC (very strong)/muscle cell	0.19	0	AC116003.2	-26959	5			CAGCCAGAGTCGGGAACCCACCTGGAGAGCGGCTCCTTTCTTCTCTCAGGAAAGGTTCCCCACGCCTGACAGCCCCACCATTCTGGTTAAGCTTAATTAGTCAAGAGAGAAAAAGAACTGACTTCGGAGTGTTGTGTTACGTTTGGGGCTCCCCCCTTTTTTTCCCCTTTCCACTCAAAATTTGACATTCTTTGGAGAAGATGAAGTTCCAAGTGGGATCTGTGTTGGCACTTCCCACCCTCTCGTCATCCTCACGTGGGACCCGCTTCTCACGGCCCATCTTTTGTCTACCAGGGGCCTCGCAGGACTCTGCACAGCCCGCACAAAGGACGTAGGATTCTGCACTGGCAGAACTGGATGTAATGTTGCCCTGAGAAACATTCATTTATTTCAGAGTGA…
MlincV4.83437.1	3.75186606665131e-11	2.92026510167055	2904	1	3	126213050-126215953	+	FALSE	TUCP/TCONS_00006199, lncRNA, Chr Marks				FALSE	Ad/Bm/UC	FALSE	mesenchlial/neural prog./myocytes/epithelial	0.292	0	ALDH1L1-AS2	-2881	5			CAGGAAGGGACAGGACAGGGAGCTTTGTCCCGCAGCGAACGGGAACGCGGAGGCCCGGCCTCTCGCCTCCCCACCCTCCCCACCCTCCCCGCGCCTTCTCGGGCCTCCGCGTCCGCCCTGCGCCCTCGGAAGGCGCCGCCCGGCGGCCGCGGCCCTTCGCCGCAGCCAGAGTGCTTTGTCCGAGCTCAAAAAAGCCGTCTCCATGGAAGCGGCCCTTCCGCTCGGAGCCCGGCGGCCTGGAGGGAGACCCGGCGGGGATGCGAGGATTCCGCCCCAGCCCCAGAGGACGCGGCGGAGAGCCTGGAGGAGGCGCTTTGAGAGTCGAGGTCTCCCGCCCGCGCGCCTCCCTGGCGCAGACCTCTTTTAACTTTTTGGCGTGGAGTGCGCGTCCTGACGTGC…
MlincV4.127918.1	8.59549299747758e-05	2.2148444399395	2870	2	9	113624677-113628441	+	FALSE	LincRNA /TUCP in zone, Chr Mark, TF binding site				TRUE	Ad/Bm	FALSE	Chondro/papilla	0.302	0	AL162727.1	-2043	4			TATTAGAGATGGGGTTTCACCGTGTTAGCCAGGATGGTCTCGATCTCCTGACCTTGTGATCCGCCCGCCTCGGCCTCCCACTTAATGCATATTAATTATTGCTATCATTCCTGACACCCTGTAGTGTGCCCCTCGGGGATGAGAGGGTTTAACTGAACATCTGTCTCCTCCCGGATGCGGTGGCAACCCTGGGATCTGGCAGCAGTCCCCTGTGGGCTTTTTTCCTGGGCAAAGTGAGTCCATCATCACTCAGACATGACACACGGCCTGGCCACCCCCTCTGGGGCCACAGGCAGCCGATCCTGGGCTAAAAATACCAGTCTCATGAATGGAGCCAGGGAGGCCATTCTGGGATCCACAATTAGTGTTTGTGTTAAAACCCATTCTCTGACTCTCCAC…
MlincV4.9231.1	2.09587353035184e-06	2.77869731979218	2415	1	1	186681846-186684260	+	FALSE	close to an AS of PTGS2 antisense NFKB1 complex +++: Numerous Chr mark + TF binding sites				FALSE	Ad/Bm/UC	TRUE	Mononuclear cells (very strong)	0.152	0	PACERR	-400	4			ACCAGGTACCTCAATTTGTAGAAGTCTTATAAGAAAAAAATAAATAAGAGACTCACTTGGAGGTTTTTTTTTTAACTGTTTTGCTTAGTGTACACATCTGATTCTTCATGAGACACGGATGACTAAAATTCCATCTCATCTAGGAAGCCTTTCTCCTCCTCTAGTCATATTTCATCATTCCATTTATGGCACTCCTATTTATTGCATGGAATCTTACATGAAATTTCAACTAAGAGCGTGGATCATTTTCTTTTTGATAATTTAATAATTTCAATCTTCTGTTTCATTTTAAAGGAGTAGGTTGCATCTACTGAAATTTGAAGTTTATAGTTAGAGCTACTAATGTTAGTTTGGGTTAGAAGCCATGTTAGAATCCATACTGTGAGAGAGTACTAAAAT…
MlincV4.78418.1	1.82921400272116e-05	2.52537568052055	2945	1	3	27646119-27649063	+	FALSE	Overlap TUCP/TCONS_l2_00018477 (High in fibro)/HSMM specific Chr Mark				FALSE	Ad/Bm	FALSE	epithelial/myocytes/chondro	0.232	0	AC098614.4	-7343	5			CACCTGTAGTCCCGGTTACTTGGGAGGCCAAGTCAAGAGGATCGTTTGCGTCCAGGACTTCAAGGCTGCAGTGAACTGTGATCACCCCATTGCACTCCAGCCTGGGTGACAGAGTGAAACCCTATCTCTAAAAAAATTAAAAAATAAAATGCAGATTCCTACTGATGTTCTCCCCTTCATCCCTATGACTTACCTCATAGTTTGCCTGCAGCTAGATGGTTTCTGTACATGAATCTCTTCTCTATTTTGCCTGAGGGCTTTCCCTGGCTCCAGAGAAATTTTTAAGTGCCAGGGAATTCATGCCTAGCAAGACAACCATCAACTAATAAAGGAAAGGAGTTGGTGGAGAAATACCCCAGCTTCTCTGTCTCCCTCAGTAGGGCAGTTCTAAGGCTTGCT…
MlincV4.61267.1	0.00800968729326976	1.85151131179545	8834	1	2	46797931-46806764	+	FALSE	variant of LINC01118 or TUCP TCONS_00003666, rich zone in lincRNA, Chr mark et TF binding site, close to SOCS5 (high in fibro ++)				TRUE	Ad/Bm	TRUE	osteo/myocytes/papilla	0.162	0	LINC01118	9904	5			TTCTCACTCAAGGGTCTGTCTCTGAGGATCAGACCAAAGAGAACTGGCTTGTGTTGTAGTAGAAGGTTAGGTCCAGGCTACAGCTGAGCAAAGGCTGTCAAACTTTGAGAGAAGTTATGAAAATAGGTGGGGAATCTCTCCACAGAAACTCTATTGGGGAAAGATACAATAAATGTTTTCCTCAGCGTGGACTAGCTCCTGTGTTGACACATGAGGAGGGGCATGAACTCTACAGGCCCATGAACAGCTCACAGGCATTGTGATGAGGCCAGTGGGCTCAACTAGAGATGCTCTGTGTGTGACCTGCTCTGTGTGTGACCTGCTCTACACTGACTCACAGGTCTTTGAGGTTAAAGAGCTGCTGAAATGCAGTAGTGTTGCCTGAGGACAGAGTGAAAG…
MlincV4.111761.1	0.000429609804134646	2.16878061892736	1232	1	7	38054085-38055316	+	FALSE	EGRF1 Binding site/ HSMM Xhr sites				FALSE	BM	TRUE	Myocytes/myotubes	0.084	0	SFRP4	-28390	4			TATGAGTACCAAATTAAGCATGAAACCCAGTCAGGACCCTGTTGATTCTCCACTCAGCCCTGATGCAAATATTGGATCTGTAAATCACCCAGGGTCTCTAGGGAGGGGACCATCTGCTGCAATGAAAGGGCCCGAGGTATACTGGAAGTCAATCTAGGAAGGCCCAAAAAGAAGTGTAGTGGAAGCATACACTGAAGGTCCTTGAGGGACCGAAATGCAGGTTGGGAAGAGACTATACTAGCTTCCCTGCAGCAGCAGCGAGCAAGCCCTGTTACCTAGTTAGGATGGAATATATCCTAGAGGAAGCTGCTGCTATGGCAGTCCTTGGGAAATCACAGCATGTTCTAGCACAAAAGCCAAAGTGGAGCCAAGTAGTGGATGCCAAAGGATAGTGGATAT…
MlincV4.54156.1	2.76421814657461e-05	2.55034529045675	6240	1	18	67395327-67401566	-	FALSE	HSMM Chr Binding Site + FOXA1 Sites				TRUE	Ad/Bm	TRUE	smc of trachea (very strong)	0.334	0	AC091042.1	20022	5			AGATAATGGAGACTTGGAAGGGTGGGAGGGGGTGAGGGGTAATCAATTACTTAATAGGTACAACGTATATTATTTGGGTGATGGTTACAGTAAAAGCCCAGACTTCACCATTATGCCATATATCTGTGTAACAAAACTGCACTTTTACCCCTTAAATTTACACAAATGATAATTAAAAACTTTTCTTACAGCTTATAAAGTACTTCATAACCTGACTTCTATGTAAATCTTCATCTTCATTTCTTGTCTCTCACATTTATTCTGTTTTAGTCACAATGTAAGTCAGTCTGTCTCTTTTCAACCTCAGGCAAAATCATAGTCTTTGGTGTATTCATGTCACCAAATTAAATTTGCTTTGTTGCATTTTACTTTTTATTTTTGCCCCTTTACCCTGGTCTT…
MlincV4.47523.1	6.05265557244177e-08	2.53923057783646	1558	1	17	13490975-13492532	-	FALSE	In 3’ of gene HS3ST3A1 (High in fibro)	FIBRO/ DIFFUS			FALSE	Ad	TRUE	epithelial/mesanglial	0.342	0	HS3ST3A1	-3157	4			TTCTAATAAGCAGAGCAATGTTTACTGTTGTGCTTTGCTGGGAAAAATGCTAAAGGCAACCAAACTGTGTTTTTATAATGAAGATACAGAAGCAGCTTGTAACAAATGGATACCTGCAATTGTGAGAAACGGAATCAGTCAGCTTCAGGTGGAAAATAACATTCCAATAAAACACTTCTAAAGGCTCTTTCAAGTTCAAGTCTTGCAGTTTCTATTTGCCTCCACAACAGGGCCGTGACTGTATTTCTTGTCACCTGACAAAACCAAAGTGCCTAGGGAGGGAAGTAAATATCTCCATTTCTGTTAAACGTTAAATTCAGGTGGATGTGCTATGGTTACAAATAGCCTCGAGTTGCTGAATAATAGCAAAGGAAAGCAAATTCCTATTGCCTCATATCC…
MlincV4.18093.1	3.3005434599755e-09	2.70413881781352	977	1	11	12085459-12086435	-	FALSE	Close to AC124276.2 variant Chr Mark +++ and TF binding site +++				FALSE	Ad/UC	TRUE	epithalial/keratinocytes	0.236	0	AC124276.2	-456	4			CATGAAGCTTTTATTTGCAGTCAGTGATCAAGGCTCCTTCCTGACTTCCTCCTGCCAGTCCCACATCCCTCCTGTCCACTGTGACCTGCCTAGGCTGCTCTGAGCTCCCTGCAAGCTTGGTTCTCTCCAAGTGTGGTTGCTCCAGGAAATTACCAGCTTTATCTGAGGAGAAGGTGCTGGAGATCCAAGCTGAGTTTTTGTATCAGCAGGATGCCAACATTGCCCAGCAGCCCTGGCCACCTTGCGGGCTTTTATCAGCCTCCACAAATCCCTAGCAAAGGAGTTGAGTGCAGGGTTTCTGACCCTGAGCTTGCTGACACTGAAGGGTCAAAGGAAAGAAATGCGGAGGGAAGTCCGAGGTTTTGTTTGCACAGCTAGTCATCAGGCAGCCTACATCTC…
MlincV4.57835.1	1.15589458808076e-08	2.42525523068851	927	1	19	44737723-44738649	+	FALSE	TUCP/TCONS_00027580				FALSE	FALSE	FALSE	Mononuclear cells (very strong)	0.436	0	BCL3	9056	5			GACTCCACAGGGATGAGGCAGTAGAGACAGCCCTGCCCCATCCTCAGTATCCTGGGAATGTGTTGGAGGGTATGGGTGGCCCCGACTGGGACACTGGGATGACGGTTGGAAACAAGGGAGGTGAGTGTGCCATGTCCCGGCTCAAATGAGGAAGGGCCCAGTGTGACCTCGGCTTTCCCAGGAGCCTGAGGGACTTTTGCATCTGTATTTTTAAATGCTGGTGGCCACAGGGCAGGTTGTGGCCTTGAGTAGGGGAGGCACCGACTTCCAGGGAAAAGGCTGGAGTTTCAGGAAAGGGACTGTCCCTCCTGGATAGGCACCATGCTCCACCCTGCCAGGGTGGGCTTGAGAAGAGGGGCTTCTAATTCAATGGGAGGGCTCCTACTTAGGGAGTGGCTA…
MlincV4.104634.1	7.05793182343196e-12	3.12285461836103	2731	1	6	57260477-57263207	-	FALSE	TUCP/TCONS_00011222 + Chr Mark (HSMM) and TF binding site				FALSE	Ad/Bm/UC	TRUE	SMC (strong)	0.314	0	RAB23	38163	4			CTACTGGGATTAGGGCCAGGTTTCTGGTAAGAAATGACACATAAATTGAACTTTGAAGAACTTATACTATCTAAATGGTAGGAAATGTGGTTTCCTATTTACGTGATAATAGTATTCATCAACCATTGAGAATCCACTTTGTGTCAGATATTGTACTAGGAGTCATTCATATATAAATGGATTGGACTCTGGCTCATATACAGAAGTCATCTAGACCTCACCTCCCTCCTTGACCATCCCACTTCCATCCCACAGTGGTTGATAAGTATAAAATGTTTAGTTTAGCAAATAGAAGAGGAAGATGGGTTTGGGGGTTGGGAGAGCTGTGGAGGGGAGAGGGGAAAAGGGCAAAGCATCTGTTCCCTTTCTGACCTCCTTCTAGAAAGACGGTGGAAGCAG…
MlincV4.80687.1	3.47529931298406e-06	2.15786698401882	537	1	3	65018718-65019254	+	FALSE	In Intron of gene ADAM-AS				FALSE	BM	TRUE	epithelia/chondro/neural prog.	0.464	1	ADAMTS9-AS2	-7250	4			ATTTCTGTTAAAGAAGGAACAAATGCCAAACGTAGGGCAGGGTACTGTTTGACAGTAAAGAAGGAAATTTTAGAATTGCTTTCTGGTGGTATCACTTATTGCTTATTGTTCTCCACCAAAAAGCAACTTTTAAAAATCAGCAATGATTGAAGACTGTGGCTTGCTAAAGAGGACAGATTTTTCTGGTCTATTATTCTGGAGTGGGGGCAGAGTGGATGTTTGCTTAGCAGGCAGAGAGCTCAGTACTTTACATGTGGCATGGCATGGTAGATAAGGTTAGGAATTATGTCCTTTTTTTGTTTGTTTTTTAAGATTTGGAACCTAGGCTCAAAATGTGCTAAAGGTCACATAGCTGCTAGGTGCTAAAGTGATGATTCAAATCCCTGGTTTATCTGACTA…
MlincV4.96690.1	2.09413387964091e-06	2.08136277131835	637	2	5	84491916-84493310	+	FALSE					FALSE	BM/UC	FALSE	myocytes/osteo/chondro	0.332	0	AC113383.1	-1151	4			AATGCAAGACAGATAAAAGGATCACTATAGAATTCTGAGAAATGTATGTGACAGTGTCAAGAAATTAATAAACTATGATTACCTAGAGATTATTGTATCATTTTGGTATTGTTTATGTCTTGAGAAAATTAAAGAAACAAGGCGTGATCCTTCTAAAGAAAAGAATAAAATTCAAAATTCTAGAGATGTTTGAAAGAATATCAGCAAATAATTACTCAAATATAAATGTTACTATTCAAGGGCAAGTGCTAAGTCCTAAGTGCTAAGTGGTTACAAGGGACCCCAGAATCATGCTGGAGGTGAAACAGTGACAGAACGGGCACTTCCAGTAAGAAACTGAAGACTGGCTGCACATCAATTCACTCAGCGACTGGAGGTAGAGCTTTTGGAAACAGACTC…
