# Supplementary material for: Long non-coding RNA exploration for mesenchymal stem cell characterisation
Source: BMC Genomics. 2021 Jun 4;22:412. doi: 10.1186/s12864-020-07289-0 (PMC8178833; doi:10.1186/s12864-020-07289-0)
Supplement: Supplementary file 8 — Additional file 8 Details and metadata of RNAseq dataset downloaded from ENCODE for k-mer based quantification of candidates in diversified types of cells. [file 12864_2020_7289_MOESM8_ESM.tsv]

ID	Accession	Assay.Type	Assay.Nickname	Target.label	Target.gene	Biosample.summary	Biosample	Description	Lab	Project	Status	Files	Biosample.accession	Biological.replicate	Technical.replicate	Linked.Antibody	Species	Life.stage	Age	Age.Units	Treatment	Term.ID	Concentration	Concentration.units	Duration	Duration.units	Synchronization	Post.synchronization.time	Post.synchronization.time.units	Replicates	Submitter.comment	References	External.identifiers	Date.released	Assay.ID	Contributing.files	Revoked.files	Original.files	label	group
36	/experiments/ENCSR892ZUK/	ENCSR892ZUK	RNA-seq	total RNA-seq	NA	NA	dendritic cell treated with 100 ng/mL Lipopolysaccharide for 2 hours	dendritic cell	Ovation Human FFPE RNA-Seq Multiplex System	Manuel Garber, UMass	GGR	released	/files/ENCFF371KWE/,/files/ENCFF308IYY/,/files/ENCFF251WJL/,/files/ENCFF841AKS/,/files/ENCFF388GMT/,/files/ENCFF377EQX/	ENCBS609PNX	1	1	NA	Homo sapiens	unknown	unknown		Lipopolysaccharide	CHEBI:16412	NA	NA	2	hour				/replicates/fb73c4ef-2a80-4402-8f7e-8e6e38c4fe8a/			GEO:GSE94215	2017-01-19	OBI:0001271	/files/ENCFF904HZM/,/files/ENCFF123SSX/,/files/ENCFF550VOB/,/files/ENCFF484VOS/		ENCFF371KWE	dendritic cell	6: Others
42	/experiments/ENCSR519NFO/	ENCSR519NFO	RNA-seq	total RNA-seq	NA	NA	dendritic cell treated with 100 ng/mL Lipopolysaccharide for 1 hour	dendritic cell		Manuel Garber, UMass	GGR	released	/files/ENCFF534HFO/,/files/ENCFF445TMO/,/files/ENCFF677SZA/,/files/ENCFF305LQW/,/files/ENCFF983GKA/,/files/ENCFF092KNV/	ENCBS693UNQ	1	1	NA	Homo sapiens	unknown	unknown		Lipopolysaccharide	CHEBI:16412	NA	NA	1	hour				/replicates/9629f943-fbbb-4920-b1bd-75528da01e87/			GEO:GSE94191	2017-01-19	OBI:0001271	/files/ENCFF904HZM/,/files/ENCFF123SSX/,/files/ENCFF550VOB/,/files/ENCFF484VOS/		ENCFF534HFO	dendritic cell	6: Others
125	/experiments/ENCSR919MZM/	ENCSR919MZM	RNA-seq	total RNA-seq	NA	NA	endometrial microvascular endothelial cells female adult (34 years)	endometrial microvascular endothelial cells	The libraries contained in this experiment come from independent growths of endometrial microvascular endothelial primary cell line HEMEC. They are stranded PE101 Illumina Hi-Seq RNA-Seq libraries from rRNA-depleted Total RNA > 200 nucleotides in size.	Thomas Gingeras, CSHL	ENCODE	released	/files/ENCFF126HPJ/,/files/ENCFF876WTO/,/files/ENCFF884ITM/,/files/ENCFF502JCS/,/files/ENCFF102HVI/,/files/ENCFF713QQW/,/files/ENCFF399VXU/,/files/ENCFF749FQW/,/files/ENCFF786CGY/,/files/ENCFF808BVG/,/files/ENCFF754FVE/,/files/ENCFF295BBI/,/files/ENCFF944PUQ/,/files/ENCFF254SFI/,/files/ENCFF003AHI/,/files/ENCFF621CBH/,/files/ENCFF589RKS/,/files/ENCFF797URL/,/files/ENCFF270QET/,/files/ENCFF762VPZ/…	ENCBS635PXV,ENCBS442ZTY	1,2	1	NA	Homo sapiens	adult	34	year			NA	NA	NA					/replicates/294dfe1b-1967-4060-94c4-3f0a6032c42b/,/replicates/5f768112-049b-409a-a822-e5ce0767484a/			GEO:GSE78680	2015-05-18	OBI:0001271	/files/ENCFF826ONU/,/files/ENCFF839KAI/,/files/ENCFF700TXC/,/files/ENCFF940AZB/,/files/ENCFF742NER/		ENCFF126HPJ	endometrial microvascular endothelial cells	8: Endothelial cells
128	/experiments/ENCSR919MZM/	ENCSR919MZM	RNA-seq	total RNA-seq	NA	NA	endometrial microvascular endothelial cells female adult (34 years)	endometrial microvascular endothelial cells	The libraries contained in this experiment come from independent growths of endometrial microvascular endothelial primary cell line HEMEC. They are stranded PE101 Illumina Hi-Seq RNA-Seq libraries from rRNA-depleted Total RNA > 200 nucleotides in size.	Thomas Gingeras, CSHL	ENCODE	released	/files/ENCFF126HPJ/,/files/ENCFF876WTO/,/files/ENCFF884ITM/,/files/ENCFF502JCS/,/files/ENCFF102HVI/,/files/ENCFF713QQW/,/files/ENCFF399VXU/,/files/ENCFF749FQW/,/files/ENCFF786CGY/,/files/ENCFF808BVG/,/files/ENCFF754FVE/,/files/ENCFF295BBI/,/files/ENCFF944PUQ/,/files/ENCFF254SFI/,/files/ENCFF003AHI/,/files/ENCFF621CBH/,/files/ENCFF589RKS/,/files/ENCFF797URL/,/files/ENCFF270QET/,/files/ENCFF762VPZ/…	ENCBS635PXV,ENCBS442ZTY	1,2	1	NA	Homo sapiens	adult	34	year			NA	NA	NA					/replicates/294dfe1b-1967-4060-94c4-3f0a6032c42b/,/replicates/5f768112-049b-409a-a822-e5ce0767484a/			GEO:GSE78680	2015-05-18	OBI:0001271	/files/ENCFF826ONU/,/files/ENCFF839KAI/,/files/ENCFF700TXC/,/files/ENCFF940AZB/,/files/ENCFF742NER/		ENCFF502JCS	endometrial microvascular endothelial cells	8: Endothelial cells
172	/experiments/ENCSR000AAC/	ENCSR000AAC	RNA-seq	total RNA-seq	NA	NA	smooth muscle cell of bladder female adult (53 years) and male adult (62 years)	smooth muscle cell of bladder	CSHL Long RNA Seq HBdSMC cell total (SID38220,SID38221)	Thomas Gingeras, CSHL	ENCODE	released	/files/ENCFF001QZR/,/files/ENCFF001QZS/,/files/ENCFF001RAN/,/files/ENCFF001RAO/,/files/ENCFF676RCP/,/files/ENCFF203HSV/,/files/ENCFF834XXT/,/files/ENCFF245YEO/,/files/ENCFF121TLI/,/files/ENCFF947VDX/,/files/ENCFF830MWL/,/files/ENCFF367FBQ/,/files/ENCFF739YAF/,/files/ENCFF492ZBP/,/files/ENCFF708PMN/,/files/ENCFF107ZZE/,/files/ENCFF422EIY/,/files/ENCFF283RFZ/,/files/ENCFF946RNS/,/files/ENCFF110YWJ/…	ENCBS004RNA,ENCBS005RNA	1,2	1	NA	Homo sapiens	adult	53,62	year			NA	NA	NA					/replicates/a80df8f3-c223-4455-95e9-efd2853b4a5a/,/replicates/aa64560a-35af-4b2a-a9d4-d63574a94772/			GEO:GSE78530	2014-06-30	OBI:0001271	/files/ENCFF826ONU/,/files/ENCFF839KAI/,/files/ENCFF700TXC/,/files/ENCFF940AZB/,/files/ENCFF742NER/		ENCFF001QZS	smooth muscle cell of bladder	7: SMC
174	/experiments/ENCSR000AAC/	ENCSR000AAC	RNA-seq	total RNA-seq	NA	NA	smooth muscle cell of bladder female adult (53 years) and male adult (62 years)	smooth muscle cell of bladder	CSHL Long RNA Seq HBdSMC cell total (SID38220,SID38221)	Thomas Gingeras, CSHL	ENCODE	released	/files/ENCFF001QZR/,/files/ENCFF001QZS/,/files/ENCFF001RAN/,/files/ENCFF001RAO/,/files/ENCFF676RCP/,/files/ENCFF203HSV/,/files/ENCFF834XXT/,/files/ENCFF245YEO/,/files/ENCFF121TLI/,/files/ENCFF947VDX/,/files/ENCFF830MWL/,/files/ENCFF367FBQ/,/files/ENCFF739YAF/,/files/ENCFF492ZBP/,/files/ENCFF708PMN/,/files/ENCFF107ZZE/,/files/ENCFF422EIY/,/files/ENCFF283RFZ/,/files/ENCFF946RNS/,/files/ENCFF110YWJ/…	ENCBS004RNA,ENCBS005RNA	1,2	1	NA	Homo sapiens	adult	53,62	year			NA	NA	NA					/replicates/a80df8f3-c223-4455-95e9-efd2853b4a5a/,/replicates/aa64560a-35af-4b2a-a9d4-d63574a94772/			GEO:GSE78530	2014-06-30	OBI:0001271	/files/ENCFF826ONU/,/files/ENCFF839KAI/,/files/ENCFF700TXC/,/files/ENCFF940AZB/,/files/ENCFF742NER/		ENCFF001RAO	smooth muscle cell of bladder	7: SMC
367	/experiments/ENCSR000AAQ/	ENCSR000AAQ	RNA-seq	total RNA-seq	NA	NA	renal cortical epithelial cell female adult (69 years) and male adult (84 years)	renal cortical epithelial cell	CSHL Long RNA Seq HRCEpC cell total (SID38206,SID38207)	Thomas Gingeras, CSHL	ENCODE	released	/files/ENCFF001QZB/,/files/ENCFF001QZC/,/files/ENCFF001RAT/,/files/ENCFF001RAU/,/files/ENCFF290NUR/,/files/ENCFF596YXN/,/files/ENCFF797NKC/,/files/ENCFF883AJG/,/files/ENCFF154ZOX/,/files/ENCFF286ROT/,/files/ENCFF092ZNM/,/files/ENCFF224ZHG/,/files/ENCFF545HQP/,/files/ENCFF025BXV/,/files/ENCFF952BWC/,/files/ENCFF120DVA/,/files/ENCFF115TEC/,/files/ENCFF867MRO/,/files/ENCFF971FMK/,/files/ENCFF661MUI/…	ENCBS032RNA,ENCBS033RNA	1,2	1	NA	Homo sapiens	adult	69,84	year			NA	NA	NA					/replicates/2ce1e966-ad83-4156-abc3-4657ce8c375d/,/replicates/7602d382-ccac-4bcf-b9ab-4c8f7156344d/			GEO:GSE78544	2014-06-30	OBI:0001271	/files/ENCFF826ONU/,/files/ENCFF839KAI/,/files/ENCFF700TXC/,/files/ENCFF940AZB/,/files/ENCFF742NER/		ENCFF001QZC	renal cortical epithelial cell	9: Epithelial cells
369	/experiments/ENCSR000AAQ/	ENCSR000AAQ	RNA-seq	total RNA-seq	NA	NA	renal cortical epithelial cell female adult (69 years) and male adult (84 years)	renal cortical epithelial cell	CSHL Long RNA Seq HRCEpC cell total (SID38206,SID38207)	Thomas Gingeras, CSHL	ENCODE	released	/files/ENCFF001QZB/,/files/ENCFF001QZC/,/files/ENCFF001RAT/,/files/ENCFF001RAU/,/files/ENCFF290NUR/,/files/ENCFF596YXN/,/files/ENCFF797NKC/,/files/ENCFF883AJG/,/files/ENCFF154ZOX/,/files/ENCFF286ROT/,/files/ENCFF092ZNM/,/files/ENCFF224ZHG/,/files/ENCFF545HQP/,/files/ENCFF025BXV/,/files/ENCFF952BWC/,/files/ENCFF120DVA/,/files/ENCFF115TEC/,/files/ENCFF867MRO/,/files/ENCFF971FMK/,/files/ENCFF661MUI/…	ENCBS032RNA,ENCBS033RNA	1,2	1	NA	Homo sapiens	adult	69,84	year			NA	NA	NA					/replicates/2ce1e966-ad83-4156-abc3-4657ce8c375d/,/replicates/7602d382-ccac-4bcf-b9ab-4c8f7156344d/			GEO:GSE78544	2014-06-30	OBI:0001271	/files/ENCFF826ONU/,/files/ENCFF839KAI/,/files/ENCFF700TXC/,/files/ENCFF940AZB/,/files/ENCFF742NER/		ENCFF001RAU	renal cortical epithelial cell	9: Epithelial cells
489	/experiments/ENCSR000AAB/	ENCSR000AAB	RNA-seq	total RNA-seq	NA	NA	bladder microvascular endothelial cell male adult (46 years) and male adult (60 years)	bladder microvascular endothelial cell	CSHL Long RNA Seq HBdMEC cell total (SID38244,SID38245)	Thomas Gingeras, CSHL	ENCODE	released	/files/ENCFF001QZJ/,/files/ENCFF001QZK/,/files/ENCFF001RAH/,/files/ENCFF001RAI/,/files/ENCFF872XEU/,/files/ENCFF836ZPY/,/files/ENCFF159IND/,/files/ENCFF497JZI/,/files/ENCFF740SDR/,/files/ENCFF255VWO/,/files/ENCFF845GHX/,/files/ENCFF152JWX/,/files/ENCFF667JMH/,/files/ENCFF619HRP/,/files/ENCFF960FZU/,/files/ENCFF268JIU/,/files/ENCFF093VWP/,/files/ENCFF563GBB/,/files/ENCFF723ODV/,/files/ENCFF150FQO/…	ENCBS003RNA,ENCBS002RNA	2,1	1	NA	Homo sapiens	adult	46,6	year			NA	NA	NA					/replicates/0028f5c2-1ead-47de-aa0e-82703e8e2c3d/,/replicates/2e7f89da-1101-4be2-adf8-13c1f715c684/			GEO:GSE78529	2014-06-30	OBI:0001271	/files/ENCFF069ZCO/,/files/ENCFF826ONU/,/files/ENCFF515BAC/,/files/ENCFF940AZB/,/files/ENCFF742NER/		ENCFF001QZK	bladder microvascular endothelial cell	8: Endothelial cells
491	/experiments/ENCSR000AAB/	ENCSR000AAB	RNA-seq	total RNA-seq	NA	NA	bladder microvascular endothelial cell male adult (46 years) and male adult (60 years)	bladder microvascular endothelial cell	CSHL Long RNA Seq HBdMEC cell total (SID38244,SID38245)	Thomas Gingeras, CSHL	ENCODE	released	/files/ENCFF001QZJ/,/files/ENCFF001QZK/,/files/ENCFF001RAH/,/files/ENCFF001RAI/,/files/ENCFF872XEU/,/files/ENCFF836ZPY/,/files/ENCFF159IND/,/files/ENCFF497JZI/,/files/ENCFF740SDR/,/files/ENCFF255VWO/,/files/ENCFF845GHX/,/files/ENCFF152JWX/,/files/ENCFF667JMH/,/files/ENCFF619HRP/,/files/ENCFF960FZU/,/files/ENCFF268JIU/,/files/ENCFF093VWP/,/files/ENCFF563GBB/,/files/ENCFF723ODV/,/files/ENCFF150FQO/…	ENCBS003RNA,ENCBS002RNA	2,1	1	NA	Homo sapiens	adult	46,6	year			NA	NA	NA					/replicates/0028f5c2-1ead-47de-aa0e-82703e8e2c3d/,/replicates/2e7f89da-1101-4be2-adf8-13c1f715c684/			GEO:GSE78529	2014-06-30	OBI:0001271	/files/ENCFF069ZCO/,/files/ENCFF826ONU/,/files/ENCFF515BAC/,/files/ENCFF940AZB/,/files/ENCFF742NER/		ENCFF001RAI	bladder microvascular endothelial cell	8: Endothelial cells
535	/experiments/ENCSR000AAI/	ENCSR000AAI	RNA-seq	total RNA-seq	NA	NA	dermis blood vessel endothelial cell female child (16 years) and male child (13 years)	dermis blood vessel endothelial cell	CSHL Long RNA Seq HDBEC cell total (SID38204,SID38205)	Thomas Gingeras, CSHL	ENCODE	released	/files/ENCFF001QZF/,/files/ENCFF001QZG/,/files/ENCFF001RAP/,/files/ENCFF001RAQ/,/files/ENCFF671KOK/,/files/ENCFF439ERC/,/files/ENCFF088YDG/,/files/ENCFF505HIE/,/files/ENCFF901QQN/,/files/ENCFF873VQX/,/files/ENCFF912KHL/,/files/ENCFF890XVJ/,/files/ENCFF027VIB/,/files/ENCFF169TUA/,/files/ENCFF326HJE/,/files/ENCFF582PME/,/files/ENCFF914GVK/,/files/ENCFF614PFC/,/files/ENCFF014OGT/,/files/ENCFF073EKL/…	ENCBS016RNA,ENCBS017RNA	1,2	1	NA	Homo sapiens	child	13,16	year			NA	NA	NA					/replicates/2e1ed86c-2628-40b7-a5c7-4e5f508df726/,/replicates/c6aca5dd-4ad9-41a3-98f5-7b4d35275b00/			GEO:GSE78536	2014-06-30	OBI:0001271	/files/ENCFF069ZCO/,/files/ENCFF826ONU/,/files/ENCFF515BAC/,/files/ENCFF940AZB/,/files/ENCFF742NER/		ENCFF001QZG	dermis blood vessel endothelial cell	8: Endothelial cells
537	/experiments/ENCSR000AAI/	ENCSR000AAI	RNA-seq	total RNA-seq	NA	NA	dermis blood vessel endothelial cell female child (16 years) and male child (13 years)	dermis blood vessel endothelial cell	CSHL Long RNA Seq HDBEC cell total (SID38204,SID38205)	Thomas Gingeras, CSHL	ENCODE	released	/files/ENCFF001QZF/,/files/ENCFF001QZG/,/files/ENCFF001RAP/,/files/ENCFF001RAQ/,/files/ENCFF671KOK/,/files/ENCFF439ERC/,/files/ENCFF088YDG/,/files/ENCFF505HIE/,/files/ENCFF901QQN/,/files/ENCFF873VQX/,/files/ENCFF912KHL/,/files/ENCFF890XVJ/,/files/ENCFF027VIB/,/files/ENCFF169TUA/,/files/ENCFF326HJE/,/files/ENCFF582PME/,/files/ENCFF914GVK/,/files/ENCFF614PFC/,/files/ENCFF014OGT/,/files/ENCFF073EKL/…	ENCBS016RNA,ENCBS017RNA	1,2	1	NA	Homo sapiens	child	13,16	year			NA	NA	NA					/replicates/2e1ed86c-2628-40b7-a5c7-4e5f508df726/,/replicates/c6aca5dd-4ad9-41a3-98f5-7b4d35275b00/			GEO:GSE78536	2014-06-30	OBI:0001271	/files/ENCFF069ZCO/,/files/ENCFF826ONU/,/files/ENCFF515BAC/,/files/ENCFF940AZB/,/files/ENCFF742NER/		ENCFF001RAQ	dermis blood vessel endothelial cell	8: Endothelial cells
592	/experiments/ENCSR000CUI/	ENCSR000CUI	RNA-seq	total RNA-seq	NA	NA	skeletal muscle satellite cell female adult (64 years) and male adult (21 year)	skeletal muscle satellite cell	The libraries contained in this experiment come from skeletal muscle myosatellite cells isolated from independent donors. They are stranded PE101 Illumina Hi-Seq RNA-Seq libraries from rRNA-depleted Total RNA > 200 nucleotides in size.	Thomas Gingeras, CSHL	ENCODE	released	/files/ENCFF000IKJ/,/files/ENCFF000IKK/,/files/ENCFF000IKN/,/files/ENCFF000IKO/,/files/ENCFF000IKP/,/files/ENCFF000IKQ/,/files/ENCFF000IKS/,/files/ENCFF000IKT/,/files/ENCFF000IKV/,/files/ENCFF000IKX/,/files/ENCFF000IKZ/,/files/ENCFF000ILB/,/files/ENCFF000ILE/,/files/ENCFF000ILF/,/files/ENCFF000ILI/,/files/ENCFF000ILJ/,/files/ENCFF000ILQ/,/files/ENCFF000ILS/,/files/ENCFF805NAM/,/files/ENCFF646PPO/…	ENCBS482ENC,ENCBS481ENC	2,1	1	NA	Homo sapiens	adult	21,64	year			NA	NA	NA					/replicates/c5271fd4-aba4-4350-b4b2-179620c8e004/,/replicates/46c45c4c-a434-4e7c-801b-1ed21713bc17/			UCSC-ENCODE-hg19:wgEncodeEH002678,GEO-obsolete:GSM984615,GEO:GSE78611	2012-06-21	OBI:0001271	/files/ENCFF826ONU/,/files/ENCFF839KAI/,/files/ENCFF700TXC/,/files/ENCFF940AZB/,/files/ENCFF742NER/		ENCFF000ILE	skeletal muscle satellite cell	4: Progenitor or Stem cell
596	/experiments/ENCSR000CUI/	ENCSR000CUI	RNA-seq	total RNA-seq	NA	NA	skeletal muscle satellite cell female adult (64 years) and male adult (21 year)	skeletal muscle satellite cell	The libraries contained in this experiment come from skeletal muscle myosatellite cells isolated from independent donors. They are stranded PE101 Illumina Hi-Seq RNA-Seq libraries from rRNA-depleted Total RNA > 200 nucleotides in size.	Thomas Gingeras, CSHL	ENCODE	released	/files/ENCFF000IKJ/,/files/ENCFF000IKK/,/files/ENCFF000IKN/,/files/ENCFF000IKO/,/files/ENCFF000IKP/,/files/ENCFF000IKQ/,/files/ENCFF000IKS/,/files/ENCFF000IKT/,/files/ENCFF000IKV/,/files/ENCFF000IKX/,/files/ENCFF000IKZ/,/files/ENCFF000ILB/,/files/ENCFF000ILE/,/files/ENCFF000ILF/,/files/ENCFF000ILI/,/files/ENCFF000ILJ/,/files/ENCFF000ILQ/,/files/ENCFF000ILS/,/files/ENCFF805NAM/,/files/ENCFF646PPO/…	ENCBS482ENC,ENCBS481ENC	2,1	1	NA	Homo sapiens	adult	21,64	year			NA	NA	NA					/replicates/c5271fd4-aba4-4350-b4b2-179620c8e004/,/replicates/46c45c4c-a434-4e7c-801b-1ed21713bc17/			UCSC-ENCODE-hg19:wgEncodeEH002678,GEO-obsolete:GSM984615,GEO:GSE78611	2012-06-21	OBI:0001271	/files/ENCFF826ONU/,/files/ENCFF839KAI/,/files/ENCFF700TXC/,/files/ENCFF940AZB/,/files/ENCFF742NER/		ENCFF000ILQ	skeletal muscle satellite cell	4: Progenitor or Stem cell
684	/experiments/ENCSR000CUT/	ENCSR000CUT	RNA-seq	total RNA-seq	NA	NA	mononuclear cell female adult (52 years)	mononuclear cell	The libraries contained in this experiment come from mononuclear peripheral blood primary whole cells, hMNC-PB isolated from independent donors. They are stranded PE101 Illumina Hi-Seq RNA-Seq libraries from rRNA-depleted Total RNA > 200 nucleotides in size.	Thomas Gingeras, CSHL	ENCODE	released	/files/ENCFF000GEZ/,/files/ENCFF000GFC/,/files/ENCFF000GFF/,/files/ENCFF000GFJ/,/files/ENCFF000GFL/,/files/ENCFF000GFS/,/files/ENCFF000GFV/,/files/ENCFF575ZHW/,/files/ENCFF260SGK/,/files/ENCFF878DZE/,/files/ENCFF140LJK/,/files/ENCFF976WDE/,/files/ENCFF174FSF/,/files/ENCFF368VBF/,/files/ENCFF671QIS/,/files/ENCFF333OOM/,/files/ENCFF026RZG/,/files/ENCFF848PSL/,/files/ENCFF601VIP/,/files/ENCFF754LBN/…	ENCBS539ENC	1	1	NA	Homo sapiens	adult	52	year			NA	NA	NA					/replicates/eb9b2c4a-cafb-4b14-9942-c3edd46f1c17/			GEO:GSE90275,GEO-obsolete:GSM984606,UCSC-ENCODE-hg19:wgEncodeEH002878	2012-06-21	OBI:0001271	/files/ENCFF826ONU/,/files/ENCFF839KAI/,/files/ENCFF940AZB/,/files/ENCFF742NER/	/files/ENCFF000GEX/,/files/ENCFF000GFB/,/files/ENCFF000GFG/,/files/ENCFF000GFH/,/files/ENCFF000GFK/	ENCFF000GFS	mononuclear cell	6: Others
704	/experiments/ENCSR682CFV/	ENCSR682CFV	RNA-seq	total RNA-seq	NA	NA	dendritic cell treated with 100 ng/mL Lipopolysaccharide for 2 hours	dendritic cell	Ovation Human FFPE RNA-Seq Multiplex System	Manuel Garber, UMass	GGR	released	/files/ENCFF810KXA/,/files/ENCFF614NVB/,/files/ENCFF464LHR/,/files/ENCFF440CJU/,/files/ENCFF047HCB/,/files/ENCFF560WGO/	ENCBS610TYE	1	1	NA	Homo sapiens	unknown	unknown		Lipopolysaccharide	CHEBI:16412	NA	NA	2	hour				/replicates/fd6ce960-1102-4271-8d2b-d2b7c7c751c9/			GEO:GSE94207	2017-01-19	OBI:0001271	/files/ENCFF904HZM/,/files/ENCFF123SSX/,/files/ENCFF550VOB/,/files/ENCFF484VOS/		ENCFF810KXA	dendritic cell	6: Others
710	/experiments/ENCSR652RSO/	ENCSR652RSO	RNA-seq	total RNA-seq	NA	NA	dendritic cell treated with 100 ng/mL Lipopolysaccharide for 6 hours	dendritic cell	Ovation Human FFPE RNA-Seq Multiplex System	Manuel Garber, UMass	GGR	released	/files/ENCFF928LQX/,/files/ENCFF798GKH/,/files/ENCFF232JXH/,/files/ENCFF527PIX/,/files/ENCFF659BKM/	ENCBS987IYA	1	1	NA	Homo sapiens	unknown	unknown		Lipopolysaccharide	CHEBI:16412	NA	NA	6	hour				/replicates/c93434c8-65ab-4007-b902-720fd19408b1/			GEO:GSE94204	2017-01-19	OBI:0001271	/files/ENCFF123SSX/,/files/ENCFF904HZM/,/files/ENCFF550VOB/,/files/ENCFF484VOS/		ENCFF928LQX	dendritic cell	6: Others
715	/experiments/ENCSR536GUD/	ENCSR536GUD	RNA-seq	total RNA-seq	NA	NA	dendritic cell treated with 100 ng/mL Lipopolysaccharide for 4 hours	dendritic cell	Ovation Human FFPE RNA-Seq Multiplex System	Manuel Garber, UMass	GGR	released	/files/ENCFF816SSU/,/files/ENCFF912WRB/,/files/ENCFF595FZD/,/files/ENCFF591IDP/,/files/ENCFF680YEW/,/files/ENCFF631CUH/	ENCBS445XAO	1	1	NA	Homo sapiens	unknown	unknown		Lipopolysaccharide	CHEBI:16412	NA	NA	4	hour				/replicates/a9c405bc-8477-48e3-9509-13dd4011058c/			GEO:GSE94194	2017-01-19	OBI:0001271	/files/ENCFF904HZM/,/files/ENCFF123SSX/,/files/ENCFF550VOB/,/files/ENCFF484VOS/		ENCFF816SSU	dendritic cell	6: Others
721	/experiments/ENCSR870DRE/	ENCSR870DRE	RNA-seq	total RNA-seq	NA	NA	dendritic cell treated with 0 ng/mL Lipopolysaccharide for 0 hours	dendritic cell	Ovation Human FFPE RNA-Seq Multiplex System	Manuel Garber, UMass	GGR	released	/files/ENCFF720QTK/,/files/ENCFF857XKA/,/files/ENCFF491YKJ/,/files/ENCFF100JEW/,/files/ENCFF841KIG/,/files/ENCFF651DOP/	ENCBS026AWG	1	1	NA	Homo sapiens	unknown	unknown		Lipopolysaccharide	CHEBI:16412	NA	NA	0	hour				/replicates/edeb4726-593c-4f21-bea3-9671f6cfc77c/			GEO:GSE94214	2017-01-19	OBI:0001271	/files/ENCFF904HZM/,/files/ENCFF123SSX/,/files/ENCFF550VOB/,/files/ENCFF484VOS/		ENCFF720QTK	dendritic cell	6: Others
905	/experiments/ENCSR537BCG/	ENCSR537BCG	RNA-seq	total RNA-seq	NA	NA	H1-hESC	H1-hESC		Joe Ecker, Salk	Roadmap	released	/files/ENCFF816QOY/,/files/ENCFF476PHC/,/files/ENCFF821YWS/,/files/ENCFF712SHP/,/files/ENCFF793PLC/,/files/ENCFF304EHG/,/files/ENCFF403GWU/,/files/ENCFF592KJQ/,/files/ENCFF716EFJ/,/files/ENCFF499YZS/,/files/ENCFF569VDS/,/files/ENCFF377PVG/,/files/ENCFF093NEQ/,/files/ENCFF843FZA/,/files/ENCFF584VXW/,/files/ENCFF082SOJ/,/files/ENCFF342VTS/,/files/ENCFF565EAE/,/files/ENCFF130DVH/,/files/ENCFF146JOZ/…	ENCBS559QNR	1	2	NA	Homo sapiens	embryonic	unknown				NA	NA	NA					/replicates/a42961bc-0af0-4cc0-ab6b-1fb4c7f4e44d/			GEO:GSM438361	2013-07-31	OBI:0001271	/files/ENCFF069ZCO/,/files/ENCFF826ONU/,/files/ENCFF940AZB/,/files/ENCFF742NER/	/files/ENCFF098YEY/,/files/ENCFF856TBV/,/files/ENCFF520REX/,/files/ENCFF594ENI/,/files/ENCFF125YZE/,/files/ENCFF550DNR/,/files/ENCFF048YST/,/files/ENCFF270CMZ/,/files/ENCFF047AKP/,/files/ENCFF253JND/	ENCFF816QOY	H1-hESC	4: Progenitor or Stem cell
906	/experiments/ENCSR537BCG/	ENCSR537BCG	RNA-seq	total RNA-seq	NA	NA	H1-hESC	H1-hESC		Joe Ecker, Salk	Roadmap	released	/files/ENCFF816QOY/,/files/ENCFF476PHC/,/files/ENCFF821YWS/,/files/ENCFF712SHP/,/files/ENCFF793PLC/,/files/ENCFF304EHG/,/files/ENCFF403GWU/,/files/ENCFF592KJQ/,/files/ENCFF716EFJ/,/files/ENCFF499YZS/,/files/ENCFF569VDS/,/files/ENCFF377PVG/,/files/ENCFF093NEQ/,/files/ENCFF843FZA/,/files/ENCFF584VXW/,/files/ENCFF082SOJ/,/files/ENCFF342VTS/,/files/ENCFF565EAE/,/files/ENCFF130DVH/,/files/ENCFF146JOZ/…	ENCBS559QNR	1	2	NA	Homo sapiens	embryonic	unknown				NA	NA	NA					/replicates/a42961bc-0af0-4cc0-ab6b-1fb4c7f4e44d/			GEO:GSM438361	2013-07-31	OBI:0001271	/files/ENCFF069ZCO/,/files/ENCFF826ONU/,/files/ENCFF940AZB/,/files/ENCFF742NER/	/files/ENCFF098YEY/,/files/ENCFF856TBV/,/files/ENCFF520REX/,/files/ENCFF594ENI/,/files/ENCFF125YZE/,/files/ENCFF550DNR/,/files/ENCFF048YST/,/files/ENCFF270CMZ/,/files/ENCFF047AKP/,/files/ENCFF253JND/	ENCFF476PHC	H1-hESC	4: Progenitor or Stem cell
907	/experiments/ENCSR537BCG/	ENCSR537BCG	RNA-seq	total RNA-seq	NA	NA	H1-hESC	H1-hESC		Joe Ecker, Salk	Roadmap	released	/files/ENCFF816QOY/,/files/ENCFF476PHC/,/files/ENCFF821YWS/,/files/ENCFF712SHP/,/files/ENCFF793PLC/,/files/ENCFF304EHG/,/files/ENCFF403GWU/,/files/ENCFF592KJQ/,/files/ENCFF716EFJ/,/files/ENCFF499YZS/,/files/ENCFF569VDS/,/files/ENCFF377PVG/,/files/ENCFF093NEQ/,/files/ENCFF843FZA/,/files/ENCFF584VXW/,/files/ENCFF082SOJ/,/files/ENCFF342VTS/,/files/ENCFF565EAE/,/files/ENCFF130DVH/,/files/ENCFF146JOZ/…	ENCBS559QNR	1	2	NA	Homo sapiens	embryonic	unknown				NA	NA	NA					/replicates/a42961bc-0af0-4cc0-ab6b-1fb4c7f4e44d/			GEO:GSM438361	2013-07-31	OBI:0001271	/files/ENCFF069ZCO/,/files/ENCFF826ONU/,/files/ENCFF940AZB/,/files/ENCFF742NER/	/files/ENCFF098YEY/,/files/ENCFF856TBV/,/files/ENCFF520REX/,/files/ENCFF594ENI/,/files/ENCFF125YZE/,/files/ENCFF550DNR/,/files/ENCFF048YST/,/files/ENCFF270CMZ/,/files/ENCFF047AKP/,/files/ENCFF253JND/	ENCFF821YWS	H1-hESC	4: Progenitor or Stem cell
908	/experiments/ENCSR537BCG/	ENCSR537BCG	RNA-seq	total RNA-seq	NA	NA	H1-hESC	H1-hESC		Joe Ecker, Salk	Roadmap	released	/files/ENCFF816QOY/,/files/ENCFF476PHC/,/files/ENCFF821YWS/,/files/ENCFF712SHP/,/files/ENCFF793PLC/,/files/ENCFF304EHG/,/files/ENCFF403GWU/,/files/ENCFF592KJQ/,/files/ENCFF716EFJ/,/files/ENCFF499YZS/,/files/ENCFF569VDS/,/files/ENCFF377PVG/,/files/ENCFF093NEQ/,/files/ENCFF843FZA/,/files/ENCFF584VXW/,/files/ENCFF082SOJ/,/files/ENCFF342VTS/,/files/ENCFF565EAE/,/files/ENCFF130DVH/,/files/ENCFF146JOZ/…	ENCBS559QNR	1	2	NA	Homo sapiens	embryonic	unknown				NA	NA	NA					/replicates/a42961bc-0af0-4cc0-ab6b-1fb4c7f4e44d/			GEO:GSM438361	2013-07-31	OBI:0001271	/files/ENCFF069ZCO/,/files/ENCFF826ONU/,/files/ENCFF940AZB/,/files/ENCFF742NER/	/files/ENCFF098YEY/,/files/ENCFF856TBV/,/files/ENCFF520REX/,/files/ENCFF594ENI/,/files/ENCFF125YZE/,/files/ENCFF550DNR/,/files/ENCFF048YST/,/files/ENCFF270CMZ/,/files/ENCFF047AKP/,/files/ENCFF253JND/	ENCFF712SHP	H1-hESC	4: Progenitor or Stem cell
909	/experiments/ENCSR537BCG/	ENCSR537BCG	RNA-seq	total RNA-seq	NA	NA	H1-hESC	H1-hESC		Joe Ecker, Salk	Roadmap	released	/files/ENCFF816QOY/,/files/ENCFF476PHC/,/files/ENCFF821YWS/,/files/ENCFF712SHP/,/files/ENCFF793PLC/,/files/ENCFF304EHG/,/files/ENCFF403GWU/,/files/ENCFF592KJQ/,/files/ENCFF716EFJ/,/files/ENCFF499YZS/,/files/ENCFF569VDS/,/files/ENCFF377PVG/,/files/ENCFF093NEQ/,/files/ENCFF843FZA/,/files/ENCFF584VXW/,/files/ENCFF082SOJ/,/files/ENCFF342VTS/,/files/ENCFF565EAE/,/files/ENCFF130DVH/,/files/ENCFF146JOZ/…	ENCBS559QNR	1	2	NA	Homo sapiens	embryonic	unknown				NA	NA	NA					/replicates/a42961bc-0af0-4cc0-ab6b-1fb4c7f4e44d/			GEO:GSM438361	2013-07-31	OBI:0001271	/files/ENCFF069ZCO/,/files/ENCFF826ONU/,/files/ENCFF940AZB/,/files/ENCFF742NER/	/files/ENCFF098YEY/,/files/ENCFF856TBV/,/files/ENCFF520REX/,/files/ENCFF594ENI/,/files/ENCFF125YZE/,/files/ENCFF550DNR/,/files/ENCFF048YST/,/files/ENCFF270CMZ/,/files/ENCFF047AKP/,/files/ENCFF253JND/	ENCFF793PLC	H1-hESC	4: Progenitor or Stem cell
1231	/experiments/ENCSR000CUK/	ENCSR000CUK	RNA-seq	total RNA-seq	NA	NA	thoracic aorta endothelial cell female adult (22 years) and male adult (55 years)	thoracic aorta endothelial cell	The libraries contained in this experiment come from aortic endothelial primary whole cells, HAoEC isolated from independent donors. They are stranded PE101 Illumina Hi-Seq RNA-Seq libraries from rRNA-depleted Total RNA > 200 nucleotides in size.	Thomas Gingeras, CSHL	ENCODE	released	/files/ENCFF000FKG/,/files/ENCFF000FKH/,/files/ENCFF000FKJ/,/files/ENCFF000FKL/,/files/ENCFF000FKM/,/files/ENCFF000FKO/,/files/ENCFF000FKR/,/files/ENCFF000FKS/,/files/ENCFF000FKU/,/files/ENCFF000FKW/,/files/ENCFF000FKX/,/files/ENCFF000FKY/,/files/ENCFF000FKZ/,/files/ENCFF000FLD/,/files/ENCFF000FLF/,/files/ENCFF000FLH/,/files/ENCFF000FLI/,/files/ENCFF000FLJ/,/files/ENCFF888ALB/,/files/ENCFF768UOF/…	ENCBS489ENC,ENCBS488ENC	2,1	1	NA	Homo sapiens	adult	55,22	year			NA	NA	NA					/replicates/7668da9c-4dad-4968-af30-23d8f97e856f/,/replicates/0ff7bccd-3457-4d9a-b1d8-2a38a96900ad/			GEO-obsolete:GSM984618,UCSC-ENCODE-hg19:wgEncodeEH002680,GEO:GSE78613	2012-06-21	OBI:0001271	/files/ENCFF826ONU/,/files/ENCFF839KAI/,/files/ENCFF700TXC/,/files/ENCFF940AZB/,/files/ENCFF742NER/		ENCFF000FKR	thoracic aorta endothelial cell	8: Endothelial cells
1241	/experiments/ENCSR000CUK/	ENCSR000CUK	RNA-seq	total RNA-seq	NA	NA	thoracic aorta endothelial cell female adult (22 years) and male adult (55 years)	thoracic aorta endothelial cell	The libraries contained in this experiment come from aortic endothelial primary whole cells, HAoEC isolated from independent donors. They are stranded PE101 Illumina Hi-Seq RNA-Seq libraries from rRNA-depleted Total RNA > 200 nucleotides in size.	Thomas Gingeras, CSHL	ENCODE	released	/files/ENCFF000FKG/,/files/ENCFF000FKH/,/files/ENCFF000FKJ/,/files/ENCFF000FKL/,/files/ENCFF000FKM/,/files/ENCFF000FKO/,/files/ENCFF000FKR/,/files/ENCFF000FKS/,/files/ENCFF000FKU/,/files/ENCFF000FKW/,/files/ENCFF000FKX/,/files/ENCFF000FKY/,/files/ENCFF000FKZ/,/files/ENCFF000FLD/,/files/ENCFF000FLF/,/files/ENCFF000FLH/,/files/ENCFF000FLI/,/files/ENCFF000FLJ/,/files/ENCFF888ALB/,/files/ENCFF768UOF/…	ENCBS489ENC,ENCBS488ENC	2,1	1	NA	Homo sapiens	adult	55,22	year			NA	NA	NA					/replicates/7668da9c-4dad-4968-af30-23d8f97e856f/,/replicates/0ff7bccd-3457-4d9a-b1d8-2a38a96900ad/			GEO-obsolete:GSM984618,UCSC-ENCODE-hg19:wgEncodeEH002680,GEO:GSE78613	2012-06-21	OBI:0001271	/files/ENCFF826ONU/,/files/ENCFF839KAI/,/files/ENCFF700TXC/,/files/ENCFF940AZB/,/files/ENCFF742NER/		ENCFF000FLI	thoracic aorta endothelial cell	8: Endothelial cells
1613	/experiments/ENCSR000CUB/	ENCSR000CUB	RNA-seq	total RNA-seq	NA	NA	hair follicle dermal papilla cell female adult (47 years) and female adult (70 years)	hair follicle dermal papilla cell	The libraries contained in this experiment come from hair follicle dermal papilla primary whole cells, HFDPC isolated from independent donors. They are stranded PE101 Illumina Hi-Seq RNA-Seq libraries from rRNA-depleted Total RNA > 200 nucleotides in size.	Thomas Gingeras, CSHL	ENCODE	released	/files/ENCFF000GAU/,/files/ENCFF000GAV/,/files/ENCFF000GAX/,/files/ENCFF000GAY/,/files/ENCFF000GAZ/,/files/ENCFF000GBA/,/files/ENCFF000GBC/,/files/ENCFF000GBD/,/files/ENCFF000GBF/,/files/ENCFF000GBH/,/files/ENCFF000GBJ/,/files/ENCFF000GBL/,/files/ENCFF000GBO/,/files/ENCFF000GBQ/,/files/ENCFF000GBR/,/files/ENCFF000GBT/,/files/ENCFF000GBU/,/files/ENCFF000GCZ/,/files/ENCFF548HHU/,/files/ENCFF697UIV/…	ENCBS455ENC,ENCBS454ENC	1,2	1	NA	Homo sapiens	adult	70,47	year			NA	NA	NA					/replicates/040befca-6872-4cec-93d7-c00db4d4f0cd/,/replicates/fb208192-23d4-47f4-93b9-ffd7c4f24e5a/			UCSC-ENCODE-hg19:wgEncodeEH002671,GEO-obsolete:GSM981258,GEO:GSE78606	2012-06-21	OBI:0001271	/files/ENCFF826ONU/,/files/ENCFF839KAI/,/files/ENCFF700TXC/,/files/ENCFF940AZB/,/files/ENCFF742NER/		ENCFF000GBQ	hair follicle dermal papilla cell	4: Progenitor or Stem cell
1615	/experiments/ENCSR000CUB/	ENCSR000CUB	RNA-seq	total RNA-seq	NA	NA	hair follicle dermal papilla cell female adult (47 years) and female adult (70 years)	hair follicle dermal papilla cell	The libraries contained in this experiment come from hair follicle dermal papilla primary whole cells, HFDPC isolated from independent donors. They are stranded PE101 Illumina Hi-Seq RNA-Seq libraries from rRNA-depleted Total RNA > 200 nucleotides in size.	Thomas Gingeras, CSHL	ENCODE	released	/files/ENCFF000GAU/,/files/ENCFF000GAV/,/files/ENCFF000GAX/,/files/ENCFF000GAY/,/files/ENCFF000GAZ/,/files/ENCFF000GBA/,/files/ENCFF000GBC/,/files/ENCFF000GBD/,/files/ENCFF000GBF/,/files/ENCFF000GBH/,/files/ENCFF000GBJ/,/files/ENCFF000GBL/,/files/ENCFF000GBO/,/files/ENCFF000GBQ/,/files/ENCFF000GBR/,/files/ENCFF000GBT/,/files/ENCFF000GBU/,/files/ENCFF000GCZ/,/files/ENCFF548HHU/,/files/ENCFF697UIV/…	ENCBS455ENC,ENCBS454ENC	1,2	1	NA	Homo sapiens	adult	70,47	year			NA	NA	NA					/replicates/040befca-6872-4cec-93d7-c00db4d4f0cd/,/replicates/fb208192-23d4-47f4-93b9-ffd7c4f24e5a/			UCSC-ENCODE-hg19:wgEncodeEH002671,GEO-obsolete:GSM981258,GEO:GSE78606	2012-06-21	OBI:0001271	/files/ENCFF826ONU/,/files/ENCFF839KAI/,/files/ENCFF700TXC/,/files/ENCFF940AZB/,/files/ENCFF742NER/		ENCFF000GBT	hair follicle dermal papilla cell	4: Progenitor or Stem cell
1665	/experiments/ENCSR371VGV/	ENCSR371VGV	RNA-seq	total RNA-seq	NA	NA	myometrial cell female adult (34 years)	myometrial cell	The libraries contained in this experiment come from independent isolates of myometrial smooth muscle primary cell type (HMSMC). They are stranded PE101 Illumina Hi-Seq RNA-Seq libraries from rRNA-depleted Total RNA > 200 nucleotides in size.	Thomas Gingeras, CSHL	ENCODE	released	/files/ENCFF260PHQ/,/files/ENCFF656QHH/,/files/ENCFF212TDB/,/files/ENCFF970VAO/,/files/ENCFF385NRF/,/files/ENCFF985CLP/,/files/ENCFF572DCQ/,/files/ENCFF334GCN/,/files/ENCFF794ZMF/,/files/ENCFF324FFR/,/files/ENCFF795HPO/,/files/ENCFF532NGU/,/files/ENCFF424VLP/,/files/ENCFF175MKT/,/files/ENCFF419FFJ/,/files/ENCFF967TBE/,/files/ENCFF229QGJ/,/files/ENCFF411QXE/,/files/ENCFF579ZGU/,/files/ENCFF527CTW/…	ENCBS824SZZ,ENCBS485TQI	1,2	1	NA	Homo sapiens	adult	34	year			NA	NA	NA					/replicates/301ac178-bcb2-47d8-bf99-ad0b36110c26/,/replicates/a7b15863-fe7c-462a-9602-df5e26353a36/			GEO:GSE78646	2015-05-18	OBI:0001271	/files/ENCFF826ONU/,/files/ENCFF839KAI/,/files/ENCFF700TXC/,/files/ENCFF940AZB/,/files/ENCFF742NER/		ENCFF656QHH	myometrial cell	5: Muscle cells
1666	/experiments/ENCSR371VGV/	ENCSR371VGV	RNA-seq	total RNA-seq	NA	NA	myometrial cell female adult (34 years)	myometrial cell	The libraries contained in this experiment come from independent isolates of myometrial smooth muscle primary cell type (HMSMC). They are stranded PE101 Illumina Hi-Seq RNA-Seq libraries from rRNA-depleted Total RNA > 200 nucleotides in size.	Thomas Gingeras, CSHL	ENCODE	released	/files/ENCFF260PHQ/,/files/ENCFF656QHH/,/files/ENCFF212TDB/,/files/ENCFF970VAO/,/files/ENCFF385NRF/,/files/ENCFF985CLP/,/files/ENCFF572DCQ/,/files/ENCFF334GCN/,/files/ENCFF794ZMF/,/files/ENCFF324FFR/,/files/ENCFF795HPO/,/files/ENCFF532NGU/,/files/ENCFF424VLP/,/files/ENCFF175MKT/,/files/ENCFF419FFJ/,/files/ENCFF967TBE/,/files/ENCFF229QGJ/,/files/ENCFF411QXE/,/files/ENCFF579ZGU/,/files/ENCFF527CTW/…	ENCBS824SZZ,ENCBS485TQI	1,2	1	NA	Homo sapiens	adult	34	year			NA	NA	NA					/replicates/301ac178-bcb2-47d8-bf99-ad0b36110c26/,/replicates/a7b15863-fe7c-462a-9602-df5e26353a36/			GEO:GSE78646	2015-05-18	OBI:0001271	/files/ENCFF826ONU/,/files/ENCFF839KAI/,/files/ENCFF700TXC/,/files/ENCFF940AZB/,/files/ENCFF742NER/		ENCFF212TDB	myometrial cell	5: Muscle cells
1786	/experiments/ENCSR332SRS/	ENCSR332SRS	RNA-seq	total RNA-seq	NA	NA	dendritic cell treated with 100 ng/mL Lipopolysaccharide for 4 hours	dendritic cell	Ovation Human FFPE RNA-Seq Multiplex System	Manuel Garber, UMass	GGR	released	/files/ENCFF995TMT/,/files/ENCFF118MUC/,/files/ENCFF858MEV/,/files/ENCFF427MYX/,/files/ENCFF446WQS/,/files/ENCFF094ADI/	ENCBS026BUD	1	1	NA	Homo sapiens	unknown	unknown		Lipopolysaccharide	CHEBI:16412	NA	NA	4	hour				/replicates/6547bcce-6d19-4b74-b866-d2ebdcbfc629/			GEO:GSE94180	2017-01-19	OBI:0001271	/files/ENCFF904HZM/,/files/ENCFF123SSX/,/files/ENCFF550VOB/,/files/ENCFF484VOS/		ENCFF995TMT	dendritic cell	6: Others
1839	/experiments/ENCSR878EUT/	ENCSR878EUT	RNA-seq	total RNA-seq	NA	NA	glomerular endothelial cell female embryo (22 weeks) and male embryo (22 weeks)	glomerular endothelial cell	The libraries contained in this experiment come from independent isolates of primary renal glomerular endothelial cells (HGC). They are stranded PE101 Illumina Hi-Seq RNA-Seq libraries from rRNA-depleted Total RNA > 200 nucleotides in size.	Thomas Gingeras, CSHL	ENCODE	released	/files/ENCFF605VBT/,/files/ENCFF765PKE/,/files/ENCFF867UER/,/files/ENCFF509JLH/,/files/ENCFF914GNA/,/files/ENCFF034JMF/,/files/ENCFF725JST/,/files/ENCFF864TJW/,/files/ENCFF242UCN/,/files/ENCFF846VED/,/files/ENCFF611WLE/,/files/ENCFF332WWR/,/files/ENCFF052ZSA/,/files/ENCFF926PTF/,/files/ENCFF233XJE/,/files/ENCFF594JOL/,/files/ENCFF236LDG/,/files/ENCFF482HKA/,/files/ENCFF038XVH/,/files/ENCFF147HDX/…	ENCBS574ALN,ENCBS889CYK	1,2	1	NA	Homo sapiens	embryonic	22	week			NA	NA	NA					/replicates/47d1151e-ce1f-4c60-90da-f497fd21aa1c/,/replicates/806dd304-9393-45e6-bbf7-46935d907c42/			GEO:GSE88615	2015-06-17	OBI:0001271	/files/ENCFF069ZCO/,/files/ENCFF826ONU/,/files/ENCFF515BAC/,/files/ENCFF940AZB/,/files/ENCFF742NER/		ENCFF605VBT	glomerular endothelial cell	8: Endothelial cells
1842	/experiments/ENCSR878EUT/	ENCSR878EUT	RNA-seq	total RNA-seq	NA	NA	glomerular endothelial cell female embryo (22 weeks) and male embryo (22 weeks)	glomerular endothelial cell	The libraries contained in this experiment come from independent isolates of primary renal glomerular endothelial cells (HGC). They are stranded PE101 Illumina Hi-Seq RNA-Seq libraries from rRNA-depleted Total RNA > 200 nucleotides in size.	Thomas Gingeras, CSHL	ENCODE	released	/files/ENCFF605VBT/,/files/ENCFF765PKE/,/files/ENCFF867UER/,/files/ENCFF509JLH/,/files/ENCFF914GNA/,/files/ENCFF034JMF/,/files/ENCFF725JST/,/files/ENCFF864TJW/,/files/ENCFF242UCN/,/files/ENCFF846VED/,/files/ENCFF611WLE/,/files/ENCFF332WWR/,/files/ENCFF052ZSA/,/files/ENCFF926PTF/,/files/ENCFF233XJE/,/files/ENCFF594JOL/,/files/ENCFF236LDG/,/files/ENCFF482HKA/,/files/ENCFF038XVH/,/files/ENCFF147HDX/…	ENCBS574ALN,ENCBS889CYK	1,2	1	NA	Homo sapiens	embryonic	22	week			NA	NA	NA					/replicates/47d1151e-ce1f-4c60-90da-f497fd21aa1c/,/replicates/806dd304-9393-45e6-bbf7-46935d907c42/			GEO:GSE88615	2015-06-17	OBI:0001271	/files/ENCFF069ZCO/,/files/ENCFF826ONU/,/files/ENCFF515BAC/,/files/ENCFF940AZB/,/files/ENCFF742NER/		ENCFF509JLH	glomerular endothelial cell	8: Endothelial cells
1933	/experiments/ENCSR000CUE/	ENCSR000CUE	RNA-seq	total RNA-seq	NA	NA	articular chondrocyte of knee joint female adult (56 years) and male adult (64 years)	articular chondrocyte of knee joint	The libraries contained in this experiment come from chondrocyte primary whole cells, HCH isolated from independent donors. They are stranded PE101 Illumina Hi-Seq RNA-Seq libraries from rRNA-depleted Total RNA > 200 nucleotides in size.	Thomas Gingeras, CSHL	ENCODE	released	/files/ENCFF000FLK/,/files/ENCFF000FLL/,/files/ENCFF000FLN/,/files/ENCFF000FLO/,/files/ENCFF000FLP/,/files/ENCFF000FLQ/,/files/ENCFF000FLR/,/files/ENCFF000FLS/,/files/ENCFF000FLU/,/files/ENCFF000FLV/,/files/ENCFF000FLX/,/files/ENCFF000FLZ/,/files/ENCFF000FMB/,/files/ENCFF000FMD/,/files/ENCFF000FMG/,/files/ENCFF000FMJ/,/files/ENCFF000FMM/,/files/ENCFF000FMN/,/files/ENCFF350KDY/,/files/ENCFF877IBA/…	ENCBS019ENC,ENCBS018ENC	2,1	1	NA	Homo sapiens	adult	64,56	year			NA	NA	NA					/replicates/c6c16e2c-f5eb-4c13-8b95-cc6fc12124a7/,/replicates/fd239fe5-a465-4095-8d9c-7ba4046aff38/			GEO-obsolete:GSM984611,UCSC-ENCODE-hg19:wgEncodeEH002674,GEO:GSE78607	2012-06-21	OBI:0001271	/files/ENCFF826ONU/,/files/ENCFF839KAI/,/files/ENCFF700TXC/,/files/ENCFF940AZB/,/files/ENCFF742NER/		ENCFF000FLO	articular chondrocyte	character(0)
1946	/experiments/ENCSR000CUE/	ENCSR000CUE	RNA-seq	total RNA-seq	NA	NA	articular chondrocyte of knee joint female adult (56 years) and male adult (64 years)	articular chondrocyte of knee joint	The libraries contained in this experiment come from chondrocyte primary whole cells, HCH isolated from independent donors. They are stranded PE101 Illumina Hi-Seq RNA-Seq libraries from rRNA-depleted Total RNA > 200 nucleotides in size.	Thomas Gingeras, CSHL	ENCODE	released	/files/ENCFF000FLK/,/files/ENCFF000FLL/,/files/ENCFF000FLN/,/files/ENCFF000FLO/,/files/ENCFF000FLP/,/files/ENCFF000FLQ/,/files/ENCFF000FLR/,/files/ENCFF000FLS/,/files/ENCFF000FLU/,/files/ENCFF000FLV/,/files/ENCFF000FLX/,/files/ENCFF000FLZ/,/files/ENCFF000FMB/,/files/ENCFF000FMD/,/files/ENCFF000FMG/,/files/ENCFF000FMJ/,/files/ENCFF000FMM/,/files/ENCFF000FMN/,/files/ENCFF350KDY/,/files/ENCFF877IBA/…	ENCBS019ENC,ENCBS018ENC	2,1	1	NA	Homo sapiens	adult	64,56	year			NA	NA	NA					/replicates/c6c16e2c-f5eb-4c13-8b95-cc6fc12124a7/,/replicates/fd239fe5-a465-4095-8d9c-7ba4046aff38/			GEO-obsolete:GSM984611,UCSC-ENCODE-hg19:wgEncodeEH002674,GEO:GSE78607	2012-06-21	OBI:0001271	/files/ENCFF826ONU/,/files/ENCFF839KAI/,/files/ENCFF700TXC/,/files/ENCFF940AZB/,/files/ENCFF742NER/		ENCFF000FMM	articular chondrocyte	character(0)
2009	/experiments/ENCSR178SNP/	ENCSR178SNP	RNA-seq	total RNA-seq	NA	NA	dendritic cell treated with 100 ng/mL Lipopolysaccharide for 1 hour	dendritic cell	Ovation Human FFPE RNA-Seq Multiplex System	Manuel Garber, UMass	GGR	released	/files/ENCFF875NIU/,/files/ENCFF720SJR/,/files/ENCFF452NJT/,/files/ENCFF697OYX/,/files/ENCFF848VDF/,/files/ENCFF083PYO/	ENCBS725FYS	1	1	NA	Homo sapiens	unknown	unknown		Lipopolysaccharide	CHEBI:16412	NA	NA	1	hour				/replicates/5f68b4fc-762d-48f3-ac3e-3379c9ca11fd/			GEO:GSE94171	2017-01-19	OBI:0001271	/files/ENCFF904HZM/,/files/ENCFF123SSX/,/files/ENCFF550VOB/,/files/ENCFF484VOS/		ENCFF875NIU	dendritic cell	6: Others
2203	/experiments/ENCSR000CUL/	ENCSR000CUL	RNA-seq	total RNA-seq	NA	NA	fibroblast of villous mesenchyme female newborn and male newborn	fibroblast of villous mesenchyme	The libraries contained in this experiment come from placental villous mesenchymal fibroblasts primary whole cells, HVMF isolated from independent donors. They are stranded PE101 Illumina Hi-Seq RNA-Seq libraries from rRNA-depleted Total RNA > 200 nucleotides in size.	Thomas Gingeras, CSHL	ENCODE	released	/files/ENCFF000GWU/,/files/ENCFF000GWW/,/files/ENCFF000GWY/,/files/ENCFF000GWZ/,/files/ENCFF000GXA/,/files/ENCFF000GXB/,/files/ENCFF000GXC/,/files/ENCFF000GXE/,/files/ENCFF000GXF/,/files/ENCFF000GXI/,/files/ENCFF000GXJ/,/files/ENCFF000GXL/,/files/ENCFF000GXN/,/files/ENCFF000GXR/,/files/ENCFF000GXS/,/files/ENCFF000GXU/,/files/ENCFF000GXV/,/files/ENCFF000GYB/,/files/ENCFF434AZD/,/files/ENCFF363EET/…	ENCBS472ENC,ENCBS471ENC	1,2	1	NA	Homo sapiens	newborn	unknown				NA	NA	NA					/replicates/654ee211-cc2e-48b7-862d-1210886c808c/,/replicates/8fc9a087-35b6-4820-ac54-db436bcb16c8/			GEO-obsolete:GSM984619,UCSC-ENCODE-hg19:wgEncodeEH002681,GEO:GSE78614	2012-06-21	OBI:0001271			ENCFF000GXC	fibroblast of villous mesenchyme	1: Fibroblast
2213	/experiments/ENCSR000CUL/	ENCSR000CUL	RNA-seq	total RNA-seq	NA	NA	fibroblast of villous mesenchyme female newborn and male newborn	fibroblast of villous mesenchyme	The libraries contained in this experiment come from placental villous mesenchymal fibroblasts primary whole cells, HVMF isolated from independent donors. They are stranded PE101 Illumina Hi-Seq RNA-Seq libraries from rRNA-depleted Total RNA > 200 nucleotides in size.	Thomas Gingeras, CSHL	ENCODE	released	/files/ENCFF000GWU/,/files/ENCFF000GWW/,/files/ENCFF000GWY/,/files/ENCFF000GWZ/,/files/ENCFF000GXA/,/files/ENCFF000GXB/,/files/ENCFF000GXC/,/files/ENCFF000GXE/,/files/ENCFF000GXF/,/files/ENCFF000GXI/,/files/ENCFF000GXJ/,/files/ENCFF000GXL/,/files/ENCFF000GXN/,/files/ENCFF000GXR/,/files/ENCFF000GXS/,/files/ENCFF000GXU/,/files/ENCFF000GXV/,/files/ENCFF000GYB/,/files/ENCFF434AZD/,/files/ENCFF363EET/…	ENCBS472ENC,ENCBS471ENC	1,2	1	NA	Homo sapiens	newborn	unknown				NA	NA	NA					/replicates/654ee211-cc2e-48b7-862d-1210886c808c/,/replicates/8fc9a087-35b6-4820-ac54-db436bcb16c8/			GEO-obsolete:GSM984619,UCSC-ENCODE-hg19:wgEncodeEH002681,GEO:GSE78614	2012-06-21	OBI:0001271			ENCFF000GXV	fibroblast of villous mesenchyme	1: Fibroblast
2297	/experiments/ENCSR680USE/	ENCSR680USE	RNA-seq	total RNA-seq	NA	NA	hair follicular keratinocyte male adult (55 years)	hair follicular keratinocyte	The libraries contained in this experiment come from hair follicular keratinocytes (HHFK). They are stranded PE101 Illumina Hi-Seq libraries from rRNA-depleted Total RNA > 200 nucleotides in size.	Thomas Gingeras, CSHL	ENCODE	released	/files/ENCFF236EYN/,/files/ENCFF559IXH/,/files/ENCFF770GUS/,/files/ENCFF917MHA/,/files/ENCFF425XSL/,/files/ENCFF113BOF/,/files/ENCFF991IJF/,/files/ENCFF207SBI/,/files/ENCFF160APR/,/files/ENCFF415GQT/,/files/ENCFF473LHR/,/files/ENCFF038RUJ/,/files/ENCFF329WZC/,/files/ENCFF379KLE/,/files/ENCFF522PVE/,/files/ENCFF760LYZ/,/files/ENCFF676QNL/,/files/ENCFF708PEB/,/files/ENCFF778IJP/,/files/ENCFF705AXQ/…	ENCBS534TLF,ENCBS473SFT	1,2	1	NA	Homo sapiens	adult	55	year			NA	NA	NA					/replicates/057a7bbe-7681-4770-aa66-913d524ed720/,/replicates/7a64b51d-96ab-4a34-ab00-713e23a388b2/			GEO:GSE78665	2015-06-17	OBI:0001271	/files/ENCFF069ZCO/,/files/ENCFF826ONU/,/files/ENCFF515BAC/,/files/ENCFF940AZB/,/files/ENCFF742NER/		ENCFF236EYN	hair follicular keratinocyte	6: Others
2300	/experiments/ENCSR680USE/	ENCSR680USE	RNA-seq	total RNA-seq	NA	NA	hair follicular keratinocyte male adult (55 years)	hair follicular keratinocyte	The libraries contained in this experiment come from hair follicular keratinocytes (HHFK). They are stranded PE101 Illumina Hi-Seq libraries from rRNA-depleted Total RNA > 200 nucleotides in size.	Thomas Gingeras, CSHL	ENCODE	released	/files/ENCFF236EYN/,/files/ENCFF559IXH/,/files/ENCFF770GUS/,/files/ENCFF917MHA/,/files/ENCFF425XSL/,/files/ENCFF113BOF/,/files/ENCFF991IJF/,/files/ENCFF207SBI/,/files/ENCFF160APR/,/files/ENCFF415GQT/,/files/ENCFF473LHR/,/files/ENCFF038RUJ/,/files/ENCFF329WZC/,/files/ENCFF379KLE/,/files/ENCFF522PVE/,/files/ENCFF760LYZ/,/files/ENCFF676QNL/,/files/ENCFF708PEB/,/files/ENCFF778IJP/,/files/ENCFF705AXQ/…	ENCBS534TLF,ENCBS473SFT	1,2	1	NA	Homo sapiens	adult	55	year			NA	NA	NA					/replicates/057a7bbe-7681-4770-aa66-913d524ed720/,/replicates/7a64b51d-96ab-4a34-ab00-713e23a388b2/			GEO:GSE78665	2015-06-17	OBI:0001271	/files/ENCFF069ZCO/,/files/ENCFF826ONU/,/files/ENCFF515BAC/,/files/ENCFF940AZB/,/files/ENCFF742NER/		ENCFF917MHA	hair follicular keratinocyte	6: Others
2343	/experiments/ENCSR198TKA/	ENCSR198TKA	RNA-seq	total RNA-seq	NA	NA	mesangial cell NONE and female embryo (21 week)	mesangial cell	The libraries contained in this experiment come from primary mesangial cells (HRMC). They are stranded PE101 Illumina Hi-Seq libraries from rRNA-depleted Total RNA > 200 nucleotides in size.	Thomas Gingeras, CSHL	ENCODE	released	/files/ENCFF142YQX/,/files/ENCFF323CMW/,/files/ENCFF552KDV/,/files/ENCFF644UKX/,/files/ENCFF304KDT/,/files/ENCFF991MAS/,/files/ENCFF286MNY/,/files/ENCFF344SYR/,/files/ENCFF595QOM/,/files/ENCFF017ZMB/,/files/ENCFF385BAV/,/files/ENCFF057CCT/,/files/ENCFF303KVG/,/files/ENCFF219JQS/,/files/ENCFF731SCM/,/files/ENCFF838GWO/,/files/ENCFF106DFP/,/files/ENCFF007QIW/,/files/ENCFF120PLK/,/files/ENCFF507CES/…	ENCBS995MDT,ENCBS386PWK	2,1	1	NA	Homo sapiens	unknown,embryonic	unknown,21	week			NA	NA	NA					/replicates/e5329305-14ab-4570-bc63-7ce794cb4218/,/replicates/f538afd1-4c47-4b36-a511-67b7e113308a/			GEO:GSE78631	2015-05-18	OBI:0001271	/files/ENCFF069ZCO/,/files/ENCFF826ONU/,/files/ENCFF515BAC/,/files/ENCFF940AZB/,/files/ENCFF742NER/		ENCFF142YQX	mesangial cell	6: Others
2346	/experiments/ENCSR198TKA/	ENCSR198TKA	RNA-seq	total RNA-seq	NA	NA	mesangial cell NONE and female embryo (21 week)	mesangial cell	The libraries contained in this experiment come from primary mesangial cells (HRMC). They are stranded PE101 Illumina Hi-Seq libraries from rRNA-depleted Total RNA > 200 nucleotides in size.	Thomas Gingeras, CSHL	ENCODE	released	/files/ENCFF142YQX/,/files/ENCFF323CMW/,/files/ENCFF552KDV/,/files/ENCFF644UKX/,/files/ENCFF304KDT/,/files/ENCFF991MAS/,/files/ENCFF286MNY/,/files/ENCFF344SYR/,/files/ENCFF595QOM/,/files/ENCFF017ZMB/,/files/ENCFF385BAV/,/files/ENCFF057CCT/,/files/ENCFF303KVG/,/files/ENCFF219JQS/,/files/ENCFF731SCM/,/files/ENCFF838GWO/,/files/ENCFF106DFP/,/files/ENCFF007QIW/,/files/ENCFF120PLK/,/files/ENCFF507CES/…	ENCBS995MDT,ENCBS386PWK	2,1	1	NA	Homo sapiens	unknown,embryonic	unknown,21	week			NA	NA	NA					/replicates/e5329305-14ab-4570-bc63-7ce794cb4218/,/replicates/f538afd1-4c47-4b36-a511-67b7e113308a/			GEO:GSE78631	2015-05-18	OBI:0001271	/files/ENCFF069ZCO/,/files/ENCFF826ONU/,/files/ENCFF515BAC/,/files/ENCFF940AZB/,/files/ENCFF742NER/		ENCFF644UKX	mesangial cell	6: Others
2407	/experiments/ENCSR828TEI/	ENCSR828TEI	RNA-seq	total RNA-seq	NA	NA	myotube originated from skeletal muscle myoblast	myotube	The libraries contained in this experiment come from independent growths of primary cell line HSMM that has been differentiated into myotubes. They are stranded PE101 Illumina Hi-Seq RNA-Seq libraries from rRNA-depleted Total RNA > 200 nucleotides in size.	Thomas Gingeras, CSHL	ENCODE	released	/files/ENCFF927MXX/,/files/ENCFF011VTJ/,/files/ENCFF999QZD/,/files/ENCFF023LZD/,/files/ENCFF949GZP/,/files/ENCFF713UTY/,/files/ENCFF794VRZ/,/files/ENCFF547LPR/,/files/ENCFF649PNB/,/files/ENCFF776KMN/,/files/ENCFF782ZIB/,/files/ENCFF732LOK/,/files/ENCFF795EEK/,/files/ENCFF290JAO/,/files/ENCFF704MRB/,/files/ENCFF540OPT/,/files/ENCFF303HBE/,/files/ENCFF399KKO/,/files/ENCFF844TFK/,/files/ENCFF228BRW/…	ENCBS526ENC	2,1	1	NA	Homo sapiens	unknown	unknown				NA	NA	NA					/replicates/12311295-bc2d-4253-b563-a4b52ac9a787/,/replicates/645d76a0-c8ac-4c0f-ad9c-881cef2ed37c/			GEO:GSE78674	2014-11-20	OBI:0001271	/files/ENCFF940AZB/,/files/ENCFF069ZCO/,/files/ENCFF742NER/,/files/ENCFF826ONU/,/files/ENCFF515BAC/		ENCFF927MXX	myotube	5: Muscle cells
2409	/experiments/ENCSR828TEI/	ENCSR828TEI	RNA-seq	total RNA-seq	NA	NA	myotube originated from skeletal muscle myoblast	myotube	The libraries contained in this experiment come from independent growths of primary cell line HSMM that has been differentiated into myotubes. They are stranded PE101 Illumina Hi-Seq RNA-Seq libraries from rRNA-depleted Total RNA > 200 nucleotides in size.	Thomas Gingeras, CSHL	ENCODE	released	/files/ENCFF927MXX/,/files/ENCFF011VTJ/,/files/ENCFF999QZD/,/files/ENCFF023LZD/,/files/ENCFF949GZP/,/files/ENCFF713UTY/,/files/ENCFF794VRZ/,/files/ENCFF547LPR/,/files/ENCFF649PNB/,/files/ENCFF776KMN/,/files/ENCFF782ZIB/,/files/ENCFF732LOK/,/files/ENCFF795EEK/,/files/ENCFF290JAO/,/files/ENCFF704MRB/,/files/ENCFF540OPT/,/files/ENCFF303HBE/,/files/ENCFF399KKO/,/files/ENCFF844TFK/,/files/ENCFF228BRW/…	ENCBS526ENC	2,1	1	NA	Homo sapiens	unknown	unknown				NA	NA	NA					/replicates/12311295-bc2d-4253-b563-a4b52ac9a787/,/replicates/645d76a0-c8ac-4c0f-ad9c-881cef2ed37c/			GEO:GSE78674	2014-11-20	OBI:0001271	/files/ENCFF940AZB/,/files/ENCFF069ZCO/,/files/ENCFF742NER/,/files/ENCFF826ONU/,/files/ENCFF515BAC/		ENCFF999QZD	myotube	5: Muscle cells
2491	/experiments/ENCSR034RPU/	ENCSR034RPU	RNA-seq	total RNA-seq	NA	NA	foreskin keratinocyte male newborn (2-4 days)	foreskin keratinocyte	RiboZero RNA-seq on primary keratinocytes in day 0 of differentiation	Michael Snyder, Stanford	GGR	released	/files/ENCFF911ELB/,/files/ENCFF731PHT/,/files/ENCFF578CTE/,/files/ENCFF731EBK/,/files/ENCFF085BXZ/,/files/ENCFF330DQU/,/files/ENCFF627FEX/,/files/ENCFF800TNL/,/files/ENCFF909XYJ/,/files/ENCFF050SKD/,/files/ENCFF309GMU/,/files/ENCFF711YSO/,/files/ENCFF922FJA/,/files/ENCFF162ORU/,/files/ENCFF408KOL/,/files/ENCFF398SQW/	ENCBS666IIR,ENCBS538XZS	1,2	1	NA	Homo sapiens	newborn	2-4	day			NA	NA	NA					/replicates/558ed79f-4f92-4275-849d-a66ed6369bfe/,/replicates/b992d5c2-c8a0-4e62-bcab-d40710700ff5/				2017-10-10	OBI:0001271	/files/ENCFF940AZB/,/files/ENCFF742NER/		ENCFF911ELB	foreskin keratinocyte	6: Others
2493	/experiments/ENCSR034RPU/	ENCSR034RPU	RNA-seq	total RNA-seq	NA	NA	foreskin keratinocyte male newborn (2-4 days)	foreskin keratinocyte	RiboZero RNA-seq on primary keratinocytes in day 0 of differentiation	Michael Snyder, Stanford	GGR	released	/files/ENCFF911ELB/,/files/ENCFF731PHT/,/files/ENCFF578CTE/,/files/ENCFF731EBK/,/files/ENCFF085BXZ/,/files/ENCFF330DQU/,/files/ENCFF627FEX/,/files/ENCFF800TNL/,/files/ENCFF909XYJ/,/files/ENCFF050SKD/,/files/ENCFF309GMU/,/files/ENCFF711YSO/,/files/ENCFF922FJA/,/files/ENCFF162ORU/,/files/ENCFF408KOL/,/files/ENCFF398SQW/	ENCBS666IIR,ENCBS538XZS	1,2	1	NA	Homo sapiens	newborn	2-4	day			NA	NA	NA					/replicates/558ed79f-4f92-4275-849d-a66ed6369bfe/,/replicates/b992d5c2-c8a0-4e62-bcab-d40710700ff5/				2017-10-10	OBI:0001271	/files/ENCFF940AZB/,/files/ENCFF742NER/		ENCFF578CTE	foreskin keratinocyte	6: Others
2521	/experiments/ENCSR000CUG/	ENCSR000CUG	RNA-seq	total RNA-seq	NA	NA	vein endothelial cell male adult (48 years) and male adult (52 years)	vein endothelial cell	The libraries contained in this experiment come from saphenous vein endothelial primary whole cells, HSaVEC isolated from independent donors. They are stranded PE101 Illumina Hi-Seq RNA-Seq libraries from rRNA-depleted Total RNA > 200 nucleotides in size.	Thomas Gingeras, CSHL	ENCODE	released	/files/ENCFF000GMB/,/files/ENCFF000GMC/,/files/ENCFF000GME/,/files/ENCFF000GMH/,/files/ENCFF000GMI/,/files/ENCFF000GMK/,/files/ENCFF000GMM/,/files/ENCFF000GMO/,/files/ENCFF000GMP/,/files/ENCFF000GMQ/,/files/ENCFF000GMR/,/files/ENCFF000GMS/,/files/ENCFF000GMX/,/files/ENCFF000GMZ/,/files/ENCFF000GNB/,/files/ENCFF000GNC/,/files/ENCFF000GNF/,/files/ENCFF000GNG/,/files/ENCFF797OZN/,/files/ENCFF982MDF/…	ENCBS467ENC,ENCBS468ENC	2,1	1	NA	Homo sapiens	adult	52,48	year			NA	NA	NA					/replicates/e1ccde41-6c1f-4455-9796-0b867fdef508/,/replicates/9fae9bb5-d50d-4003-96c8-cd50481cef1c/			GEO-obsolete:GSM984613,UCSC-ENCODE-hg19:wgEncodeEH002676,GEO:GSE78609	2012-06-21	OBI:0001271	/files/ENCFF069ZCO/,/files/ENCFF826ONU/,/files/ENCFF515BAC/,/files/ENCFF940AZB/,/files/ENCFF742NER/		ENCFF000GNB	vein endothelial cell	8: Endothelial cells
2522	/experiments/ENCSR000CUG/	ENCSR000CUG	RNA-seq	total RNA-seq	NA	NA	vein endothelial cell male adult (48 years) and male adult (52 years)	vein endothelial cell	The libraries contained in this experiment come from saphenous vein endothelial primary whole cells, HSaVEC isolated from independent donors. They are stranded PE101 Illumina Hi-Seq RNA-Seq libraries from rRNA-depleted Total RNA > 200 nucleotides in size.	Thomas Gingeras, CSHL	ENCODE	released	/files/ENCFF000GMB/,/files/ENCFF000GMC/,/files/ENCFF000GME/,/files/ENCFF000GMH/,/files/ENCFF000GMI/,/files/ENCFF000GMK/,/files/ENCFF000GMM/,/files/ENCFF000GMO/,/files/ENCFF000GMP/,/files/ENCFF000GMQ/,/files/ENCFF000GMR/,/files/ENCFF000GMS/,/files/ENCFF000GMX/,/files/ENCFF000GMZ/,/files/ENCFF000GNB/,/files/ENCFF000GNC/,/files/ENCFF000GNF/,/files/ENCFF000GNG/,/files/ENCFF797OZN/,/files/ENCFF982MDF/…	ENCBS467ENC,ENCBS468ENC	2,1	1	NA	Homo sapiens	adult	52,48	year			NA	NA	NA					/replicates/e1ccde41-6c1f-4455-9796-0b867fdef508/,/replicates/9fae9bb5-d50d-4003-96c8-cd50481cef1c/			GEO-obsolete:GSM984613,UCSC-ENCODE-hg19:wgEncodeEH002676,GEO:GSE78609	2012-06-21	OBI:0001271	/files/ENCFF069ZCO/,/files/ENCFF826ONU/,/files/ENCFF515BAC/,/files/ENCFF940AZB/,/files/ENCFF742NER/		ENCFF000GNC	vein endothelial cell	8: Endothelial cells
2895	/experiments/ENCSR000AAS/	ENCSR000AAS	RNA-seq	total RNA-seq	NA	NA	smooth muscle cell of trachea male adult (28 years) and male adult (56 years)	smooth muscle cell of trachea	CSHL Long RNA Seq HTSMC cell total (SID38503,SID38211)	Thomas Gingeras, CSHL	ENCODE	released	/files/ENCFF001QZL/,/files/ENCFF001QZM/,/files/ENCFF001RDQ/,/files/ENCFF001RDP/,/files/ENCFF631IFU/,/files/ENCFF902VJF/,/files/ENCFF827RQQ/,/files/ENCFF435XTW/,/files/ENCFF968HWG/,/files/ENCFF483ITX/,/files/ENCFF355ELB/,/files/ENCFF115IDI/,/files/ENCFF270KQW/,/files/ENCFF150OLB/,/files/ENCFF839OMU/,/files/ENCFF795ZOA/,/files/ENCFF269JPQ/,/files/ENCFF810NPU/,/files/ENCFF172PKO/,/files/ENCFF722ELQ/…	ENCBS036RNA,ENCBS037RNA	1,2	1	NA	Homo sapiens	adult	56,28	year			NA	NA	NA					/replicates/6cd6f460-dfe3-4206-9268-efaff329d9a2/,/replicates/7c6ecac8-e322-45ff-9ad3-46863b357ecc/			GEO:GSE78546	2014-06-30	OBI:0001271	/files/ENCFF069ZCO/,/files/ENCFF826ONU/,/files/ENCFF515BAC/,/files/ENCFF940AZB/,/files/ENCFF742NER/		ENCFF001QZM	smooth muscle cell of trachea	7: SMC
2896	/experiments/ENCSR000AAS/	ENCSR000AAS	RNA-seq	total RNA-seq	NA	NA	smooth muscle cell of trachea male adult (28 years) and male adult (56 years)	smooth muscle cell of trachea	CSHL Long RNA Seq HTSMC cell total (SID38503,SID38211)	Thomas Gingeras, CSHL	ENCODE	released	/files/ENCFF001QZL/,/files/ENCFF001QZM/,/files/ENCFF001RDQ/,/files/ENCFF001RDP/,/files/ENCFF631IFU/,/files/ENCFF902VJF/,/files/ENCFF827RQQ/,/files/ENCFF435XTW/,/files/ENCFF968HWG/,/files/ENCFF483ITX/,/files/ENCFF355ELB/,/files/ENCFF115IDI/,/files/ENCFF270KQW/,/files/ENCFF150OLB/,/files/ENCFF839OMU/,/files/ENCFF795ZOA/,/files/ENCFF269JPQ/,/files/ENCFF810NPU/,/files/ENCFF172PKO/,/files/ENCFF722ELQ/…	ENCBS036RNA,ENCBS037RNA	1,2	1	NA	Homo sapiens	adult	56,28	year			NA	NA	NA					/replicates/6cd6f460-dfe3-4206-9268-efaff329d9a2/,/replicates/7c6ecac8-e322-45ff-9ad3-46863b357ecc/			GEO:GSE78546	2014-06-30	OBI:0001271	/files/ENCFF069ZCO/,/files/ENCFF826ONU/,/files/ENCFF515BAC/,/files/ENCFF940AZB/,/files/ENCFF742NER/		ENCFF001RDQ	smooth muscle cell of trachea	7: SMC
3087	/experiments/ENCSR000AAN/	ENCSR000AAN	RNA-seq	total RNA-seq	NA	NA	smooth muscle cell of the pulmonary artery male adult (26 years) and male adult (28 years)	smooth muscle cell of the pulmonary artery	CSHL Long RNA Seq HPASMC cell total (SID38228, SID38229)	Thomas Gingeras, CSHL	ENCODE	released	/files/ENCFF001RBZ/,/files/ENCFF001RCA/,/files/ENCFF001RDO/,/files/ENCFF001RDN/,/files/ENCFF942ORG/,/files/ENCFF415HRM/,/files/ENCFF214DWW/,/files/ENCFF453GPD/,/files/ENCFF204CDX/,/files/ENCFF367VVC/,/files/ENCFF215ACR/,/files/ENCFF812SBI/,/files/ENCFF928ODQ/,/files/ENCFF382DIQ/,/files/ENCFF536BWL/,/files/ENCFF820BEA/,/files/ENCFF524ESG/,/files/ENCFF103VCA/,/files/ENCFF180YTS/,/files/ENCFF540LOY/…	ENCBS027RNA,ENCBS026RNA	2,1	1	NA	Homo sapiens	adult	28,26	year			NA	NA	NA					/replicates/14ef355f-bb33-43ff-a153-dce4979d6482/,/replicates/49ae8296-3c64-4986-9aeb-026dfb2edb54/			GEO:GSE78541	2014-06-30	OBI:0001271	/files/ENCFF069ZCO/,/files/ENCFF826ONU/,/files/ENCFF515BAC/,/files/ENCFF940AZB/,/files/ENCFF742NER/		ENCFF001RCA	smooth muscle cell of the pulmonary artery	7: SMC
3088	/experiments/ENCSR000AAN/	ENCSR000AAN	RNA-seq	total RNA-seq	NA	NA	smooth muscle cell of the pulmonary artery male adult (26 years) and male adult (28 years)	smooth muscle cell of the pulmonary artery	CSHL Long RNA Seq HPASMC cell total (SID38228, SID38229)	Thomas Gingeras, CSHL	ENCODE	released	/files/ENCFF001RBZ/,/files/ENCFF001RCA/,/files/ENCFF001RDO/,/files/ENCFF001RDN/,/files/ENCFF942ORG/,/files/ENCFF415HRM/,/files/ENCFF214DWW/,/files/ENCFF453GPD/,/files/ENCFF204CDX/,/files/ENCFF367VVC/,/files/ENCFF215ACR/,/files/ENCFF812SBI/,/files/ENCFF928ODQ/,/files/ENCFF382DIQ/,/files/ENCFF536BWL/,/files/ENCFF820BEA/,/files/ENCFF524ESG/,/files/ENCFF103VCA/,/files/ENCFF180YTS/,/files/ENCFF540LOY/…	ENCBS027RNA,ENCBS026RNA	2,1	1	NA	Homo sapiens	adult	28,26	year			NA	NA	NA					/replicates/14ef355f-bb33-43ff-a153-dce4979d6482/,/replicates/49ae8296-3c64-4986-9aeb-026dfb2edb54/			GEO:GSE78541	2014-06-30	OBI:0001271	/files/ENCFF069ZCO/,/files/ENCFF826ONU/,/files/ENCFF515BAC/,/files/ENCFF940AZB/,/files/ENCFF742NER/		ENCFF001RDO	smooth muscle cell of the pulmonary artery	7: SMC
3146	/experiments/ENCSR000CTX/	ENCSR000CTX	RNA-seq	total RNA-seq	NA	NA	placental pericyte female newborn and male newborn	placental pericyte	The libraries contained in this experiment come from placental pericytes primary whole cells, HPC-PL isolated from independent donors. They are stranded PE101 Illumina Hi-Seq RNA-Seq libraries from rRNA-depleted Total RNA > 200 nucleotides in size.	Thomas Gingeras, CSHL	ENCODE	released	/files/ENCFF000GJX/,/files/ENCFF000GJY/,/files/ENCFF000GKA/,/files/ENCFF000GKD/,/files/ENCFF000GKE/,/files/ENCFF000GKG/,/files/ENCFF000GKI/,/files/ENCFF000GKK/,/files/ENCFF000GKL/,/files/ENCFF000GKM/,/files/ENCFF000GKN/,/files/ENCFF000GKO/,/files/ENCFF000GKT/,/files/ENCFF000GKV/,/files/ENCFF000GKX/,/files/ENCFF000GKY/,/files/ENCFF000GKZ/,/files/ENCFF000GLH/,/files/ENCFF758TTK/,/files/ENCFF146VKH/…	ENCBS490ENC,ENCBS491ENC	2,1	1	NA	Homo sapiens	newborn	unknown				NA	NA	NA					/replicates/fa01b828-68e6-4b51-a735-b94db03f0cd8/,/replicates/696ff4c7-c9eb-472a-bb8d-d9e2402885ad/			UCSC-ENCODE-hg19:wgEncodeEH002667,GEO-obsolete:GSM981255,GEO:GSE78604	2012-06-21	OBI:0001271	/files/ENCFF826ONU/,/files/ENCFF839KAI/,/files/ENCFF700TXC/,/files/ENCFF940AZB/,/files/ENCFF742NER/		ENCFF000GKX	placental pericyte	6: Others
3148	/experiments/ENCSR000CTX/	ENCSR000CTX	RNA-seq	total RNA-seq	NA	NA	placental pericyte female newborn and male newborn	placental pericyte	The libraries contained in this experiment come from placental pericytes primary whole cells, HPC-PL isolated from independent donors. They are stranded PE101 Illumina Hi-Seq RNA-Seq libraries from rRNA-depleted Total RNA > 200 nucleotides in size.	Thomas Gingeras, CSHL	ENCODE	released	/files/ENCFF000GJX/,/files/ENCFF000GJY/,/files/ENCFF000GKA/,/files/ENCFF000GKD/,/files/ENCFF000GKE/,/files/ENCFF000GKG/,/files/ENCFF000GKI/,/files/ENCFF000GKK/,/files/ENCFF000GKL/,/files/ENCFF000GKM/,/files/ENCFF000GKN/,/files/ENCFF000GKO/,/files/ENCFF000GKT/,/files/ENCFF000GKV/,/files/ENCFF000GKX/,/files/ENCFF000GKY/,/files/ENCFF000GKZ/,/files/ENCFF000GLH/,/files/ENCFF758TTK/,/files/ENCFF146VKH/…	ENCBS490ENC,ENCBS491ENC	2,1	1	NA	Homo sapiens	newborn	unknown				NA	NA	NA					/replicates/fa01b828-68e6-4b51-a735-b94db03f0cd8/,/replicates/696ff4c7-c9eb-472a-bb8d-d9e2402885ad/			UCSC-ENCODE-hg19:wgEncodeEH002667,GEO-obsolete:GSM981255,GEO:GSE78604	2012-06-21	OBI:0001271	/files/ENCFF826ONU/,/files/ENCFF839KAI/,/files/ENCFF700TXC/,/files/ENCFF940AZB/,/files/ENCFF742NER/		ENCFF000GKZ	placental pericyte	6: Others
3284	/experiments/ENCSR000CUH/	ENCSR000CUH	RNA-seq	total RNA-seq	NA	NA	fibroblast of dermis female adult (44 years) and female adult (55 years)	fibroblast of dermis	The libraries contained in this experiment come from skin fibroblasts primary whole cells, NHDF isolated from independent donors. They are stranded PE101 Illumina Hi-Seq RNA-Seq libraries from rRNA-depleted Total RNA > 200 nucleotides in size.	Thomas Gingeras, CSHL	ENCODE	released	/files/ENCFF000HWA/,/files/ENCFF000HWB/,/files/ENCFF000HWE/,/files/ENCFF000HWF/,/files/ENCFF000HWG/,/files/ENCFF000HWH/,/files/ENCFF000HWI/,/files/ENCFF000HWK/,/files/ENCFF000HWL/,/files/ENCFF000HWN/,/files/ENCFF000HWP/,/files/ENCFF000HWR/,/files/ENCFF000HWT/,/files/ENCFF000HWX/,/files/ENCFF000HWY/,/files/ENCFF000HXA/,/files/ENCFF000HXB/,/files/ENCFF000HXF/,/files/ENCFF254RVW/,/files/ENCFF789FHV/…	ENCBS475ENC,ENCBS476ENC	2,1	1	NA	Homo sapiens	adult	55,44	year			NA	NA	NA					/replicates/5da2d8d5-606e-4eba-982b-d3eae380c7a8/,/replicates/b8f78d68-67a3-4c95-bafb-8f5fa60cd156/			UCSC-ENCODE-hg19:wgEncodeEH002677,GEO-obsolete:GSM984612,GEO:GSE78610	2012-06-21	OBI:0001271	/files/ENCFF839KAI/,/files/ENCFF940AZB/,/files/ENCFF742NER/,/files/ENCFF826ONU/,/files/ENCFF700TXC/		ENCFF000HWI	fibroblast of dermis	1: Fibroblast
3294	/experiments/ENCSR000CUH/	ENCSR000CUH	RNA-seq	total RNA-seq	NA	NA	fibroblast of dermis female adult (44 years) and female adult (55 years)	fibroblast of dermis	The libraries contained in this experiment come from skin fibroblasts primary whole cells, NHDF isolated from independent donors. They are stranded PE101 Illumina Hi-Seq RNA-Seq libraries from rRNA-depleted Total RNA > 200 nucleotides in size.	Thomas Gingeras, CSHL	ENCODE	released	/files/ENCFF000HWA/,/files/ENCFF000HWB/,/files/ENCFF000HWE/,/files/ENCFF000HWF/,/files/ENCFF000HWG/,/files/ENCFF000HWH/,/files/ENCFF000HWI/,/files/ENCFF000HWK/,/files/ENCFF000HWL/,/files/ENCFF000HWN/,/files/ENCFF000HWP/,/files/ENCFF000HWR/,/files/ENCFF000HWT/,/files/ENCFF000HWX/,/files/ENCFF000HWY/,/files/ENCFF000HXA/,/files/ENCFF000HXB/,/files/ENCFF000HXF/,/files/ENCFF254RVW/,/files/ENCFF789FHV/…	ENCBS475ENC,ENCBS476ENC	2,1	1	NA	Homo sapiens	adult	55,44	year			NA	NA	NA					/replicates/5da2d8d5-606e-4eba-982b-d3eae380c7a8/,/replicates/b8f78d68-67a3-4c95-bafb-8f5fa60cd156/			UCSC-ENCODE-hg19:wgEncodeEH002677,GEO-obsolete:GSM984612,GEO:GSE78610	2012-06-21	OBI:0001271	/files/ENCFF839KAI/,/files/ENCFF940AZB/,/files/ENCFF742NER/,/files/ENCFF826ONU/,/files/ENCFF700TXC/		ENCFF000HXB	fibroblast of dermis	1: Fibroblast
3342	/experiments/ENCSR968WKR/	ENCSR968WKR	RNA-seq	total RNA-seq	NA	NA	bipolar neuron originated from GM23338 treated with 0.5 μg/mL doxycycline hyclate for 4 days	bipolar neuron	The libraries contained in this experiment come from independent growths of bipolar neurons that were differentiated from induced pluripotent stem cells. They are stranded PE101 Illumina Hi-Seq RNA-Seq libraries from rRNA-depleted Total RNA > 200 nucleotides in size.	Thomas Gingeras, CSHL	ENCODE	released	/files/ENCFF644CJJ/,/files/ENCFF743MBB/,/files/ENCFF040TFC/,/files/ENCFF774ZGB/,/files/ENCFF783EWS/,/files/ENCFF239WRO/,/files/ENCFF605SYL/,/files/ENCFF406IBA/,/files/ENCFF771TQB/,/files/ENCFF285VYL/,/files/ENCFF055AUZ/,/files/ENCFF593NIT/,/files/ENCFF006UUA/,/files/ENCFF194STO/,/files/ENCFF408RJZ/,/files/ENCFF251AEI/,/files/ENCFF712MNI/,/files/ENCFF483LWX/,/files/ENCFF672TAA/,/files/ENCFF079AVN/…	ENCBS374AAA,ENCBS369AAA	2,1	1	NA	Homo sapiens	adult	53	year	doxycycline hyclate	CHEBI:34730	NA	NA	4	day				/replicates/16648816-225b-4d5e-882d-bb074a238f85/,/replicates/98390f00-d4c4-4bca-a2aa-22e09f22d3ec/			GEO:GSE78683	2014-11-20	OBI:0001271	/files/ENCFF940AZB/,/files/ENCFF069ZCO/,/files/ENCFF742NER/,/files/ENCFF826ONU/,/files/ENCFF515BAC/		ENCFF644CJJ	bipolar neuron	6: Others
3344	/experiments/ENCSR968WKR/	ENCSR968WKR	RNA-seq	total RNA-seq	NA	NA	bipolar neuron originated from GM23338 treated with 0.5 μg/mL doxycycline hyclate for 4 days	bipolar neuron	The libraries contained in this experiment come from independent growths of bipolar neurons that were differentiated from induced pluripotent stem cells. They are stranded PE101 Illumina Hi-Seq RNA-Seq libraries from rRNA-depleted Total RNA > 200 nucleotides in size.	Thomas Gingeras, CSHL	ENCODE	released	/files/ENCFF644CJJ/,/files/ENCFF743MBB/,/files/ENCFF040TFC/,/files/ENCFF774ZGB/,/files/ENCFF783EWS/,/files/ENCFF239WRO/,/files/ENCFF605SYL/,/files/ENCFF406IBA/,/files/ENCFF771TQB/,/files/ENCFF285VYL/,/files/ENCFF055AUZ/,/files/ENCFF593NIT/,/files/ENCFF006UUA/,/files/ENCFF194STO/,/files/ENCFF408RJZ/,/files/ENCFF251AEI/,/files/ENCFF712MNI/,/files/ENCFF483LWX/,/files/ENCFF672TAA/,/files/ENCFF079AVN/…	ENCBS374AAA,ENCBS369AAA	2,1	1	NA	Homo sapiens	adult	53	year	doxycycline hyclate	CHEBI:34730	NA	NA	4	day				/replicates/16648816-225b-4d5e-882d-bb074a238f85/,/replicates/98390f00-d4c4-4bca-a2aa-22e09f22d3ec/			GEO:GSE78683	2014-11-20	OBI:0001271	/files/ENCFF940AZB/,/files/ENCFF069ZCO/,/files/ENCFF742NER/,/files/ENCFF826ONU/,/files/ENCFF515BAC/		ENCFF040TFC	bipolar neuron	6: Others
3406	/experiments/ENCSR000CTZ/	ENCSR000CTZ	RNA-seq	total RNA-seq	NA	NA	mesenchymal stem cell of adipose	mesenchymal stem cell of adipose	The libraries contained in this experiment come from mesenchymal adipose derived stem cells, hMSC-AT isolated from independent donors. They are stranded PE101 Illumina Hi-Seq RNA-Seq libraries from rRNA-depleted Total RNA > 200 nucleotides in size.	Thomas Gingeras, CSHL	ENCODE	released	/files/ENCFF000GFP/,/files/ENCFF000GFQ/,/files/ENCFF000GFR/,/files/ENCFF000GFU/,/files/ENCFF000GFW/,/files/ENCFF000GFX/,/files/ENCFF000GFY/,/files/ENCFF000GFZ/,/files/ENCFF000GGB/,/files/ENCFF000GGC/,/files/ENCFF000GGF/,/files/ENCFF000GGG/,/files/ENCFF000GGI/,/files/ENCFF000GGK/,/files/ENCFF000GGO/,/files/ENCFF000GGP/,/files/ENCFF000GGR/,/files/ENCFF000GGW/,/files/ENCFF944ZHP/,/files/ENCFF736DAR/…	ENCBS457ENC,ENCBS458ENC	1,2	1	NA	Homo sapiens	adult	42,37	year			NA	NA	NA					/replicates/08ec9de5-6852-4d83-b930-8f53b2b2b69d/,/replicates/bedc157b-82c7-46b4-8eca-db11574ec16d/			UCSC-ENCODE-hg19:wgEncodeEH002669,GEO:GSE90271,GEO-obsolete:GSM981260	2012-06-21	OBI:0001271	/files/ENCFF826ONU/,/files/ENCFF839KAI/,/files/ENCFF940AZB/,/files/ENCFF742NER/		ENCFF000GFU	MSC of adipose	character(0)
3419	/experiments/ENCSR000CTZ/	ENCSR000CTZ	RNA-seq	total RNA-seq	NA	NA	mesenchymal stem cell of adipose	mesenchymal stem cell of adipose	The libraries contained in this experiment come from mesenchymal adipose derived stem cells, hMSC-AT isolated from independent donors. They are stranded PE101 Illumina Hi-Seq RNA-Seq libraries from rRNA-depleted Total RNA > 200 nucleotides in size.	Thomas Gingeras, CSHL	ENCODE	released	/files/ENCFF000GFP/,/files/ENCFF000GFQ/,/files/ENCFF000GFR/,/files/ENCFF000GFU/,/files/ENCFF000GFW/,/files/ENCFF000GFX/,/files/ENCFF000GFY/,/files/ENCFF000GFZ/,/files/ENCFF000GGB/,/files/ENCFF000GGC/,/files/ENCFF000GGF/,/files/ENCFF000GGG/,/files/ENCFF000GGI/,/files/ENCFF000GGK/,/files/ENCFF000GGO/,/files/ENCFF000GGP/,/files/ENCFF000GGR/,/files/ENCFF000GGW/,/files/ENCFF944ZHP/,/files/ENCFF736DAR/…	ENCBS457ENC,ENCBS458ENC	1,2	1	NA	Homo sapiens	adult	42,37	year			NA	NA	NA					/replicates/08ec9de5-6852-4d83-b930-8f53b2b2b69d/,/replicates/bedc157b-82c7-46b4-8eca-db11574ec16d/			UCSC-ENCODE-hg19:wgEncodeEH002669,GEO:GSE90271,GEO-obsolete:GSM981260	2012-06-21	OBI:0001271	/files/ENCFF826ONU/,/files/ENCFF839KAI/,/files/ENCFF940AZB/,/files/ENCFF742NER/		ENCFF000GGR	MSC of adipose	character(0)
3734	/experiments/ENCSR000AAP/	ENCSR000AAP	RNA-seq	total RNA-seq	NA	NA	lung microvascular endothelial cell female adult (55 years) and male adult (63 years)	lung microvascular endothelial cell	CSHL Long RNA Seq HPMEC cell total (SID38240,SID38241)	Thomas Gingeras, CSHL	ENCODE	released	/files/ENCFF001RBF/,/files/ENCFF001RBG/,/files/ENCFF001RBV/,/files/ENCFF001RBW/,/files/ENCFF641NHI/,/files/ENCFF173ITX/,/files/ENCFF097RMJ/,/files/ENCFF207VFN/,/files/ENCFF487FMD/,/files/ENCFF569YVV/,/files/ENCFF680VZI/,/files/ENCFF817AAY/,/files/ENCFF122FIM/,/files/ENCFF890SKG/,/files/ENCFF991HVG/,/files/ENCFF573RTQ/,/files/ENCFF343CRS/,/files/ENCFF616COQ/,/files/ENCFF099ZLV/,/files/ENCFF654PCW/…	ENCBS030RNA,ENCBS031RNA	1,2	1	NA	Homo sapiens	adult	63,55	year			NA	NA	NA					/replicates/17540630-6056-4c5c-8caa-e7db98752d56/,/replicates/4559c15d-178f-4e9f-b947-65e951376b3a/			GEO:GSE78543	2014-06-30	OBI:0001271	/files/ENCFF069ZCO/,/files/ENCFF826ONU/,/files/ENCFF515BAC/,/files/ENCFF940AZB/,/files/ENCFF742NER/		ENCFF001RBG	lung microvascular endothelial cell	8: Endothelial cells
3736	/experiments/ENCSR000AAP/	ENCSR000AAP	RNA-seq	total RNA-seq	NA	NA	lung microvascular endothelial cell female adult (55 years) and male adult (63 years)	lung microvascular endothelial cell	CSHL Long RNA Seq HPMEC cell total (SID38240,SID38241)	Thomas Gingeras, CSHL	ENCODE	released	/files/ENCFF001RBF/,/files/ENCFF001RBG/,/files/ENCFF001RBV/,/files/ENCFF001RBW/,/files/ENCFF641NHI/,/files/ENCFF173ITX/,/files/ENCFF097RMJ/,/files/ENCFF207VFN/,/files/ENCFF487FMD/,/files/ENCFF569YVV/,/files/ENCFF680VZI/,/files/ENCFF817AAY/,/files/ENCFF122FIM/,/files/ENCFF890SKG/,/files/ENCFF991HVG/,/files/ENCFF573RTQ/,/files/ENCFF343CRS/,/files/ENCFF616COQ/,/files/ENCFF099ZLV/,/files/ENCFF654PCW/…	ENCBS030RNA,ENCBS031RNA	1,2	1	NA	Homo sapiens	adult	63,55	year			NA	NA	NA					/replicates/17540630-6056-4c5c-8caa-e7db98752d56/,/replicates/4559c15d-178f-4e9f-b947-65e951376b3a/			GEO:GSE78543	2014-06-30	OBI:0001271	/files/ENCFF069ZCO/,/files/ENCFF826ONU/,/files/ENCFF515BAC/,/files/ENCFF940AZB/,/files/ENCFF742NER/		ENCFF001RBW	lung microvascular endothelial cell	8: Endothelial cells
3779	/experiments/ENCSR620NSN/	ENCSR620NSN	RNA-seq	total RNA-seq	NA	NA	bronchus fibroblast of lung	bronchus fibroblast of lung	The libraries contained in this experiment come from primary bronchial fibroblast cells (HBF). They are stranded PE101 Illumina Hi-Seq libraries from rRNA-depleted Total RNA > 200 nucleotides in size.	Thomas Gingeras, CSHL	ENCODE	released	/files/ENCFF840QXH/,/files/ENCFF172EXJ/,/files/ENCFF480YLH/,/files/ENCFF602JUN/,/files/ENCFF465PVC/,/files/ENCFF316LBR/,/files/ENCFF350STF/,/files/ENCFF411SWE/,/files/ENCFF545UWT/,/files/ENCFF130ISL/,/files/ENCFF249IMX/,/files/ENCFF518CHO/,/files/ENCFF352OPJ/,/files/ENCFF606BYK/,/files/ENCFF194NAD/,/files/ENCFF358GGK/,/files/ENCFF362KIM/,/files/ENCFF830ILW/,/files/ENCFF728WQF/,/files/ENCFF628WHU/…	ENCBS787BHC,ENCBS302ZPK	1,2	1	NA	Homo sapiens	unknown	unknown				NA	NA	NA					/replicates/b8b8281c-a99e-4d65-9853-395cf95127af/,/replicates/f3e0ab15-8076-40a3-9e1e-932199a037d4/			GEO:GSE78660	2015-05-18	OBI:0001271	/files/ENCFF069ZCO/,/files/ENCFF826ONU/,/files/ENCFF515BAC/,/files/ENCFF940AZB/,/files/ENCFF742NER/		ENCFF840QXH	bronchus fibroblast of lung	1: Fibroblast
3781	/experiments/ENCSR620NSN/	ENCSR620NSN	RNA-seq	total RNA-seq	NA	NA	bronchus fibroblast of lung	bronchus fibroblast of lung	The libraries contained in this experiment come from primary bronchial fibroblast cells (HBF). They are stranded PE101 Illumina Hi-Seq libraries from rRNA-depleted Total RNA > 200 nucleotides in size.	Thomas Gingeras, CSHL	ENCODE	released	/files/ENCFF840QXH/,/files/ENCFF172EXJ/,/files/ENCFF480YLH/,/files/ENCFF602JUN/,/files/ENCFF465PVC/,/files/ENCFF316LBR/,/files/ENCFF350STF/,/files/ENCFF411SWE/,/files/ENCFF545UWT/,/files/ENCFF130ISL/,/files/ENCFF249IMX/,/files/ENCFF518CHO/,/files/ENCFF352OPJ/,/files/ENCFF606BYK/,/files/ENCFF194NAD/,/files/ENCFF358GGK/,/files/ENCFF362KIM/,/files/ENCFF830ILW/,/files/ENCFF728WQF/,/files/ENCFF628WHU/…	ENCBS787BHC,ENCBS302ZPK	1,2	1	NA	Homo sapiens	unknown	unknown				NA	NA	NA					/replicates/b8b8281c-a99e-4d65-9853-395cf95127af/,/replicates/f3e0ab15-8076-40a3-9e1e-932199a037d4/			GEO:GSE78660	2015-05-18	OBI:0001271	/files/ENCFF069ZCO/,/files/ENCFF826ONU/,/files/ENCFF515BAC/,/files/ENCFF940AZB/,/files/ENCFF742NER/		ENCFF480YLH	bronchus fibroblast of lung	1: Fibroblast
4518	/experiments/ENCSR000AAR/	ENCSR000AAR	RNA-seq	total RNA-seq	NA	NA	tracheal epithelial cell male adult (21 year) and male adult (68 years)	tracheal epithelial cell	CSHL Long RNA Seq HTEpC cell total (SID38208,SID38209)	Thomas Gingeras, CSHL	ENCODE	released	/files/ENCFF001RAJ/,/files/ENCFF001RAK/,/files/ENCFF001RBR/,/files/ENCFF001RBS/,/files/ENCFF563RKM/,/files/ENCFF529HQR/,/files/ENCFF113EEK/,/files/ENCFF600GEM/,/files/ENCFF266SQO/,/files/ENCFF568KCP/,/files/ENCFF842QIW/,/files/ENCFF676TTH/,/files/ENCFF403OAA/,/files/ENCFF124EXO/,/files/ENCFF867FQE/,/files/ENCFF519FRS/,/files/ENCFF937JUE/,/files/ENCFF630ZME/,/files/ENCFF806BCZ/,/files/ENCFF716XMU/…	ENCBS034RNA,ENCBS035RNA	1,2	1	NA	Homo sapiens	adult	21,68	year			NA	NA	NA					/replicates/5dfbfd09-5f25-4e73-aba4-17282dcc1793/,/replicates/de6b10d1-cfe8-445a-8e72-3fa709d24ae0/			GEO:GSE78545	2014-06-30	OBI:0001271	/files/ENCFF069ZCO/,/files/ENCFF826ONU/,/files/ENCFF515BAC/,/files/ENCFF940AZB/,/files/ENCFF742NER/		ENCFF001RAK	tracheal epithelial cell	9: Epithelial cells
4520	/experiments/ENCSR000AAR/	ENCSR000AAR	RNA-seq	total RNA-seq	NA	NA	tracheal epithelial cell male adult (21 year) and male adult (68 years)	tracheal epithelial cell	CSHL Long RNA Seq HTEpC cell total (SID38208,SID38209)	Thomas Gingeras, CSHL	ENCODE	released	/files/ENCFF001RAJ/,/files/ENCFF001RAK/,/files/ENCFF001RBR/,/files/ENCFF001RBS/,/files/ENCFF563RKM/,/files/ENCFF529HQR/,/files/ENCFF113EEK/,/files/ENCFF600GEM/,/files/ENCFF266SQO/,/files/ENCFF568KCP/,/files/ENCFF842QIW/,/files/ENCFF676TTH/,/files/ENCFF403OAA/,/files/ENCFF124EXO/,/files/ENCFF867FQE/,/files/ENCFF519FRS/,/files/ENCFF937JUE/,/files/ENCFF630ZME/,/files/ENCFF806BCZ/,/files/ENCFF716XMU/…	ENCBS034RNA,ENCBS035RNA	1,2	1	NA	Homo sapiens	adult	21,68	year			NA	NA	NA					/replicates/5dfbfd09-5f25-4e73-aba4-17282dcc1793/,/replicates/de6b10d1-cfe8-445a-8e72-3fa709d24ae0/			GEO:GSE78545	2014-06-30	OBI:0001271	/files/ENCFF069ZCO/,/files/ENCFF826ONU/,/files/ENCFF515BAC/,/files/ENCFF940AZB/,/files/ENCFF742NER/		ENCFF001RBS	tracheal epithelial cell	9: Epithelial cells
4618	/experiments/ENCSR000AAL/	ENCSR000AAL	RNA-seq	total RNA-seq	NA	NA	nasal cavity respiratory epithelium epithelial cell of viscerocranial mucosa female adult (70 years) and male adult (46 years)	nasal cavity respiratory epithelium epithelial cell of viscerocranial mucosa	CSHL Long RNA Seq HNEpC cell total (SID38224,SID38225)	Thomas Gingeras, CSHL	ENCODE	released	/files/ENCFF001QZD/,/files/ENCFF001QZE/,/files/ENCFF001QZH/,/files/ENCFF001QZI/,/files/ENCFF277GWD/,/files/ENCFF272BKU/,/files/ENCFF019VTM/,/files/ENCFF762NXY/,/files/ENCFF875AUX/,/files/ENCFF195PMX/,/files/ENCFF142FJW/,/files/ENCFF258GKH/,/files/ENCFF270ITP/,/files/ENCFF074APD/,/files/ENCFF110WZX/,/files/ENCFF959NAE/,/files/ENCFF057KXG/,/files/ENCFF484JTQ/,/files/ENCFF607IDM/,/files/ENCFF189EMS/…	ENCBS023RNA,ENCBS022RNA	2,1	1	NA	Homo sapiens	adult	46,7	year			NA	NA	NA					/replicates/9c7cabfe-b80e-4a7d-a931-11a8f6d0d040/,/replicates/e604ea4f-075c-4e26-8d3c-2e9ed49e3b08/			GEO:GSE78539	2014-06-30	OBI:0001271	/files/ENCFF826ONU/,/files/ENCFF839KAI/,/files/ENCFF700TXC/,/files/ENCFF940AZB/,/files/ENCFF742NER/		ENCFF001QZE	epithelial cell of viscerocranial mucosa	character(0)
4620	/experiments/ENCSR000AAL/	ENCSR000AAL	RNA-seq	total RNA-seq	NA	NA	nasal cavity respiratory epithelium epithelial cell of viscerocranial mucosa female adult (70 years) and male adult (46 years)	nasal cavity respiratory epithelium epithelial cell of viscerocranial mucosa	CSHL Long RNA Seq HNEpC cell total (SID38224,SID38225)	Thomas Gingeras, CSHL	ENCODE	released	/files/ENCFF001QZD/,/files/ENCFF001QZE/,/files/ENCFF001QZH/,/files/ENCFF001QZI/,/files/ENCFF277GWD/,/files/ENCFF272BKU/,/files/ENCFF019VTM/,/files/ENCFF762NXY/,/files/ENCFF875AUX/,/files/ENCFF195PMX/,/files/ENCFF142FJW/,/files/ENCFF258GKH/,/files/ENCFF270ITP/,/files/ENCFF074APD/,/files/ENCFF110WZX/,/files/ENCFF959NAE/,/files/ENCFF057KXG/,/files/ENCFF484JTQ/,/files/ENCFF607IDM/,/files/ENCFF189EMS/…	ENCBS023RNA,ENCBS022RNA	2,1	1	NA	Homo sapiens	adult	46,7	year			NA	NA	NA					/replicates/9c7cabfe-b80e-4a7d-a931-11a8f6d0d040/,/replicates/e604ea4f-075c-4e26-8d3c-2e9ed49e3b08/			GEO:GSE78539	2014-06-30	OBI:0001271	/files/ENCFF826ONU/,/files/ENCFF839KAI/,/files/ENCFF700TXC/,/files/ENCFF940AZB/,/files/ENCFF742NER/		ENCFF001QZI	epithelial cell of viscerocranial mucosa	character(0)
4912	/experiments/ENCSR000AAV/	ENCSR000AAV	RNA-seq	total RNA-seq	NA	NA	uterine smooth muscle cell female adult (48 years) and female adult (50 years)	uterine smooth muscle cell	CSHL Long RNA Seq HUtSMC cell total (SID38216,SID38217)	Thomas Gingeras, CSHL	ENCODE	released	/files/ENCFF001RAZ/,/files/ENCFF001RBA/,/files/ENCFF001RCB/,/files/ENCFF001RCC/,/files/ENCFF481DOT/,/files/ENCFF044LMR/,/files/ENCFF645YCP/,/files/ENCFF553IWD/,/files/ENCFF424KHE/,/files/ENCFF753VNQ/,/files/ENCFF611ILL/,/files/ENCFF738NYQ/,/files/ENCFF950LKM/,/files/ENCFF895GGT/,/files/ENCFF833CUV/,/files/ENCFF179UDC/,/files/ENCFF596WAO/,/files/ENCFF841OYG/,/files/ENCFF506SYL/,/files/ENCFF936PIX/…	ENCBS043RNA,ENCBS042RNA	2,1	1	NA	Homo sapiens	adult	48,5	year			NA	NA	NA					/replicates/178059ce-5cab-4f97-b1c9-64bbac4cdc40/,/replicates/21923313-57b3-4997-a2ca-b6c015832600/			GEO:GSE78549	2014-06-30	OBI:0001271	/files/ENCFF826ONU/,/files/ENCFF839KAI/,/files/ENCFF700TXC/,/files/ENCFF940AZB/,/files/ENCFF742NER/		ENCFF001RBA	uterine smooth muscle cell	7: SMC
4914	/experiments/ENCSR000AAV/	ENCSR000AAV	RNA-seq	total RNA-seq	NA	NA	uterine smooth muscle cell female adult (48 years) and female adult (50 years)	uterine smooth muscle cell	CSHL Long RNA Seq HUtSMC cell total (SID38216,SID38217)	Thomas Gingeras, CSHL	ENCODE	released	/files/ENCFF001RAZ/,/files/ENCFF001RBA/,/files/ENCFF001RCB/,/files/ENCFF001RCC/,/files/ENCFF481DOT/,/files/ENCFF044LMR/,/files/ENCFF645YCP/,/files/ENCFF553IWD/,/files/ENCFF424KHE/,/files/ENCFF753VNQ/,/files/ENCFF611ILL/,/files/ENCFF738NYQ/,/files/ENCFF950LKM/,/files/ENCFF895GGT/,/files/ENCFF833CUV/,/files/ENCFF179UDC/,/files/ENCFF596WAO/,/files/ENCFF841OYG/,/files/ENCFF506SYL/,/files/ENCFF936PIX/…	ENCBS043RNA,ENCBS042RNA	2,1	1	NA	Homo sapiens	adult	48,5	year			NA	NA	NA					/replicates/178059ce-5cab-4f97-b1c9-64bbac4cdc40/,/replicates/21923313-57b3-4997-a2ca-b6c015832600/			GEO:GSE78549	2014-06-30	OBI:0001271	/files/ENCFF826ONU/,/files/ENCFF839KAI/,/files/ENCFF700TXC/,/files/ENCFF940AZB/,/files/ENCFF742NER/		ENCFF001RCC	uterine smooth muscle cell	7: SMC
4990	/experiments/ENCSR000AAA/	ENCSR000AAA	RNA-seq	total RNA-seq	NA	NA	aortic smooth muscle cell male adult (21 year) and male adult (54 years)	aortic smooth muscle cell	CSHL Long RNA Seq HAoSMC cell total (SID38242,SID38243)	Thomas Gingeras, CSHL	ENCODE	released	/files/ENCFF001QZP/,/files/ENCFF001QZQ/,/files/ENCFF001RAL/,/files/ENCFF001RAM/,/files/ENCFF026GCD/,/files/ENCFF915AHP/,/files/ENCFF272JRD/,/files/ENCFF818EYO/,/files/ENCFF729FYU/,/files/ENCFF300RZP/,/files/ENCFF947DYD/,/files/ENCFF049KDL/,/files/ENCFF246DNN/,/files/ENCFF380MPK/,/files/ENCFF981TRW/,/files/ENCFF748DIV/,/files/ENCFF239FHV/,/files/ENCFF131JBG/,/files/ENCFF110FUT/,/files/ENCFF110RQE/…	ENCBS001RNA,ENCBS000RNA	2,1	1	NA	Homo sapiens	adult	54,21	year			NA	NA	NA					/replicates/b4f0e511-f04f-4b1b-89ed-2cdb4c0af692/,/replicates/f7934dc2-7107-4ee1-9653-9b052a8a8420/			GEO:GSE78528	2014-06-30	OBI:0001271	/files/ENCFF069ZCO/,/files/ENCFF826ONU/,/files/ENCFF515BAC/,/files/ENCFF940AZB/,/files/ENCFF742NER/		ENCFF001QZQ	aortic SMC	character(0)
4992	/experiments/ENCSR000AAA/	ENCSR000AAA	RNA-seq	total RNA-seq	NA	NA	aortic smooth muscle cell male adult (21 year) and male adult (54 years)	aortic smooth muscle cell	CSHL Long RNA Seq HAoSMC cell total (SID38242,SID38243)	Thomas Gingeras, CSHL	ENCODE	released	/files/ENCFF001QZP/,/files/ENCFF001QZQ/,/files/ENCFF001RAL/,/files/ENCFF001RAM/,/files/ENCFF026GCD/,/files/ENCFF915AHP/,/files/ENCFF272JRD/,/files/ENCFF818EYO/,/files/ENCFF729FYU/,/files/ENCFF300RZP/,/files/ENCFF947DYD/,/files/ENCFF049KDL/,/files/ENCFF246DNN/,/files/ENCFF380MPK/,/files/ENCFF981TRW/,/files/ENCFF748DIV/,/files/ENCFF239FHV/,/files/ENCFF131JBG/,/files/ENCFF110FUT/,/files/ENCFF110RQE/…	ENCBS001RNA,ENCBS000RNA	2,1	1	NA	Homo sapiens	adult	54,21	year			NA	NA	NA					/replicates/b4f0e511-f04f-4b1b-89ed-2cdb4c0af692/,/replicates/f7934dc2-7107-4ee1-9653-9b052a8a8420/			GEO:GSE78528	2014-06-30	OBI:0001271	/files/ENCFF069ZCO/,/files/ENCFF826ONU/,/files/ENCFF515BAC/,/files/ENCFF940AZB/,/files/ENCFF742NER/		ENCFF001RAM	aortic SMC	character(0)
5042	/experiments/ENCSR000CUQ/	ENCSR000CUQ	RNA-seq	total RNA-seq	NA	NA	melanocyte of skin male child (1 year) and male child (3 years)	melanocyte of skin	RNA-seq on humn skin melanocytes primary whole cells (NHEM-M2) from rRNA-depleted total RNA greater than 200 nucleotides in size.	Thomas Gingeras, CSHL	ENCODE	released	/files/ENCFF000IFT/,/files/ENCFF000IFU/,/files/ENCFF000IFX/,/files/ENCFF000IFY/,/files/ENCFF000IFZ/,/files/ENCFF000IGA/,/files/ENCFF000IGB/,/files/ENCFF000IGD/,/files/ENCFF000IGE/,/files/ENCFF000IGF/,/files/ENCFF000IGH/,/files/ENCFF000IGJ/,/files/ENCFF000IGL/,/files/ENCFF000IGN/,/files/ENCFF000IGR/,/files/ENCFF000IGS/,/files/ENCFF000IGU/,/files/ENCFF000IGZ/,/files/ENCFF007IMR/,/files/ENCFF028NEQ/…	ENCBS479ENC,ENCBS480ENC	2,1	1	NA	Homo sapiens	child	3,1	year			NA	NA	NA					/replicates/67d21491-b489-476c-a6f2-69a4392cfbff/,/replicates/a5505729-f337-409a-9abc-47ea780aea8a/			GEO-obsolete:GSM984616,UCSC-ENCODE-hg19:wgEncodeEH002686,GEO:GSE78618	2012-06-21	OBI:0001271	/files/ENCFF069ZCO/,/files/ENCFF826ONU/,/files/ENCFF515BAC/,/files/ENCFF940AZB/,/files/ENCFF742NER/		ENCFF000IGA	melanocyte of skin	6: Others
5053	/experiments/ENCSR000CUQ/	ENCSR000CUQ	RNA-seq	total RNA-seq	NA	NA	melanocyte of skin male child (1 year) and male child (3 years)	melanocyte of skin	RNA-seq on humn skin melanocytes primary whole cells (NHEM-M2) from rRNA-depleted total RNA greater than 200 nucleotides in size.	Thomas Gingeras, CSHL	ENCODE	released	/files/ENCFF000IFT/,/files/ENCFF000IFU/,/files/ENCFF000IFX/,/files/ENCFF000IFY/,/files/ENCFF000IFZ/,/files/ENCFF000IGA/,/files/ENCFF000IGB/,/files/ENCFF000IGD/,/files/ENCFF000IGE/,/files/ENCFF000IGF/,/files/ENCFF000IGH/,/files/ENCFF000IGJ/,/files/ENCFF000IGL/,/files/ENCFF000IGN/,/files/ENCFF000IGR/,/files/ENCFF000IGS/,/files/ENCFF000IGU/,/files/ENCFF000IGZ/,/files/ENCFF007IMR/,/files/ENCFF028NEQ/…	ENCBS479ENC,ENCBS480ENC	2,1	1	NA	Homo sapiens	child	3,1	year			NA	NA	NA					/replicates/67d21491-b489-476c-a6f2-69a4392cfbff/,/replicates/a5505729-f337-409a-9abc-47ea780aea8a/			GEO-obsolete:GSM984616,UCSC-ENCODE-hg19:wgEncodeEH002686,GEO:GSE78618	2012-06-21	OBI:0001271	/files/ENCFF069ZCO/,/files/ENCFF826ONU/,/files/ENCFF515BAC/,/files/ENCFF940AZB/,/files/ENCFF742NER/		ENCFF000IGU	melanocyte of skin	6: Others
5330	/experiments/ENCSR022BYE/	ENCSR022BYE	RNA-seq	total RNA-seq	NA	NA	dendritic cell treated with 0 ng/mL Lipopolysaccharide for 0 hours	dendritic cell	Ovation Human FFPE RNA-Seq Multiplex System	Manuel Garber, UMass	GGR	released	/files/ENCFF446LHV/,/files/ENCFF340STZ/,/files/ENCFF786JHG/,/files/ENCFF461BKM/,/files/ENCFF849JNO/,/files/ENCFF316LGJ/	ENCBS426AOO	1	1	NA	Homo sapiens	unknown	unknown		Lipopolysaccharide	CHEBI:16412	NA	NA	0	hour				/replicates/c9400ad7-bc7a-45ea-b9a0-85e475747f0d/			GEO:GSE94162	2017-01-19	OBI:0001271	/files/ENCFF904HZM/,/files/ENCFF123SSX/,/files/ENCFF550VOB/,/files/ENCFF484VOS/		ENCFF446LHV	dendritic cell	6: Others
5337	/experiments/ENCSR227MWL/	ENCSR227MWL	RNA-seq	total RNA-seq	NA	NA	dendritic cell treated with 100 ng/mL Lipopolysaccharide for 2 hours	dendritic cell	Ovation Human FFPE RNA-Seq Multiplex System	Manuel Garber, UMass	GGR	released	/files/ENCFF078FQE/,/files/ENCFF817RIH/,/files/ENCFF913BGI/,/files/ENCFF455RTB/,/files/ENCFF263OIE/,/files/ENCFF315BAM/	ENCBS048UHR	1	1	NA	Homo sapiens	unknown	unknown		Lipopolysaccharide	CHEBI:16412	NA	NA	2	hour				/replicates/5e5e0eb0-4a66-4af2-8bf9-149b294d8ff6/			GEO:GSE94176	2017-01-19	OBI:0001271	/files/ENCFF904HZM/,/files/ENCFF123SSX/,/files/ENCFF550VOB/,/files/ENCFF484VOS/		ENCFF817RIH	dendritic cell	6: Others
5390	/experiments/ENCSR975YGW/	ENCSR975YGW	RNA-seq	total RNA-seq	NA	NA	dendritic cell treated with 100 ng/mL Lipopolysaccharide for 2 hours	dendritic cell	Ovation Human FFPE RNA-Seq Multiplex System	Manuel Garber, UMass	GGR	released	/files/ENCFF662HMZ/,/files/ENCFF299PRF/,/files/ENCFF722KKG/,/files/ENCFF883JWW/,/files/ENCFF717WSQ/,/files/ENCFF445XCK/	ENCBS064ORL	1	1	NA	Homo sapiens	unknown	unknown		Lipopolysaccharide	CHEBI:16412	NA	NA	2	hour				/replicates/fd789497-7b9d-486d-a376-aa423cbb6c8c/			GEO:GSE94225	2017-01-19	OBI:0001271	/files/ENCFF904HZM/,/files/ENCFF123SSX/,/files/ENCFF484VOS/,/files/ENCFF550VOB/		ENCFF662HMZ	dendritic cell	6: Others
5498	/experiments/ENCSR000AAE/	ENCSR000AAE	RNA-seq	total RNA-seq	NA	NA	bronchial smooth muscle cell male adult (52 years) and male adult (59 years)	bronchial smooth muscle cell	CSHL Long RNA Seq HBSMC cell total (SID38230,SID38231)	Thomas Gingeras, CSHL	ENCODE	released	/files/ENCFF001RAF/,/files/ENCFF001RAG/,/files/ENCFF001RAR/,/files/ENCFF001RAS/,/files/ENCFF829QHN/,/files/ENCFF566QIL/,/files/ENCFF376TEZ/,/files/ENCFF342JVD/,/files/ENCFF965IRN/,/files/ENCFF975FKO/,/files/ENCFF913PSR/,/files/ENCFF762UUV/,/files/ENCFF047FKV/,/files/ENCFF469VAM/,/files/ENCFF871MPV/,/files/ENCFF315XLQ/,/files/ENCFF603IAA/,/files/ENCFF140HQG/,/files/ENCFF196OBQ/,/files/ENCFF176VMN/…	ENCBS008RNA,ENCBS009RNA	1,2	1	NA	Homo sapiens	adult	52,59	year			NA	NA	NA					/replicates/28545442-2101-491b-a9c4-4ee2cc830836/,/replicates/418e3926-3115-41bd-af1c-0ea683687648/			GEO:GSE78532	2014-06-30	OBI:0001271	/files/ENCFF069ZCO/,/files/ENCFF826ONU/,/files/ENCFF515BAC/,/files/ENCFF940AZB/,/files/ENCFF742NER/		ENCFF001RAG	bronchial smooth muscle cell	7: SMC
5500	/experiments/ENCSR000AAE/	ENCSR000AAE	RNA-seq	total RNA-seq	NA	NA	bronchial smooth muscle cell male adult (52 years) and male adult (59 years)	bronchial smooth muscle cell	CSHL Long RNA Seq HBSMC cell total (SID38230,SID38231)	Thomas Gingeras, CSHL	ENCODE	released	/files/ENCFF001RAF/,/files/ENCFF001RAG/,/files/ENCFF001RAR/,/files/ENCFF001RAS/,/files/ENCFF829QHN/,/files/ENCFF566QIL/,/files/ENCFF376TEZ/,/files/ENCFF342JVD/,/files/ENCFF965IRN/,/files/ENCFF975FKO/,/files/ENCFF913PSR/,/files/ENCFF762UUV/,/files/ENCFF047FKV/,/files/ENCFF469VAM/,/files/ENCFF871MPV/,/files/ENCFF315XLQ/,/files/ENCFF603IAA/,/files/ENCFF140HQG/,/files/ENCFF196OBQ/,/files/ENCFF176VMN/…	ENCBS008RNA,ENCBS009RNA	1,2	1	NA	Homo sapiens	adult	52,59	year			NA	NA	NA					/replicates/28545442-2101-491b-a9c4-4ee2cc830836/,/replicates/418e3926-3115-41bd-af1c-0ea683687648/			GEO:GSE78532	2014-06-30	OBI:0001271	/files/ENCFF069ZCO/,/files/ENCFF826ONU/,/files/ENCFF515BAC/,/files/ENCFF940AZB/,/files/ENCFF742NER/		ENCFF001RAS	bronchial smooth muscle cell	7: SMC
5544	/experiments/ENCSR000AAF/	ENCSR000AAF	RNA-seq	total RNA-seq	NA	NA	endothelial cell of coronary artery female adult (41 year) and male adult (77 years)	endothelial cell of coronary artery	CSHL Long RNA Seq HCAEC cell total (SID38232,SID38233)	Thomas Gingeras, CSHL	ENCODE	released	/files/ENCFF001QZZ/,/files/ENCFF001RAA/,/files/ENCFF001RBJ/,/files/ENCFF001RBK/,/files/ENCFF910DEX/,/files/ENCFF822YFA/,/files/ENCFF696OAM/,/files/ENCFF049MZW/,/files/ENCFF639IZS/,/files/ENCFF218NUJ/,/files/ENCFF456LZF/,/files/ENCFF942MHG/,/files/ENCFF039GPG/,/files/ENCFF269RTK/,/files/ENCFF016CCF/,/files/ENCFF420FRZ/,/files/ENCFF851SBG/,/files/ENCFF673RDG/,/files/ENCFF791GGT/,/files/ENCFF111DZC/…	ENCBS010RNA,ENCBS011RNA	1,2	1	NA	Homo sapiens	adult	41,77	year			NA	NA	NA					/replicates/6232f0c2-def4-45c0-b183-5dcefa3319bc/,/replicates/e737d5ce-7eae-44e9-b969-f258981fe66f/			GEO:GSE78533	2014-06-30	OBI:0001271	/files/ENCFF826ONU/,/files/ENCFF839KAI/,/files/ENCFF700TXC/,/files/ENCFF940AZB/,/files/ENCFF742NER/		ENCFF001RAA	endothelial cell of coronary artery	8: Endothelial cells
5546	/experiments/ENCSR000AAF/	ENCSR000AAF	RNA-seq	total RNA-seq	NA	NA	endothelial cell of coronary artery female adult (41 year) and male adult (77 years)	endothelial cell of coronary artery	CSHL Long RNA Seq HCAEC cell total (SID38232,SID38233)	Thomas Gingeras, CSHL	ENCODE	released	/files/ENCFF001QZZ/,/files/ENCFF001RAA/,/files/ENCFF001RBJ/,/files/ENCFF001RBK/,/files/ENCFF910DEX/,/files/ENCFF822YFA/,/files/ENCFF696OAM/,/files/ENCFF049MZW/,/files/ENCFF639IZS/,/files/ENCFF218NUJ/,/files/ENCFF456LZF/,/files/ENCFF942MHG/,/files/ENCFF039GPG/,/files/ENCFF269RTK/,/files/ENCFF016CCF/,/files/ENCFF420FRZ/,/files/ENCFF851SBG/,/files/ENCFF673RDG/,/files/ENCFF791GGT/,/files/ENCFF111DZC/…	ENCBS010RNA,ENCBS011RNA	1,2	1	NA	Homo sapiens	adult	41,77	year			NA	NA	NA					/replicates/6232f0c2-def4-45c0-b183-5dcefa3319bc/,/replicates/e737d5ce-7eae-44e9-b969-f258981fe66f/			GEO:GSE78533	2014-06-30	OBI:0001271	/files/ENCFF826ONU/,/files/ENCFF839KAI/,/files/ENCFF700TXC/,/files/ENCFF940AZB/,/files/ENCFF742NER/		ENCFF001RBK	endothelial cell of coronary artery	8: Endothelial cells
5590	/experiments/ENCSR000AAG/	ENCSR000AAG	RNA-seq	total RNA-seq	NA	NA	smooth muscle cell of the coronary artery female adult (53 years) and male adult (55 years)	smooth muscle cell of the coronary artery	CSHL Long RNA Seq HCASMC cell total (SID38234,SID38235)	Thomas Gingeras, CSHL	ENCODE	released	/files/ENCFF001QZX/,/files/ENCFF001QZY/,/files/ENCFF001RCF/,/files/ENCFF001RCG/,/files/ENCFF436PTO/,/files/ENCFF651TLW/,/files/ENCFF806QOH/,/files/ENCFF622UAI/,/files/ENCFF884KKJ/,/files/ENCFF335TWK/,/files/ENCFF113PCV/,/files/ENCFF364NRP/,/files/ENCFF110RHF/,/files/ENCFF472ODJ/,/files/ENCFF613ORO/,/files/ENCFF554YWX/,/files/ENCFF200QQU/,/files/ENCFF444TRB/,/files/ENCFF395QXE/,/files/ENCFF472SJW/…	ENCBS012RNA,ENCBS013RNA	1,2	1	NA	Homo sapiens	adult	53,55	year			NA	NA	NA					/replicates/08294348-b458-49b5-aef0-b69f489ecd69/,/replicates/d5147bb0-2e34-48c4-8570-49e70d41434f/			GEO:GSE78534	2014-06-30	OBI:0001271	/files/ENCFF826ONU/,/files/ENCFF839KAI/,/files/ENCFF700TXC/,/files/ENCFF940AZB/,/files/ENCFF742NER/		ENCFF001QZY	smooth muscle cell of the coronary artery	7: SMC
5592	/experiments/ENCSR000AAG/	ENCSR000AAG	RNA-seq	total RNA-seq	NA	NA	smooth muscle cell of the coronary artery female adult (53 years) and male adult (55 years)	smooth muscle cell of the coronary artery	CSHL Long RNA Seq HCASMC cell total (SID38234,SID38235)	Thomas Gingeras, CSHL	ENCODE	released	/files/ENCFF001QZX/,/files/ENCFF001QZY/,/files/ENCFF001RCF/,/files/ENCFF001RCG/,/files/ENCFF436PTO/,/files/ENCFF651TLW/,/files/ENCFF806QOH/,/files/ENCFF622UAI/,/files/ENCFF884KKJ/,/files/ENCFF335TWK/,/files/ENCFF113PCV/,/files/ENCFF364NRP/,/files/ENCFF110RHF/,/files/ENCFF472ODJ/,/files/ENCFF613ORO/,/files/ENCFF554YWX/,/files/ENCFF200QQU/,/files/ENCFF444TRB/,/files/ENCFF395QXE/,/files/ENCFF472SJW/…	ENCBS012RNA,ENCBS013RNA	1,2	1	NA	Homo sapiens	adult	53,55	year			NA	NA	NA					/replicates/08294348-b458-49b5-aef0-b69f489ecd69/,/replicates/d5147bb0-2e34-48c4-8570-49e70d41434f/			GEO:GSE78534	2014-06-30	OBI:0001271	/files/ENCFF826ONU/,/files/ENCFF839KAI/,/files/ENCFF700TXC/,/files/ENCFF940AZB/,/files/ENCFF742NER/		ENCFF001RCG	smooth muscle cell of the coronary artery	7: SMC
5641	/experiments/ENCSR000AAM/	ENCSR000AAM	RNA-seq	total RNA-seq	NA	NA	pulmonary artery endothelial cell male adult (23 years) and male adult (52 years)	pulmonary artery endothelial cell	CSHL Long RNA Seq HPAEC cell total (SID38226,SID38227)	Thomas Gingeras, CSHL	ENCODE	released	/files/ENCFF001QZT/,/files/ENCFF001QZU/,/files/ENCFF001RCD/,/files/ENCFF001RCE/,/files/ENCFF202XAE/,/files/ENCFF988FRK/,/files/ENCFF640LTR/,/files/ENCFF933JGN/,/files/ENCFF736GKE/,/files/ENCFF686DMM/,/files/ENCFF387KPW/,/files/ENCFF843TQV/,/files/ENCFF503UNA/,/files/ENCFF200ARC/,/files/ENCFF088HTJ/,/files/ENCFF512HKW/,/files/ENCFF450AIU/,/files/ENCFF647LRG/,/files/ENCFF989VJW/,/files/ENCFF217OBD/…	ENCBS025RNA,ENCBS024RNA	2,1	1	NA	Homo sapiens	adult	23,52	year			NA	NA	NA					/replicates/b9a8fb7b-82da-44e6-8bd3-7650ea743b4b/,/replicates/bd35721a-8714-4a0f-aad7-5b035c323fa8/			GEO:GSE78540	2014-06-30	OBI:0001271	/files/ENCFF069ZCO/,/files/ENCFF826ONU/,/files/ENCFF515BAC/,/files/ENCFF940AZB/,/files/ENCFF742NER/		ENCFF001QZU	pulmonary artery endothelial cell	8: Endothelial cells
5643	/experiments/ENCSR000AAM/	ENCSR000AAM	RNA-seq	total RNA-seq	NA	NA	pulmonary artery endothelial cell male adult (23 years) and male adult (52 years)	pulmonary artery endothelial cell	CSHL Long RNA Seq HPAEC cell total (SID38226,SID38227)	Thomas Gingeras, CSHL	ENCODE	released	/files/ENCFF001QZT/,/files/ENCFF001QZU/,/files/ENCFF001RCD/,/files/ENCFF001RCE/,/files/ENCFF202XAE/,/files/ENCFF988FRK/,/files/ENCFF640LTR/,/files/ENCFF933JGN/,/files/ENCFF736GKE/,/files/ENCFF686DMM/,/files/ENCFF387KPW/,/files/ENCFF843TQV/,/files/ENCFF503UNA/,/files/ENCFF200ARC/,/files/ENCFF088HTJ/,/files/ENCFF512HKW/,/files/ENCFF450AIU/,/files/ENCFF647LRG/,/files/ENCFF989VJW/,/files/ENCFF217OBD/…	ENCBS025RNA,ENCBS024RNA	2,1	1	NA	Homo sapiens	adult	23,52	year			NA	NA	NA					/replicates/b9a8fb7b-82da-44e6-8bd3-7650ea743b4b/,/replicates/bd35721a-8714-4a0f-aad7-5b035c323fa8/			GEO:GSE78540	2014-06-30	OBI:0001271	/files/ENCFF069ZCO/,/files/ENCFF826ONU/,/files/ENCFF515BAC/,/files/ENCFF940AZB/,/files/ENCFF742NER/		ENCFF001RCE	pulmonary artery endothelial cell	8: Endothelial cells
5696	/experiments/ENCSR084JIA/	ENCSR084JIA	RNA-seq	total RNA-seq	NA	NA	dendritic cell treated with 100 ng/mL Lipopolysaccharide for 1 hour	dendritic cell	Ovation Human FFPE RNA-Seq Multiplex System	Manuel Garber, UMass	GGR	released	/files/ENCFF071TOB/,/files/ENCFF011GZK/,/files/ENCFF708ZUJ/,/files/ENCFF587BGN/,/files/ENCFF360LVU/,/files/ENCFF364JYR/	ENCBS913SBA	1	1	NA	Homo sapiens	unknown	unknown		Lipopolysaccharide	CHEBI:16412	NA	NA	1	hour				/replicates/ee81937e-235e-49b1-bf83-663e39014e1b/			GEO:GSE94165	2017-01-19	OBI:0001271	/files/ENCFF904HZM/,/files/ENCFF123SSX/,/files/ENCFF484VOS/,/files/ENCFF550VOB/		ENCFF071TOB	dendritic cell	6: Others
5863	/experiments/ENCSR000AAH/	ENCSR000AAH	RNA-seq	total RNA-seq	NA	NA	regular cardiac myocyte female adult (51 year) and male adult (48 years)	regular cardiac myocyte	CSHL Long RNA Seq HCM cell total (SID38202,SID38203)	Thomas Gingeras, CSHL	ENCODE	released	/files/ENCFF001RAD/,/files/ENCFF001RAE/,/files/ENCFF001RBL/,/files/ENCFF001RBM/,/files/ENCFF407CQP/,/files/ENCFF773XDX/,/files/ENCFF716LHK/,/files/ENCFF865OAU/,/files/ENCFF905AAL/,/files/ENCFF331XFD/,/files/ENCFF520TZW/,/files/ENCFF822BKA/,/files/ENCFF251XXX/,/files/ENCFF606MIY/,/files/ENCFF565BIK/,/files/ENCFF230OOL/,/files/ENCFF277VLH/,/files/ENCFF028NOJ/,/files/ENCFF600LEV/,/files/ENCFF476AFF/…	ENCBS015RNA,ENCBS014RNA	2,1	1	NA	Homo sapiens	adult	48,51	year			NA	NA	NA					/replicates/33ba6852-4241-44b2-9001-cf15441eb46e/,/replicates/e17c4bfe-ea1a-4477-a0c5-3f24006eae3c/			GEO:GSE78535	2014-06-30	OBI:0001271	/files/ENCFF826ONU/,/files/ENCFF839KAI/,/files/ENCFF700TXC/,/files/ENCFF940AZB/,/files/ENCFF742NER/		ENCFF001RAE	regular cardiac myocyte	5: Muscle cells
5865	/experiments/ENCSR000AAH/	ENCSR000AAH	RNA-seq	total RNA-seq	NA	NA	regular cardiac myocyte female adult (51 year) and male adult (48 years)	regular cardiac myocyte	CSHL Long RNA Seq HCM cell total (SID38202,SID38203)	Thomas Gingeras, CSHL	ENCODE	released	/files/ENCFF001RAD/,/files/ENCFF001RAE/,/files/ENCFF001RBL/,/files/ENCFF001RBM/,/files/ENCFF407CQP/,/files/ENCFF773XDX/,/files/ENCFF716LHK/,/files/ENCFF865OAU/,/files/ENCFF905AAL/,/files/ENCFF331XFD/,/files/ENCFF520TZW/,/files/ENCFF822BKA/,/files/ENCFF251XXX/,/files/ENCFF606MIY/,/files/ENCFF565BIK/,/files/ENCFF230OOL/,/files/ENCFF277VLH/,/files/ENCFF028NOJ/,/files/ENCFF600LEV/,/files/ENCFF476AFF/…	ENCBS015RNA,ENCBS014RNA	2,1	1	NA	Homo sapiens	adult	48,51	year			NA	NA	NA					/replicates/33ba6852-4241-44b2-9001-cf15441eb46e/,/replicates/e17c4bfe-ea1a-4477-a0c5-3f24006eae3c/			GEO:GSE78535	2014-06-30	OBI:0001271	/files/ENCFF826ONU/,/files/ENCFF839KAI/,/files/ENCFF700TXC/,/files/ENCFF940AZB/,/files/ENCFF742NER/		ENCFF001RBM	regular cardiac myocyte	5: Muscle cells
5909	/experiments/ENCSR000AAJ/	ENCSR000AAJ	RNA-seq	total RNA-seq	NA	NA	dermis lymphatic vessel endothelial cell female adult (45 years) and male child (6 years)	dermis lymphatic vessel endothelial cell	CSHL Long RNA Seq HDLEC cell total (SID38193,SID38194)	Thomas Gingeras, CSHL	ENCODE	released	/files/ENCFF001RAX/,/files/ENCFF001RAY/,/files/ENCFF001RBP/,/files/ENCFF001RBQ/,/files/ENCFF115EFK/,/files/ENCFF707ERG/,/files/ENCFF364VKV/,/files/ENCFF837DRS/,/files/ENCFF370BGJ/,/files/ENCFF129VXB/,/files/ENCFF474PBL/,/files/ENCFF463VRQ/,/files/ENCFF164RKE/,/files/ENCFF451DHE/,/files/ENCFF623BWE/,/files/ENCFF597WCI/,/files/ENCFF724EHV/,/files/ENCFF075LXY/,/files/ENCFF927OUF/,/files/ENCFF689MGD/…	ENCBS019RNA,ENCBS018RNA	2,1	1	NA	Homo sapiens	child,adult	6,45	year			NA	NA	NA					/replicates/69b66a1b-e62d-4fad-a059-ebb56f11b57b/,/replicates/a1e4125c-390f-4af2-8c53-77a20ad0352d/			GEO:GSE78537	2014-06-30	OBI:0001271	/files/ENCFF826ONU/,/files/ENCFF839KAI/,/files/ENCFF700TXC/,/files/ENCFF940AZB/,/files/ENCFF742NER/		ENCFF001RAY	dermis lymphatic vessel endothelial cell	8: Endothelial cells
5911	/experiments/ENCSR000AAJ/	ENCSR000AAJ	RNA-seq	total RNA-seq	NA	NA	dermis lymphatic vessel endothelial cell female adult (45 years) and male child (6 years)	dermis lymphatic vessel endothelial cell	CSHL Long RNA Seq HDLEC cell total (SID38193,SID38194)	Thomas Gingeras, CSHL	ENCODE	released	/files/ENCFF001RAX/,/files/ENCFF001RAY/,/files/ENCFF001RBP/,/files/ENCFF001RBQ/,/files/ENCFF115EFK/,/files/ENCFF707ERG/,/files/ENCFF364VKV/,/files/ENCFF837DRS/,/files/ENCFF370BGJ/,/files/ENCFF129VXB/,/files/ENCFF474PBL/,/files/ENCFF463VRQ/,/files/ENCFF164RKE/,/files/ENCFF451DHE/,/files/ENCFF623BWE/,/files/ENCFF597WCI/,/files/ENCFF724EHV/,/files/ENCFF075LXY/,/files/ENCFF927OUF/,/files/ENCFF689MGD/…	ENCBS019RNA,ENCBS018RNA	2,1	1	NA	Homo sapiens	child,adult	6,45	year			NA	NA	NA					/replicates/69b66a1b-e62d-4fad-a059-ebb56f11b57b/,/replicates/a1e4125c-390f-4af2-8c53-77a20ad0352d/			GEO:GSE78537	2014-06-30	OBI:0001271	/files/ENCFF826ONU/,/files/ENCFF839KAI/,/files/ENCFF700TXC/,/files/ENCFF940AZB/,/files/ENCFF742NER/		ENCFF001RBQ	dermis lymphatic vessel endothelial cell	8: Endothelial cells
5973	/experiments/ENCSR000AAK/	ENCSR000AAK	RNA-seq	total RNA-seq	NA	NA	dermis microvascular lymphatic vessel endothelial cell female adult (38 years) and female adult (64 years)	dermis microvascular lymphatic vessel endothelial cell	CSHL Long RNA Seq HDMEC cell total (SID38195,SID38196)	Thomas Gingeras, CSHL	ENCODE	released	/files/ENCFF001RAV/,/files/ENCFF001RAW/,/files/ENCFF001RBD/,/files/ENCFF001RBE/,/files/ENCFF615LJT/,/files/ENCFF296GLM/,/files/ENCFF923EEK/,/files/ENCFF849LSG/,/files/ENCFF889NBU/,/files/ENCFF927FAU/,/files/ENCFF970MGU/,/files/ENCFF314MQI/,/files/ENCFF643WDV/,/files/ENCFF166XTA/,/files/ENCFF600QGY/,/files/ENCFF467CAE/,/files/ENCFF081IKA/,/files/ENCFF227WKT/,/files/ENCFF575EEY/,/files/ENCFF436XMQ/…	ENCBS021RNA,ENCBS020RNA	2,1	1	NA	Homo sapiens	adult	38,64	year			NA	NA	NA					/replicates/43004352-c60e-4e81-bd15-2e068c6df0c8/,/replicates/63e544a5-f449-46c5-96f9-ea5992e9cdf2/			GEO:GSE78538	2014-06-30	OBI:0001271	/files/ENCFF826ONU/,/files/ENCFF839KAI/,/files/ENCFF700TXC/,/files/ENCFF940AZB/,/files/ENCFF742NER/		ENCFF001RAW	dermis microvascular lymphatic vessel endothelial cell	8: Endothelial cells
5975	/experiments/ENCSR000AAK/	ENCSR000AAK	RNA-seq	total RNA-seq	NA	NA	dermis microvascular lymphatic vessel endothelial cell female adult (38 years) and female adult (64 years)	dermis microvascular lymphatic vessel endothelial cell	CSHL Long RNA Seq HDMEC cell total (SID38195,SID38196)	Thomas Gingeras, CSHL	ENCODE	released	/files/ENCFF001RAV/,/files/ENCFF001RAW/,/files/ENCFF001RBD/,/files/ENCFF001RBE/,/files/ENCFF615LJT/,/files/ENCFF296GLM/,/files/ENCFF923EEK/,/files/ENCFF849LSG/,/files/ENCFF889NBU/,/files/ENCFF927FAU/,/files/ENCFF970MGU/,/files/ENCFF314MQI/,/files/ENCFF643WDV/,/files/ENCFF166XTA/,/files/ENCFF600QGY/,/files/ENCFF467CAE/,/files/ENCFF081IKA/,/files/ENCFF227WKT/,/files/ENCFF575EEY/,/files/ENCFF436XMQ/…	ENCBS021RNA,ENCBS020RNA	2,1	1	NA	Homo sapiens	adult	38,64	year			NA	NA	NA					/replicates/43004352-c60e-4e81-bd15-2e068c6df0c8/,/replicates/63e544a5-f449-46c5-96f9-ea5992e9cdf2/			GEO:GSE78538	2014-06-30	OBI:0001271	/files/ENCFF826ONU/,/files/ENCFF839KAI/,/files/ENCFF700TXC/,/files/ENCFF940AZB/,/files/ENCFF742NER/		ENCFF001RBE	dermis microvascular lymphatic vessel endothelial cell	8: Endothelial cells
6030	/experiments/ENCSR527SSD/	ENCSR527SSD	RNA-seq	total RNA-seq	NA	NA	foreskin keratinocyte male newborn (2-4 days) treated with 1.2 mM calcium for 5.5 days	foreskin keratinocyte	RiboZero RNA-seq on primary keratinocytes in day 6 of differentiation	Michael Snyder, Stanford	GGR	released	/files/ENCFF365NAH/,/files/ENCFF668JVG/,/files/ENCFF527ILX/,/files/ENCFF469OTG/,/files/ENCFF919NEM/,/files/ENCFF958IEH/,/files/ENCFF917HFS/,/files/ENCFF820CSM/,/files/ENCFF286MPB/,/files/ENCFF064QZN/,/files/ENCFF471GTD/,/files/ENCFF856PIX/,/files/ENCFF394WME/,/files/ENCFF870QSY/,/files/ENCFF838IEL/,/files/ENCFF615HYV/	ENCBS389AUD,ENCBS135YLX	1,2	1	NA	Homo sapiens	newborn	2-4	day	calcium	CHEBI:86158	NA	NA	5.5	day				/replicates/21ff08ff-4e2a-4013-8e16-d2182b613a42/,/replicates/7bb52b15-c9e8-4c64-86c9-f62c5563e3b2/				2017-10-10	OBI:0001271	/files/ENCFF940AZB/,/files/ENCFF742NER/		ENCFF365NAH	foreskin keratinocyte	6: Others
6031	/experiments/ENCSR527SSD/	ENCSR527SSD	RNA-seq	total RNA-seq	NA	NA	foreskin keratinocyte male newborn (2-4 days) treated with 1.2 mM calcium for 5.5 days	foreskin keratinocyte	RiboZero RNA-seq on primary keratinocytes in day 6 of differentiation	Michael Snyder, Stanford	GGR	released	/files/ENCFF365NAH/,/files/ENCFF668JVG/,/files/ENCFF527ILX/,/files/ENCFF469OTG/,/files/ENCFF919NEM/,/files/ENCFF958IEH/,/files/ENCFF917HFS/,/files/ENCFF820CSM/,/files/ENCFF286MPB/,/files/ENCFF064QZN/,/files/ENCFF471GTD/,/files/ENCFF856PIX/,/files/ENCFF394WME/,/files/ENCFF870QSY/,/files/ENCFF838IEL/,/files/ENCFF615HYV/	ENCBS389AUD,ENCBS135YLX	1,2	1	NA	Homo sapiens	newborn	2-4	day	calcium	CHEBI:86158	NA	NA	5.5	day				/replicates/21ff08ff-4e2a-4013-8e16-d2182b613a42/,/replicates/7bb52b15-c9e8-4c64-86c9-f62c5563e3b2/				2017-10-10	OBI:0001271	/files/ENCFF940AZB/,/files/ENCFF742NER/		ENCFF668JVG	foreskin keratinocyte	6: Others
6323	/experiments/ENCSR571IUZ/	ENCSR571IUZ	RNA-seq	total RNA-seq	NA	NA	dendritic cell treated with 100 ng/mL Lipopolysaccharide for 4 hours	dendritic cell	Ovation Human FFPE RNA-Seq Multiplex System	Manuel Garber, UMass	GGR	released	/files/ENCFF649ASL/,/files/ENCFF246ZOR/,/files/ENCFF119LBW/,/files/ENCFF604PAW/,/files/ENCFF709XTX/	ENCBS935MDW	1	1	NA	Homo sapiens	unknown	unknown		Lipopolysaccharide	CHEBI:16412	NA	NA	4	hour				/replicates/c4834447-bcc5-4e66-9e2e-1b691feddb5e/			GEO:GSE94197	2017-01-19	OBI:0001271	/files/ENCFF123SSX/,/files/ENCFF904HZM/,/files/ENCFF550VOB/,/files/ENCFF484VOS/		ENCFF649ASL	dendritic cell	6: Others
6329	/experiments/ENCSR760INS/	ENCSR760INS	RNA-seq	total RNA-seq	NA	NA	dendritic cell treated with 100 ng/mL Lipopolysaccharide for 6 hours	dendritic cell		Manuel Garber, UMass	GGR	released	/files/ENCFF453QAE/,/files/ENCFF123JND/,/files/ENCFF085FWI/,/files/ENCFF331CDB/,/files/ENCFF985LZM/,/files/ENCFF446AAP/	ENCBS293BSG	1	1	NA	Homo sapiens	unknown	unknown		Lipopolysaccharide	CHEBI:16412	NA	NA	6	hour				/replicates/ee2968c1-ac20-405f-a213-1df565ec8095/			GEO:GSE94210	2017-01-19	OBI:0001271	/files/ENCFF904HZM/,/files/ENCFF123SSX/,/files/ENCFF484VOS/,/files/ENCFF550VOB/		ENCFF123JND	dendritic cell	6: Others
6614	/experiments/ENCSR670MXT/	ENCSR670MXT	RNA-seq	total RNA-seq	NA	NA	dendritic cell treated with 100 ng/mL Lipopolysaccharide for 2 hours	dendritic cell	Ovation Human FFPE RNA-Seq Multiplex System	Manuel Garber, UMass	GGR	released	/files/ENCFF945OFS/,/files/ENCFF867RFN/,/files/ENCFF864UWX/,/files/ENCFF388VQK/,/files/ENCFF263ROK/	ENCBS301RHJ	1	1	NA	Homo sapiens	unknown	unknown		Lipopolysaccharide	CHEBI:16412	NA	NA	2	hour				/replicates/edc37a43-2863-4690-b313-ac92ea8560cd/			GEO:GSE94205	2017-01-19	OBI:0001271	/files/ENCFF123SSX/,/files/ENCFF904HZM/,/files/ENCFF550VOB/,/files/ENCFF484VOS/		ENCFF945OFS	dendritic cell	6: Others
6619	/experiments/ENCSR476TKU/	ENCSR476TKU	RNA-seq	total RNA-seq	NA	NA	dendritic cell treated with 100 ng/mL Lipopolysaccharide for 4 hours	dendritic cell	Ovation Human FFPE RNA-Seq Multiplex System	Manuel Garber, UMass	GGR	released	/files/ENCFF124RBL/,/files/ENCFF693WEP/,/files/ENCFF545JTJ/,/files/ENCFF401GLK/,/files/ENCFF060YNO/,/files/ENCFF793VEQ/	ENCBS737RZU	1	1	NA	Homo sapiens	unknown	unknown		Lipopolysaccharide	CHEBI:16412	NA	NA	4	hour				/replicates/093e0783-8e47-4fb8-b01a-44ee00f03740/			GEO:GSE94189	2017-01-19	OBI:0001271	/files/ENCFF904HZM/,/files/ENCFF123SSX/,/files/ENCFF484VOS/,/files/ENCFF550VOB/		ENCFF124RBL	dendritic cell	6: Others
6626	/experiments/ENCSR475TVN/	ENCSR475TVN	RNA-seq	total RNA-seq	NA	NA	dendritic cell treated with 100 ng/mL Lipopolysaccharide for 6 hours	dendritic cell	Ovation Human FFPE RNA-Seq Multiplex System	Manuel Garber, UMass	GGR	released	/files/ENCFF658ASY/,/files/ENCFF365UNT/,/files/ENCFF372JNV/,/files/ENCFF286PWQ/,/files/ENCFF118GPH/,/files/ENCFF117NCL/	ENCBS920LQC	1	1	NA	Homo sapiens	unknown	unknown		Lipopolysaccharide	CHEBI:16412	NA	NA	6	hour				/replicates/c9f79c09-e18c-45ee-ae01-4fdf8f0ecef5/			GEO:GSE94188	2017-01-19	OBI:0001271	/files/ENCFF904HZM/,/files/ENCFF123SSX/,/files/ENCFF550VOB/,/files/ENCFF484VOS/		ENCFF365UNT	dendritic cell	6: Others
6642	/experiments/ENCSR707JVU/	ENCSR707JVU	RNA-seq	total RNA-seq	NA	NA	dendritic cell treated with 100 ng/mL Lipopolysaccharide for 4 hours	dendritic cell	Ovation Human FFPE RNA-Seq Multiplex System	Manuel Garber, UMass	GGR	released	/files/ENCFF408HJK/,/files/ENCFF658PGS/,/files/ENCFF288UZB/,/files/ENCFF193VVJ/,/files/ENCFF712VOY/,/files/ENCFF860HLO/	ENCBS419IFI	1	1	NA	Homo sapiens	unknown	unknown		Lipopolysaccharide	CHEBI:16412	NA	NA	4	hour				/replicates/bf98035a-5b70-4de9-8a71-5a45aa93b147/			GEO:GSE94208	2017-01-19	OBI:0001271	/files/ENCFF904HZM/,/files/ENCFF123SSX/,/files/ENCFF550VOB/,/files/ENCFF484VOS/		ENCFF658PGS	dendritic cell	6: Others
6648	/experiments/ENCSR916YUR/	ENCSR916YUR	RNA-seq	total RNA-seq	NA	NA	dendritic cell treated with 100 ng/mL Lipopolysaccharide for 6 hours	dendritic cell	Ovation Human FFPE RNA-Seq Multiplex System	Manuel Garber, UMass	GGR	released	/files/ENCFF617GOF/,/files/ENCFF609HPU/,/files/ENCFF969JOC/,/files/ENCFF255ULI/,/files/ENCFF840HQQ/,/files/ENCFF978AIF/	ENCBS090FYD	1	1	NA	Homo sapiens	unknown	unknown		Lipopolysaccharide	CHEBI:16412	NA	NA	6	hour				/replicates/89613571-15ce-47cc-b23e-709ed3d29c38/			GEO:GSE94218	2017-01-19	OBI:0001271	/files/ENCFF904HZM/,/files/ENCFF123SSX/,/files/ENCFF550VOB/,/files/ENCFF484VOS/		ENCFF609HPU	dendritic cell	6: Others
6667	/experiments/ENCSR000CUP/	ENCSR000CUP	RNA-seq	total RNA-seq	NA	NA	placental epithelial cell female newborn and male newborn	placental epithelial cell	The libraries contained in this experiment come from placental epithelial primary whole cells, HPIEpC isolated from independent donors. They are stranded PE101 Illumina Hi-Seq RNA-Seq libraries from rRNA-depleted Total RNA > 200 nucleotides in size.	Thomas Gingeras, CSHL	ENCODE	released	/files/ENCFF000GLA/,/files/ENCFF000GLB/,/files/ENCFF000GLE/,/files/ENCFF000GLF/,/files/ENCFF000GLG/,/files/ENCFF000GLI/,/files/ENCFF000GLK/,/files/ENCFF000GLM/,/files/ENCFF000GLN/,/files/ENCFF000GLO/,/files/ENCFF000GLP/,/files/ENCFF000GLQ/,/files/ENCFF000GLV/,/files/ENCFF000GLX/,/files/ENCFF000GLZ/,/files/ENCFF000GMA/,/files/ENCFF000GMG/,/files/ENCFF000GMJ/,/files/ENCFF954KSZ/,/files/ENCFF997RMM/…	ENCBS465ENC,ENCBS466ENC	2,1	1	NA	Homo sapiens	newborn	unknown				NA	NA	NA					/replicates/464b3a01-6ab6-46c8-9c4e-3c7df27bd4bf/,/replicates/ad78e3b3-0684-497a-b4c6-ab7aad7111a3/			UCSC-ENCODE-hg19:wgEncodeEH002685,GEO-obsolete:GSM984604,GEO:GSE78617	2012-06-21	OBI:0001271	/files/ENCFF069ZCO/,/files/ENCFF826ONU/,/files/ENCFF515BAC/,/files/ENCFF940AZB/,/files/ENCFF742NER/		ENCFF000GLZ	placental epithelial cell	9: Epithelial cells
6668	/experiments/ENCSR000CUP/	ENCSR000CUP	RNA-seq	total RNA-seq	NA	NA	placental epithelial cell female newborn and male newborn	placental epithelial cell	The libraries contained in this experiment come from placental epithelial primary whole cells, HPIEpC isolated from independent donors. They are stranded PE101 Illumina Hi-Seq RNA-Seq libraries from rRNA-depleted Total RNA > 200 nucleotides in size.	Thomas Gingeras, CSHL	ENCODE	released	/files/ENCFF000GLA/,/files/ENCFF000GLB/,/files/ENCFF000GLE/,/files/ENCFF000GLF/,/files/ENCFF000GLG/,/files/ENCFF000GLI/,/files/ENCFF000GLK/,/files/ENCFF000GLM/,/files/ENCFF000GLN/,/files/ENCFF000GLO/,/files/ENCFF000GLP/,/files/ENCFF000GLQ/,/files/ENCFF000GLV/,/files/ENCFF000GLX/,/files/ENCFF000GLZ/,/files/ENCFF000GMA/,/files/ENCFF000GMG/,/files/ENCFF000GMJ/,/files/ENCFF954KSZ/,/files/ENCFF997RMM/…	ENCBS465ENC,ENCBS466ENC	2,1	1	NA	Homo sapiens	newborn	unknown				NA	NA	NA					/replicates/464b3a01-6ab6-46c8-9c4e-3c7df27bd4bf/,/replicates/ad78e3b3-0684-497a-b4c6-ab7aad7111a3/			UCSC-ENCODE-hg19:wgEncodeEH002685,GEO-obsolete:GSM984604,GEO:GSE78617	2012-06-21	OBI:0001271	/files/ENCFF069ZCO/,/files/ENCFF826ONU/,/files/ENCFF515BAC/,/files/ENCFF940AZB/,/files/ENCFF742NER/		ENCFF000GMA	placental epithelial cell	9: Epithelial cells
6800	/experiments/ENCSR000CUM/	ENCSR000CUM	RNA-seq	total RNA-seq	NA	NA	subcutaneous preadipocyte female adult (62 years) and male adult (65 years)	subcutaneous preadipocyte	The libraries contained in this experiment come from subcutaneous white pre-adipocyte primary whole cells, HWP isolated from independent donors. They are stranded PE101 Illumina Hi-Seq RNA-Seq libraries from rRNA-depleted Total RNA > 200 nucleotides in size.	Thomas Gingeras, CSHL	ENCODE	released	/files/ENCFF000GXW/,/files/ENCFF000GXX/,/files/ENCFF000GXZ/,/files/ENCFF000GYA/,/files/ENCFF000GYC/,/files/ENCFF000GYD/,/files/ENCFF000GYE/,/files/ENCFF000GYG/,/files/ENCFF000GYH/,/files/ENCFF000GYJ/,/files/ENCFF000GYL/,/files/ENCFF000GYN/,/files/ENCFF000GYP/,/files/ENCFF000GYS/,/files/ENCFF000GYU/,/files/ENCFF000GYW/,/files/ENCFF000GZD/,/files/ENCFF000GZF/,/files/ENCFF099TIM/,/files/ENCFF742DXQ/…	ENCBS473ENC,ENCBS474ENC	2,1	1	NA	Homo sapiens	adult	65,62	year			NA	NA	NA					/replicates/38a0277c-ea17-4011-87ff-40b89d47af16/,/replicates/9b02fc32-7ea2-44fd-8afb-159cf79b15ab/			UCSC-ENCODE-hg19:wgEncodeEH002682,GEO-obsolete:GSM984620,GEO:GSE78615	2012-06-21	OBI:0001271	/files/ENCFF826ONU/,/files/ENCFF839KAI/,/files/ENCFF700TXC/,/files/ENCFF940AZB/,/files/ENCFF742NER/		ENCFF000GYE	subcutaneous preadipocyte	4: Progenitor or Stem cell
6810	/experiments/ENCSR000CUM/	ENCSR000CUM	RNA-seq	total RNA-seq	NA	NA	subcutaneous preadipocyte female adult (62 years) and male adult (65 years)	subcutaneous preadipocyte	The libraries contained in this experiment come from subcutaneous white pre-adipocyte primary whole cells, HWP isolated from independent donors. They are stranded PE101 Illumina Hi-Seq RNA-Seq libraries from rRNA-depleted Total RNA > 200 nucleotides in size.	Thomas Gingeras, CSHL	ENCODE	released	/files/ENCFF000GXW/,/files/ENCFF000GXX/,/files/ENCFF000GXZ/,/files/ENCFF000GYA/,/files/ENCFF000GYC/,/files/ENCFF000GYD/,/files/ENCFF000GYE/,/files/ENCFF000GYG/,/files/ENCFF000GYH/,/files/ENCFF000GYJ/,/files/ENCFF000GYL/,/files/ENCFF000GYN/,/files/ENCFF000GYP/,/files/ENCFF000GYS/,/files/ENCFF000GYU/,/files/ENCFF000GYW/,/files/ENCFF000GZD/,/files/ENCFF000GZF/,/files/ENCFF099TIM/,/files/ENCFF742DXQ/…	ENCBS473ENC,ENCBS474ENC	2,1	1	NA	Homo sapiens	adult	65,62	year			NA	NA	NA					/replicates/38a0277c-ea17-4011-87ff-40b89d47af16/,/replicates/9b02fc32-7ea2-44fd-8afb-159cf79b15ab/			UCSC-ENCODE-hg19:wgEncodeEH002682,GEO-obsolete:GSM984620,GEO:GSE78615	2012-06-21	OBI:0001271	/files/ENCFF826ONU/,/files/ENCFF839KAI/,/files/ENCFF700TXC/,/files/ENCFF940AZB/,/files/ENCFF742NER/		ENCFF000GZD	subcutaneous preadipocyte	4: Progenitor or Stem cell
6860	/experiments/ENCSR146PLL/	ENCSR146PLL	RNA-seq	total RNA-seq	NA	NA	dendritic cell treated with 100 ng/mL Lipopolysaccharide for 4 hours	dendritic cell		Manuel Garber, UMass	GGR	released	/files/ENCFF489KRG/,/files/ENCFF947BAG/,/files/ENCFF610WZN/,/files/ENCFF929RZY/,/files/ENCFF383XCN/,/files/ENCFF784LRO/	ENCBS679AZN	1	1	NA	Homo sapiens	unknown	unknown		Lipopolysaccharide	CHEBI:16412	NA	NA	4	hour				/replicates/d63afb35-8947-4791-8f29-520094b57acd/			GEO:GSE94169	2017-01-19	OBI:0001271	/files/ENCFF904HZM/,/files/ENCFF123SSX/,/files/ENCFF484VOS/,/files/ENCFF550VOB/		ENCFF947BAG	dendritic cell	6: Others
6912	/experiments/ENCSR815UVL/	ENCSR815UVL	RNA-seq	total RNA-seq	NA	NA	mammary microvascular endothelial cell female adult (26 years)	mammary microvascular endothelial cell	The libraries contained in this experiment come from independent isolates of mammary microvascular endothelial cell primary cell line (HMMEC). They are stranded PE101 Illumina Hi-Seq RNA-Seq libraries from rRNA-depleted Total RNA > 200 nucleotides in size.	Thomas Gingeras, CSHL	ENCODE	released	/files/ENCFF976FBV/,/files/ENCFF659EDN/,/files/ENCFF143UMB/,/files/ENCFF265JMB/,/files/ENCFF158LBE/,/files/ENCFF749IFE/,/files/ENCFF168GAP/,/files/ENCFF019RIZ/,/files/ENCFF607CAH/,/files/ENCFF108VYC/,/files/ENCFF506VUM/,/files/ENCFF620VYM/,/files/ENCFF469GNU/,/files/ENCFF251PBE/,/files/ENCFF149OGO/,/files/ENCFF436WXH/,/files/ENCFF969DCO/,/files/ENCFF621WFN/,/files/ENCFF885SRW/,/files/ENCFF723ZMR/…	ENCBS291IGF,ENCBS118XHF	1,2	1	NA	Homo sapiens	adult	26	year			NA	NA	NA					/replicates/f8777f5e-e143-4771-84cc-a3b338aae3d2/,/replicates/d24c302f-4936-4105-9cde-a1347a51032b/			GEO:GSE78671	2015-05-18	OBI:0001271	/files/ENCFF826ONU/,/files/ENCFF839KAI/,/files/ENCFF700TXC/,/files/ENCFF940AZB/,/files/ENCFF742NER/		ENCFF659EDN	mammary microvascular endothelial cell	8: Endothelial cells
6913	/experiments/ENCSR815UVL/	ENCSR815UVL	RNA-seq	total RNA-seq	NA	NA	mammary microvascular endothelial cell female adult (26 years)	mammary microvascular endothelial cell	The libraries contained in this experiment come from independent isolates of mammary microvascular endothelial cell primary cell line (HMMEC). They are stranded PE101 Illumina Hi-Seq RNA-Seq libraries from rRNA-depleted Total RNA > 200 nucleotides in size.	Thomas Gingeras, CSHL	ENCODE	released	/files/ENCFF976FBV/,/files/ENCFF659EDN/,/files/ENCFF143UMB/,/files/ENCFF265JMB/,/files/ENCFF158LBE/,/files/ENCFF749IFE/,/files/ENCFF168GAP/,/files/ENCFF019RIZ/,/files/ENCFF607CAH/,/files/ENCFF108VYC/,/files/ENCFF506VUM/,/files/ENCFF620VYM/,/files/ENCFF469GNU/,/files/ENCFF251PBE/,/files/ENCFF149OGO/,/files/ENCFF436WXH/,/files/ENCFF969DCO/,/files/ENCFF621WFN/,/files/ENCFF885SRW/,/files/ENCFF723ZMR/…	ENCBS291IGF,ENCBS118XHF	1,2	1	NA	Homo sapiens	adult	26	year			NA	NA	NA					/replicates/f8777f5e-e143-4771-84cc-a3b338aae3d2/,/replicates/d24c302f-4936-4105-9cde-a1347a51032b/			GEO:GSE78671	2015-05-18	OBI:0001271	/files/ENCFF826ONU/,/files/ENCFF839KAI/,/files/ENCFF700TXC/,/files/ENCFF940AZB/,/files/ENCFF742NER/		ENCFF143UMB	mammary microvascular endothelial cell	8: Endothelial cells
7078	/experiments/ENCSR000AAT/	ENCSR000AAT	RNA-seq	total RNA-seq	NA	NA	epithelial cell of umbilical artery female newborn and male newborn	epithelial cell of umbilical artery	CSHL Long RNA Seq HUAEC cell total (SID38212,SID38213)	Thomas Gingeras, CSHL	ENCODE	released	/files/ENCFF001QZV/,/files/ENCFF001QZW/,/files/ENCFF001RBB/,/files/ENCFF001RBC/,/files/ENCFF803KCK/,/files/ENCFF410CTY/,/files/ENCFF226YTF/,/files/ENCFF980DDM/,/files/ENCFF512PUT/,/files/ENCFF860ELP/,/files/ENCFF215EAQ/,/files/ENCFF175FGM/,/files/ENCFF262RQO/,/files/ENCFF487YXD/,/files/ENCFF196NFJ/,/files/ENCFF211OWJ/,/files/ENCFF422PXV/,/files/ENCFF600PLP/,/files/ENCFF564ZHW/,/files/ENCFF344KCP/…	ENCBS038RNA,ENCBS039RNA	1,2	1	NA	Homo sapiens	newborn	unknown				NA	NA	NA					/replicates/908654a0-eb6f-4216-8986-71d0c1b2fbd2/,/replicates/ccd0f036-667c-49e3-9525-841c4897bc5c/			GEO:GSE78547	2014-06-30	OBI:0001271	/files/ENCFF069ZCO/,/files/ENCFF826ONU/,/files/ENCFF515BAC/,/files/ENCFF940AZB/,/files/ENCFF742NER/		ENCFF001QZW	epithelial cell of umbilical artery	9: Epithelial cells
7080	/experiments/ENCSR000AAT/	ENCSR000AAT	RNA-seq	total RNA-seq	NA	NA	epithelial cell of umbilical artery female newborn and male newborn	epithelial cell of umbilical artery	CSHL Long RNA Seq HUAEC cell total (SID38212,SID38213)	Thomas Gingeras, CSHL	ENCODE	released	/files/ENCFF001QZV/,/files/ENCFF001QZW/,/files/ENCFF001RBB/,/files/ENCFF001RBC/,/files/ENCFF803KCK/,/files/ENCFF410CTY/,/files/ENCFF226YTF/,/files/ENCFF980DDM/,/files/ENCFF512PUT/,/files/ENCFF860ELP/,/files/ENCFF215EAQ/,/files/ENCFF175FGM/,/files/ENCFF262RQO/,/files/ENCFF487YXD/,/files/ENCFF196NFJ/,/files/ENCFF211OWJ/,/files/ENCFF422PXV/,/files/ENCFF600PLP/,/files/ENCFF564ZHW/,/files/ENCFF344KCP/…	ENCBS038RNA,ENCBS039RNA	1,2	1	NA	Homo sapiens	newborn	unknown				NA	NA	NA					/replicates/908654a0-eb6f-4216-8986-71d0c1b2fbd2/,/replicates/ccd0f036-667c-49e3-9525-841c4897bc5c/			GEO:GSE78547	2014-06-30	OBI:0001271	/files/ENCFF069ZCO/,/files/ENCFF826ONU/,/files/ENCFF515BAC/,/files/ENCFF940AZB/,/files/ENCFF742NER/		ENCFF001RBC	epithelial cell of umbilical artery	9: Epithelial cells
7280	/experiments/ENCSR000AAU/	ENCSR000AAU	RNA-seq	total RNA-seq	NA	NA	smooth muscle cell of the umbilical artery female newborn and male newborn	smooth muscle cell of the umbilical artery	CSHL Long RNA Seq HUASMC cell total (SID38214,SID38215)	Thomas Gingeras, CSHL	ENCODE	released	/files/ENCFF001RBT/,/files/ENCFF001RBU/,/files/ENCFF001RBX/,/files/ENCFF001RBY/,/files/ENCFF514XQA/,/files/ENCFF357CKD/,/files/ENCFF514UDT/,/files/ENCFF114KNC/,/files/ENCFF311WGR/,/files/ENCFF660MCS/,/files/ENCFF229MVF/,/files/ENCFF097PYV/,/files/ENCFF910WEK/,/files/ENCFF769MMJ/,/files/ENCFF221YJQ/,/files/ENCFF810VZE/,/files/ENCFF172ARY/,/files/ENCFF460JJN/,/files/ENCFF630GKP/,/files/ENCFF895WKT/…	ENCBS041RNA,ENCBS040RNA	2,1	1	NA	Homo sapiens	newborn	unknown				NA	NA	NA					/replicates/c783efda-0a2c-4c24-8de3-fa7459f9affe/,/replicates/d1788927-7762-49f2-acbb-d58c38b6b948/			GEO:GSE78548	2014-06-30	OBI:0001271	/files/ENCFF826ONU/,/files/ENCFF839KAI/,/files/ENCFF700TXC/,/files/ENCFF940AZB/,/files/ENCFF742NER/		ENCFF001RBU	smooth muscle cell of the umbilical artery	7: SMC
7282	/experiments/ENCSR000AAU/	ENCSR000AAU	RNA-seq	total RNA-seq	NA	NA	smooth muscle cell of the umbilical artery female newborn and male newborn	smooth muscle cell of the umbilical artery	CSHL Long RNA Seq HUASMC cell total (SID38214,SID38215)	Thomas Gingeras, CSHL	ENCODE	released	/files/ENCFF001RBT/,/files/ENCFF001RBU/,/files/ENCFF001RBX/,/files/ENCFF001RBY/,/files/ENCFF514XQA/,/files/ENCFF357CKD/,/files/ENCFF514UDT/,/files/ENCFF114KNC/,/files/ENCFF311WGR/,/files/ENCFF660MCS/,/files/ENCFF229MVF/,/files/ENCFF097PYV/,/files/ENCFF910WEK/,/files/ENCFF769MMJ/,/files/ENCFF221YJQ/,/files/ENCFF810VZE/,/files/ENCFF172ARY/,/files/ENCFF460JJN/,/files/ENCFF630GKP/,/files/ENCFF895WKT/…	ENCBS041RNA,ENCBS040RNA	2,1	1	NA	Homo sapiens	newborn	unknown				NA	NA	NA					/replicates/c783efda-0a2c-4c24-8de3-fa7459f9affe/,/replicates/d1788927-7762-49f2-acbb-d58c38b6b948/			GEO:GSE78548	2014-06-30	OBI:0001271	/files/ENCFF826ONU/,/files/ENCFF839KAI/,/files/ENCFF700TXC/,/files/ENCFF940AZB/,/files/ENCFF742NER/		ENCFF001RBY	smooth muscle cell of the umbilical artery	7: SMC
7491	/experiments/ENCSR490SQH/	ENCSR490SQH	RNA-seq	total RNA-seq	NA	NA	H7-hESC	H7-hESC	The libraries contained in this experiment come from independent growths of uninduced embryonic stem cell line H7-hESC. They are stranded PE101 Illumina Hi-Seq RNA-Seq libraries from rRNA-depleted Total RNA > 200 nucleotides in size.	Thomas Gingeras, CSHL	ENCODE	released	/files/ENCFF002DMJ/,/files/ENCFF002DMK/,/files/ENCFF002DMP/,/files/ENCFF002DMQ/,/files/ENCFF097NUI/,/files/ENCFF475ZPV/,/files/ENCFF295PGB/,/files/ENCFF152HJN/,/files/ENCFF767WGV/,/files/ENCFF380FFO/,/files/ENCFF317XMS/,/files/ENCFF470GOE/,/files/ENCFF656JSI/,/files/ENCFF396EQE/,/files/ENCFF414ZGZ/,/files/ENCFF179LLC/,/files/ENCFF525DTE/,/files/ENCFF584LLG/,/files/ENCFF241XUM/,/files/ENCFF910ULV/…	ENCBS293AAA,ENCBS624XJG	1,2	1	NA	Homo sapiens	embryonic	unknown				NA	NA	NA					/replicates/9a104929-fbde-41b7-a60d-1586348f270a/,/replicates/a3dcc015-18e0-457b-875f-23f79163e74f/			GEO:GSE78651	2014-06-30	OBI:0001271	/files/ENCFF940AZB/,/files/ENCFF746IZL/,/files/ENCFF742NER/,/files/ENCFF826ONU/,/files/ENCFF515BAC/		ENCFF002DMJ	H7-hESC	4: Progenitor or Stem cell
7493	/experiments/ENCSR490SQH/	ENCSR490SQH	RNA-seq	total RNA-seq	NA	NA	H7-hESC	H7-hESC	The libraries contained in this experiment come from independent growths of uninduced embryonic stem cell line H7-hESC. They are stranded PE101 Illumina Hi-Seq RNA-Seq libraries from rRNA-depleted Total RNA > 200 nucleotides in size.	Thomas Gingeras, CSHL	ENCODE	released	/files/ENCFF002DMJ/,/files/ENCFF002DMK/,/files/ENCFF002DMP/,/files/ENCFF002DMQ/,/files/ENCFF097NUI/,/files/ENCFF475ZPV/,/files/ENCFF295PGB/,/files/ENCFF152HJN/,/files/ENCFF767WGV/,/files/ENCFF380FFO/,/files/ENCFF317XMS/,/files/ENCFF470GOE/,/files/ENCFF656JSI/,/files/ENCFF396EQE/,/files/ENCFF414ZGZ/,/files/ENCFF179LLC/,/files/ENCFF525DTE/,/files/ENCFF584LLG/,/files/ENCFF241XUM/,/files/ENCFF910ULV/…	ENCBS293AAA,ENCBS624XJG	1,2	1	NA	Homo sapiens	embryonic	unknown				NA	NA	NA					/replicates/9a104929-fbde-41b7-a60d-1586348f270a/,/replicates/a3dcc015-18e0-457b-875f-23f79163e74f/			GEO:GSE78651	2014-06-30	OBI:0001271	/files/ENCFF940AZB/,/files/ENCFF746IZL/,/files/ENCFF742NER/,/files/ENCFF826ONU/,/files/ENCFF515BAC/		ENCFF002DMP	H7-hESC	4: Progenitor or Stem cell
7610	/experiments/ENCSR000CUR/	ENCSR000CUR	RNA-seq	total RNA-seq	NA	NA	melanocyte of skin female adult (52 years) and male adult (55 years)	melanocyte of skin	RNA-seq on human skin melanocytes primary whole cells (NHEM-M2) rRNA-depleted Total RNA greater than 200 nucleotides in size. (paired end)	Thomas Gingeras, CSHL	ENCODE	released	/files/ENCFF000IGV/,/files/ENCFF000IGW/,/files/ENCFF000IGY/,/files/ENCFF000IHA/,/files/ENCFF000IHB/,/files/ENCFF000IHC/,/files/ENCFF000IHD/,/files/ENCFF000IHF/,/files/ENCFF000IHG/,/files/ENCFF000IHI/,/files/ENCFF000IHK/,/files/ENCFF000IHM/,/files/ENCFF000IHO/,/files/ENCFF000IHR/,/files/ENCFF000IHT/,/files/ENCFF000IHV/,/files/ENCFF000IHY/,/files/ENCFF000IHZ/,/files/ENCFF694EWM/,/files/ENCFF326VSC/…	ENCBS477ENC,ENCBS478ENC	2,1	1	NA	Homo sapiens	adult	55,52	year			NA	NA	NA					/replicates/e39ca900-1029-4bc9-93fc-35c1235a32dc/,/replicates/bc1e2c57-79c0-46e8-88bb-696cf208a19f/			UCSC-ENCODE-hg19:wgEncodeEH002687,GEO-obsolete:GSM984617,GEO:GSE78619	2012-06-21	OBI:0001271	/files/ENCFF940AZB/,/files/ENCFF742NER/		ENCFF000IHC	melanocyte of skin	6: Others
7621	/experiments/ENCSR000CUR/	ENCSR000CUR	RNA-seq	total RNA-seq	NA	NA	melanocyte of skin female adult (52 years) and male adult (55 years)	melanocyte of skin	RNA-seq on human skin melanocytes primary whole cells (NHEM-M2) rRNA-depleted Total RNA greater than 200 nucleotides in size. (paired end)	Thomas Gingeras, CSHL	ENCODE	released	/files/ENCFF000IGV/,/files/ENCFF000IGW/,/files/ENCFF000IGY/,/files/ENCFF000IHA/,/files/ENCFF000IHB/,/files/ENCFF000IHC/,/files/ENCFF000IHD/,/files/ENCFF000IHF/,/files/ENCFF000IHG/,/files/ENCFF000IHI/,/files/ENCFF000IHK/,/files/ENCFF000IHM/,/files/ENCFF000IHO/,/files/ENCFF000IHR/,/files/ENCFF000IHT/,/files/ENCFF000IHV/,/files/ENCFF000IHY/,/files/ENCFF000IHZ/,/files/ENCFF694EWM/,/files/ENCFF326VSC/…	ENCBS477ENC,ENCBS478ENC	2,1	1	NA	Homo sapiens	adult	55,52	year			NA	NA	NA					/replicates/e39ca900-1029-4bc9-93fc-35c1235a32dc/,/replicates/bc1e2c57-79c0-46e8-88bb-696cf208a19f/			UCSC-ENCODE-hg19:wgEncodeEH002687,GEO-obsolete:GSM984617,GEO:GSE78619	2012-06-21	OBI:0001271	/files/ENCFF940AZB/,/files/ENCFF742NER/		ENCFF000IHY	melanocyte of skin	6: Others
7723	/experiments/ENCSR369RVN/	ENCSR369RVN	RNA-seq	total RNA-seq	NA	NA	cardiac ventricle fibroblast NONE and male adult (18 years)	cardiac ventricle fibroblast	The libraries contained in this experiment come from cardiac ventricle fibroblast cells (HCF-av). They are stranded PE101 Illumina Hi-Seq libraries from rRNA-depleted Total RNA > 200 nucleotides in size.	Thomas Gingeras, CSHL	ENCODE	released	/files/ENCFF575SLU/,/files/ENCFF913CRU/,/files/ENCFF157UXG/,/files/ENCFF030SIS/,/files/ENCFF680CQU/,/files/ENCFF731HJQ/,/files/ENCFF305PQB/,/files/ENCFF858KVU/,/files/ENCFF385VIV/,/files/ENCFF265RJL/,/files/ENCFF976SER/,/files/ENCFF753LNN/,/files/ENCFF719APY/,/files/ENCFF154USX/,/files/ENCFF870DER/,/files/ENCFF245EER/,/files/ENCFF039BPN/,/files/ENCFF099UXE/,/files/ENCFF314TAX/,/files/ENCFF782EPM/…	ENCBS143ZKI,ENCBS577BXD	1,2	1	NA	Homo sapiens	adult,unknown	18,unknown	year			NA	NA	NA					/replicates/db4eef9b-f4d5-4eae-8947-826a871c3851/,/replicates/27cd428f-8c32-45fc-a854-6b45c19eba0f/			GEO:GSE78645	2015-06-17	OBI:0001271	/files/ENCFF069ZCO/,/files/ENCFF826ONU/,/files/ENCFF515BAC/,/files/ENCFF940AZB/,/files/ENCFF742NER/		ENCFF575SLU	cardiac ventricle fibroblast	1: Fibroblast
7725	/experiments/ENCSR369RVN/	ENCSR369RVN	RNA-seq	total RNA-seq	NA	NA	cardiac ventricle fibroblast NONE and male adult (18 years)	cardiac ventricle fibroblast	The libraries contained in this experiment come from cardiac ventricle fibroblast cells (HCF-av). They are stranded PE101 Illumina Hi-Seq libraries from rRNA-depleted Total RNA > 200 nucleotides in size.	Thomas Gingeras, CSHL	ENCODE	released	/files/ENCFF575SLU/,/files/ENCFF913CRU/,/files/ENCFF157UXG/,/files/ENCFF030SIS/,/files/ENCFF680CQU/,/files/ENCFF731HJQ/,/files/ENCFF305PQB/,/files/ENCFF858KVU/,/files/ENCFF385VIV/,/files/ENCFF265RJL/,/files/ENCFF976SER/,/files/ENCFF753LNN/,/files/ENCFF719APY/,/files/ENCFF154USX/,/files/ENCFF870DER/,/files/ENCFF245EER/,/files/ENCFF039BPN/,/files/ENCFF099UXE/,/files/ENCFF314TAX/,/files/ENCFF782EPM/…	ENCBS143ZKI,ENCBS577BXD	1,2	1	NA	Homo sapiens	adult,unknown	18,unknown	year			NA	NA	NA					/replicates/db4eef9b-f4d5-4eae-8947-826a871c3851/,/replicates/27cd428f-8c32-45fc-a854-6b45c19eba0f/			GEO:GSE78645	2015-06-17	OBI:0001271	/files/ENCFF069ZCO/,/files/ENCFF826ONU/,/files/ENCFF515BAC/,/files/ENCFF940AZB/,/files/ENCFF742NER/		ENCFF157UXG	cardiac ventricle fibroblast	1: Fibroblast
7790	/experiments/ENCSR362HMX/	ENCSR362HMX	RNA-seq	total RNA-seq	NA	NA	pericardium fibroblast NONE and female embryo (20 weeks)	pericardium fibroblast	The libraries contained in this experiment come from pericardium fibroblast cells (HPcF). They are stranded PE101 Illumina Hi-Seq libraries from rRNA-depleted Total RNA > 200 nucleotides in size.	Thomas Gingeras, CSHL	ENCODE	released	/files/ENCFF393SSS/,/files/ENCFF689YVG/,/files/ENCFF005EEW/,/files/ENCFF611RXN/,/files/ENCFF309KLJ/,/files/ENCFF967URZ/,/files/ENCFF411SUY/,/files/ENCFF075EVM/,/files/ENCFF834HQK/,/files/ENCFF793ERA/,/files/ENCFF744TLG/,/files/ENCFF901UMY/,/files/ENCFF012NEG/,/files/ENCFF626IUU/,/files/ENCFF831DWU/,/files/ENCFF102GVW/,/files/ENCFF652FBE/,/files/ENCFF716QOA/,/files/ENCFF672AUX/,/files/ENCFF980UXX/…	ENCBS824CUM,ENCBS852RZB	1,2	1	NA	Homo sapiens	embryonic,unknown	20,unknown	week			NA	NA	NA					/replicates/cac0cb5d-30e4-492e-8a1c-7b846fc87ce1/,/replicates/0b3e6b7f-4bcd-4baf-a104-a1be9d32e892/			GEO:GSE88219	2015-06-17	OBI:0001271	/files/ENCFF069ZCO/,/files/ENCFF826ONU/,/files/ENCFF515BAC/,/files/ENCFF940AZB/,/files/ENCFF742NER/		ENCFF689YVG	pericardium fibroblast	1: Fibroblast
7791	/experiments/ENCSR362HMX/	ENCSR362HMX	RNA-seq	total RNA-seq	NA	NA	pericardium fibroblast NONE and female embryo (20 weeks)	pericardium fibroblast	The libraries contained in this experiment come from pericardium fibroblast cells (HPcF). They are stranded PE101 Illumina Hi-Seq libraries from rRNA-depleted Total RNA > 200 nucleotides in size.	Thomas Gingeras, CSHL	ENCODE	released	/files/ENCFF393SSS/,/files/ENCFF689YVG/,/files/ENCFF005EEW/,/files/ENCFF611RXN/,/files/ENCFF309KLJ/,/files/ENCFF967URZ/,/files/ENCFF411SUY/,/files/ENCFF075EVM/,/files/ENCFF834HQK/,/files/ENCFF793ERA/,/files/ENCFF744TLG/,/files/ENCFF901UMY/,/files/ENCFF012NEG/,/files/ENCFF626IUU/,/files/ENCFF831DWU/,/files/ENCFF102GVW/,/files/ENCFF652FBE/,/files/ENCFF716QOA/,/files/ENCFF672AUX/,/files/ENCFF980UXX/…	ENCBS824CUM,ENCBS852RZB	1,2	1	NA	Homo sapiens	embryonic,unknown	20,unknown	week			NA	NA	NA					/replicates/cac0cb5d-30e4-492e-8a1c-7b846fc87ce1/,/replicates/0b3e6b7f-4bcd-4baf-a104-a1be9d32e892/			GEO:GSE88219	2015-06-17	OBI:0001271	/files/ENCFF069ZCO/,/files/ENCFF826ONU/,/files/ENCFF515BAC/,/files/ENCFF940AZB/,/files/ENCFF742NER/		ENCFF005EEW	pericardium fibroblast	1: Fibroblast
7971	/experiments/ENCSR897KTO/	ENCSR897KTO	RNA-seq	total RNA-seq	NA	NA	epithelial cell of alveolus of lung NONE and female embryo (21 week)	epithelial cell of alveolus of lung	The libraries contained in this experiment come from independent isolates of epithelial cell of alveolus of lung primary of cell type (HPAE EpiC). They are stranded PE101 Illumina Hi-Seq RNA-Seq libraries from rRNA-depleted Total RNA > 200 nucleotides in size.	Thomas Gingeras, CSHL	ENCODE	released	/files/ENCFF746KSI/,/files/ENCFF549PQY/,/files/ENCFF408FWI/,/files/ENCFF522AUB/,/files/ENCFF707IFW/,/files/ENCFF455QWU/,/files/ENCFF057VRE/,/files/ENCFF079LFD/,/files/ENCFF336RFM/,/files/ENCFF625VYT/,/files/ENCFF306OZB/,/files/ENCFF606XCY/,/files/ENCFF893WGK/,/files/ENCFF667VNG/,/files/ENCFF054FEC/,/files/ENCFF314LYO/,/files/ENCFF510VWW/,/files/ENCFF370KKZ/,/files/ENCFF142PML/,/files/ENCFF218LXJ/…	ENCBS916BSF,ENCBS542LAX	2,1	1	NA	Homo sapiens	unknown,embryonic	unknown,21	week			NA	NA	NA					/replicates/57e3afad-e2f3-43f0-aec8-7418baed1912/,/replicates/b7817b28-4c57-46c8-927e-650eee85a224/			GEO:GSE78678	2015-05-18	OBI:0001271	/files/ENCFF826ONU/,/files/ENCFF839KAI/,/files/ENCFF700TXC/,/files/ENCFF940AZB/,/files/ENCFF742NER/		ENCFF746KSI	epithelial cell of alveolus of lung	9: Epithelial cells
7973	/experiments/ENCSR897KTO/	ENCSR897KTO	RNA-seq	total RNA-seq	NA	NA	epithelial cell of alveolus of lung NONE and female embryo (21 week)	epithelial cell of alveolus of lung	The libraries contained in this experiment come from independent isolates of epithelial cell of alveolus of lung primary of cell type (HPAE EpiC). They are stranded PE101 Illumina Hi-Seq RNA-Seq libraries from rRNA-depleted Total RNA > 200 nucleotides in size.	Thomas Gingeras, CSHL	ENCODE	released	/files/ENCFF746KSI/,/files/ENCFF549PQY/,/files/ENCFF408FWI/,/files/ENCFF522AUB/,/files/ENCFF707IFW/,/files/ENCFF455QWU/,/files/ENCFF057VRE/,/files/ENCFF079LFD/,/files/ENCFF336RFM/,/files/ENCFF625VYT/,/files/ENCFF306OZB/,/files/ENCFF606XCY/,/files/ENCFF893WGK/,/files/ENCFF667VNG/,/files/ENCFF054FEC/,/files/ENCFF314LYO/,/files/ENCFF510VWW/,/files/ENCFF370KKZ/,/files/ENCFF142PML/,/files/ENCFF218LXJ/…	ENCBS916BSF,ENCBS542LAX	2,1	1	NA	Homo sapiens	unknown,embryonic	unknown,21	week			NA	NA	NA					/replicates/57e3afad-e2f3-43f0-aec8-7418baed1912/,/replicates/b7817b28-4c57-46c8-927e-650eee85a224/			GEO:GSE78678	2015-05-18	OBI:0001271	/files/ENCFF826ONU/,/files/ENCFF839KAI/,/files/ENCFF700TXC/,/files/ENCFF940AZB/,/files/ENCFF742NER/		ENCFF408FWI	epithelial cell of alveolus of lung	9: Epithelial cells
8036	/experiments/ENCSR373BDG/	ENCSR373BDG	RNA-seq	total RNA-seq	NA	NA	kidney epithelial cell male embryo (22 weeks) and male newborn	kidney epithelial cell	The libraries contained in this experiment come from independent isolates of kidney epithelial primary cell type (HREpiC). They are stranded PE101 Illumina Hi-Seq RNA-Seq libraries from rRNA-depleted Total RNA > 200 nucleotides in size.	Thomas Gingeras, CSHL	ENCODE	released	/files/ENCFF322VHJ/,/files/ENCFF109IUU/,/files/ENCFF231KEB/,/files/ENCFF999ZER/,/files/ENCFF750SBU/,/files/ENCFF678KVQ/,/files/ENCFF844WBC/,/files/ENCFF644BIX/,/files/ENCFF243CXM/,/files/ENCFF590QEP/,/files/ENCFF321TIV/,/files/ENCFF744BJK/,/files/ENCFF189MNK/,/files/ENCFF787AJM/,/files/ENCFF577HXM/,/files/ENCFF756PUW/,/files/ENCFF325HFX/,/files/ENCFF692WOE/,/files/ENCFF266LDG/,/files/ENCFF357MJR/…	ENCBS945YXY,ENCBS007YZP	2,1	1	NA	Homo sapiens	embryonic,newborn	22,unknown	week			NA	NA	NA					/replicates/88fbfc26-cfe2-4a3a-a7be-695761d84ea7/,/replicates/ec22f93e-4dff-4658-b870-8435ecb1f2f8/			GEO:GSE78647	2015-05-18	OBI:0001271	/files/ENCFF069ZCO/,/files/ENCFF826ONU/,/files/ENCFF515BAC/,/files/ENCFF940AZB/,/files/ENCFF742NER/		ENCFF109IUU	kidney epithelial cell	9: Epithelial cells
8038	/experiments/ENCSR373BDG/	ENCSR373BDG	RNA-seq	total RNA-seq	NA	NA	kidney epithelial cell male embryo (22 weeks) and male newborn	kidney epithelial cell	The libraries contained in this experiment come from independent isolates of kidney epithelial primary cell type (HREpiC). They are stranded PE101 Illumina Hi-Seq RNA-Seq libraries from rRNA-depleted Total RNA > 200 nucleotides in size.	Thomas Gingeras, CSHL	ENCODE	released	/files/ENCFF322VHJ/,/files/ENCFF109IUU/,/files/ENCFF231KEB/,/files/ENCFF999ZER/,/files/ENCFF750SBU/,/files/ENCFF678KVQ/,/files/ENCFF844WBC/,/files/ENCFF644BIX/,/files/ENCFF243CXM/,/files/ENCFF590QEP/,/files/ENCFF321TIV/,/files/ENCFF744BJK/,/files/ENCFF189MNK/,/files/ENCFF787AJM/,/files/ENCFF577HXM/,/files/ENCFF756PUW/,/files/ENCFF325HFX/,/files/ENCFF692WOE/,/files/ENCFF266LDG/,/files/ENCFF357MJR/…	ENCBS945YXY,ENCBS007YZP	2,1	1	NA	Homo sapiens	embryonic,newborn	22,unknown	week			NA	NA	NA					/replicates/88fbfc26-cfe2-4a3a-a7be-695761d84ea7/,/replicates/ec22f93e-4dff-4658-b870-8435ecb1f2f8/			GEO:GSE78647	2015-05-18	OBI:0001271	/files/ENCFF069ZCO/,/files/ENCFF826ONU/,/files/ENCFF515BAC/,/files/ENCFF940AZB/,/files/ENCFF742NER/		ENCFF999ZER	kidney epithelial cell	9: Epithelial cells
8223	/experiments/ENCSR110BDY/	ENCSR110BDY	RNA-seq	total RNA-seq	NA	NA	cardiac atrium fibroblast male child (2 years)	cardiac atrium fibroblast	The libraries contained in this experiment come from independent isolates of cardiac atrium fibroblast primary cell type (HCF-aa). They are stranded PE101 Illumina Hi-Seq libraries from rRNA-depleted Total RNA > 200 nucleotides in size.	Thomas Gingeras, CSHL	ENCODE	released	/files/ENCFF353STY/,/files/ENCFF564GXL/,/files/ENCFF753GPU/,/files/ENCFF403NLY/,/files/ENCFF216PKB/,/files/ENCFF347CVO/,/files/ENCFF503BWQ/,/files/ENCFF256HME/,/files/ENCFF657OPP/,/files/ENCFF131FYR/,/files/ENCFF089CJR/,/files/ENCFF212PBR/,/files/ENCFF334MAG/,/files/ENCFF111IMX/,/files/ENCFF713OET/,/files/ENCFF527OJL/,/files/ENCFF697ZZS/,/files/ENCFF652KYR/,/files/ENCFF314HNA/,/files/ENCFF591JAS/…	ENCBS488CKE,ENCBS958FEK	2,1	1	NA	Homo sapiens	child	2	year			NA	NA	NA					/replicates/bab23756-56ae-41e9-88b6-3240c782735b/,/replicates/b13125c0-1c11-4705-a610-6e6a54d7bcc3/			GEO:GSE78626	2015-05-18	OBI:0001271	/files/ENCFF069ZCO/,/files/ENCFF826ONU/,/files/ENCFF515BAC/,/files/ENCFF940AZB/,/files/ENCFF742NER/		ENCFF353STY	cardiac atrium fibroblast	1: Fibroblast
8225	/experiments/ENCSR110BDY/	ENCSR110BDY	RNA-seq	total RNA-seq	NA	NA	cardiac atrium fibroblast male child (2 years)	cardiac atrium fibroblast	The libraries contained in this experiment come from independent isolates of cardiac atrium fibroblast primary cell type (HCF-aa). They are stranded PE101 Illumina Hi-Seq libraries from rRNA-depleted Total RNA > 200 nucleotides in size.	Thomas Gingeras, CSHL	ENCODE	released	/files/ENCFF353STY/,/files/ENCFF564GXL/,/files/ENCFF753GPU/,/files/ENCFF403NLY/,/files/ENCFF216PKB/,/files/ENCFF347CVO/,/files/ENCFF503BWQ/,/files/ENCFF256HME/,/files/ENCFF657OPP/,/files/ENCFF131FYR/,/files/ENCFF089CJR/,/files/ENCFF212PBR/,/files/ENCFF334MAG/,/files/ENCFF111IMX/,/files/ENCFF713OET/,/files/ENCFF527OJL/,/files/ENCFF697ZZS/,/files/ENCFF652KYR/,/files/ENCFF314HNA/,/files/ENCFF591JAS/…	ENCBS488CKE,ENCBS958FEK	2,1	1	NA	Homo sapiens	child	2	year			NA	NA	NA					/replicates/bab23756-56ae-41e9-88b6-3240c782735b/,/replicates/b13125c0-1c11-4705-a610-6e6a54d7bcc3/			GEO:GSE78626	2015-05-18	OBI:0001271	/files/ENCFF069ZCO/,/files/ENCFF826ONU/,/files/ENCFF515BAC/,/files/ENCFF940AZB/,/files/ENCFF742NER/		ENCFF753GPU	cardiac atrium fibroblast	1: Fibroblast
8319	/experiments/ENCSR000CUF/	ENCSR000CUF	RNA-seq	total RNA-seq	NA	NA	osteoblast female adult (56 years) and male adult (62 years)	osteoblast	RNA-seq on human HOB whole cell long total RNA.The libraries contained in this experiment come from osteoblast primary whole cells, HOB isolated from independent donors. They are stranded PE101 Illumina Hi-Seq RNA-Seq libraries from rRNA-depleted Total RNA > 200 nucleotides in size.	Thomas Gingeras, CSHL	ENCODE	released	/files/ENCFF000GIW/,/files/ENCFF000GIY/,/files/ENCFF000GJA/,/files/ENCFF000GJB/,/files/ENCFF000GJC/,/files/ENCFF000GJD/,/files/ENCFF000GJE/,/files/ENCFF000GJF/,/files/ENCFF000GJH/,/files/ENCFF000GJI/,/files/ENCFF000GJK/,/files/ENCFF000GJM/,/files/ENCFF000GJO/,/files/ENCFF000GJQ/,/files/ENCFF000GJT/,/files/ENCFF000GJV/,/files/ENCFF000GKC/,/files/ENCFF000GKF/,/files/ENCFF224MCN/,/files/ENCFF331MPA/…	ENCBS464ENC,ENCBS463ENC	1,2	1	NA	Homo sapiens	adult	56,62	year			NA	NA	NA					/replicates/8d3016d7-0a50-44a6-9ab2-73db011c268e/,/replicates/baf93686-8cac-45a8-98c8-89c7375eb8a4/			UCSC-ENCODE-hg19:wgEncodeEH002675,GEO-obsolete:GSM984610,GEO:GSE78608	2012-06-21	OBI:0001271	/files/ENCFF839KAI/,/files/ENCFF940AZB/,/files/ENCFF742NER/,/files/ENCFF826ONU/,/files/ENCFF700TXC/		ENCFF000GJC	osteoblast	3: Osteo/Chondro lineage
8331	/experiments/ENCSR000CUF/	ENCSR000CUF	RNA-seq	total RNA-seq	NA	NA	osteoblast female adult (56 years) and male adult (62 years)	osteoblast	RNA-seq on human HOB whole cell long total RNA.The libraries contained in this experiment come from osteoblast primary whole cells, HOB isolated from independent donors. They are stranded PE101 Illumina Hi-Seq RNA-Seq libraries from rRNA-depleted Total RNA > 200 nucleotides in size.	Thomas Gingeras, CSHL	ENCODE	released	/files/ENCFF000GIW/,/files/ENCFF000GIY/,/files/ENCFF000GJA/,/files/ENCFF000GJB/,/files/ENCFF000GJC/,/files/ENCFF000GJD/,/files/ENCFF000GJE/,/files/ENCFF000GJF/,/files/ENCFF000GJH/,/files/ENCFF000GJI/,/files/ENCFF000GJK/,/files/ENCFF000GJM/,/files/ENCFF000GJO/,/files/ENCFF000GJQ/,/files/ENCFF000GJT/,/files/ENCFF000GJV/,/files/ENCFF000GKC/,/files/ENCFF000GKF/,/files/ENCFF224MCN/,/files/ENCFF331MPA/…	ENCBS464ENC,ENCBS463ENC	1,2	1	NA	Homo sapiens	adult	56,62	year			NA	NA	NA					/replicates/8d3016d7-0a50-44a6-9ab2-73db011c268e/,/replicates/baf93686-8cac-45a8-98c8-89c7375eb8a4/			UCSC-ENCODE-hg19:wgEncodeEH002675,GEO-obsolete:GSM984610,GEO:GSE78608	2012-06-21	OBI:0001271	/files/ENCFF839KAI/,/files/ENCFF940AZB/,/files/ENCFF742NER/,/files/ENCFF826ONU/,/files/ENCFF700TXC/		ENCFF000GKC	osteoblast	3: Osteo/Chondro lineage
8391	/experiments/ENCSR000CUN/	ENCSR000CUN	RNA-seq	total RNA-seq	NA	NA	mammary epithelial cell female adult (23 years)	mammary epithelial cell	The libraries contained in this experiment come from mammary epithelial primary whole cells, HMEpC. They are stranded PE101 Illumina Hi-Seq RNA-Seq libraries from rRNA-depleted Total RNA > 200 nucleotides in size.	Thomas Gingeras, CSHL	ENCODE	released	/files/ENCFF000GDU/,/files/ENCFF000GDV/,/files/ENCFF000GDY/,/files/ENCFF000GEA/,/files/ENCFF000GEC/,/files/ENCFF000GEE/,/files/ENCFF000GEF/,/files/ENCFF000GEG/,/files/ENCFF000GEJ/,/files/ENCFF000GEL/,/files/ENCFF000GEN/,/files/ENCFF000GEQ/,/files/ENCFF000GET/,/files/ENCFF632CTB/,/files/ENCFF493PMS/,/files/ENCFF057LTE/,/files/ENCFF543MZD/,/files/ENCFF878FRD/,/files/ENCFF121GMF/,/files/ENCFF076QXL/…	ENCBS456ENC	1	1	NA	Homo sapiens	adult	23	year			NA	NA	NA					/replicates/40c1713b-5a7d-4ca5-b532-3fe4d85eb4bb/			UCSC-ENCODE-hg19:wgEncodeEH002683,GEO-obsolete:GSM984621,GEO:GSE78616	2012-06-21	OBI:0001271	/files/ENCFF839KAI/,/files/ENCFF940AZB/,/files/ENCFF742NER/,/files/ENCFF826ONU/,/files/ENCFF700TXC/		ENCFF000GET	mammary epithelial cell	9: Epithelial cells
8464	/experiments/ENCSR379YAE/	ENCSR379YAE	RNA-seq	total RNA-seq	NA	NA	cardiac muscle cell originated from RUES2	cardiac muscle cell	The libraries contained in this Experiment come from hESC's that were differentiated into cardiomyocytes. They are stranded PE101 Illumina Hi-Seq RNA-Seq libraries from rRNA-depleted Total RNA > 200 nucleotides in size.	Thomas Gingeras, CSHL	ENCODE	released	/files/ENCFF197MZY/,/files/ENCFF724FYF/,/files/ENCFF353SPR/,/files/ENCFF030WXU/,/files/ENCFF823PPZ/,/files/ENCFF762ALB/,/files/ENCFF862KHJ/,/files/ENCFF679THA/,/files/ENCFF237BYA/,/files/ENCFF863KDV/,/files/ENCFF660TTC/,/files/ENCFF223MMN/,/files/ENCFF486SBU/,/files/ENCFF930BDS/,/files/ENCFF485QKK/,/files/ENCFF419OKG/,/files/ENCFF723ZNH/,/files/ENCFF425MCB/,/files/ENCFF680EIU/,/files/ENCFF549PJU/…	ENCBS806KLM,ENCBS343AKO	1,2	1	NA	Homo sapiens	embryonic	unknown				NA	NA	NA					/replicates/b533f27a-da6f-4bc1-bb52-b80ec237e750/,/replicates/6571879b-d7a0-4467-8198-df0584bbdb16/			GEO:GSE88234	2016-01-14	OBI:0001271	/files/ENCFF940AZB/,/files/ENCFF069ZCO/,/files/ENCFF742NER/,/files/ENCFF826ONU/,/files/ENCFF515BAC/		ENCFF353SPR	cardiac muscle cell	5: Muscle cells
8465	/experiments/ENCSR379YAE/	ENCSR379YAE	RNA-seq	total RNA-seq	NA	NA	cardiac muscle cell originated from RUES2	cardiac muscle cell	The libraries contained in this Experiment come from hESC's that were differentiated into cardiomyocytes. They are stranded PE101 Illumina Hi-Seq RNA-Seq libraries from rRNA-depleted Total RNA > 200 nucleotides in size.	Thomas Gingeras, CSHL	ENCODE	released	/files/ENCFF197MZY/,/files/ENCFF724FYF/,/files/ENCFF353SPR/,/files/ENCFF030WXU/,/files/ENCFF823PPZ/,/files/ENCFF762ALB/,/files/ENCFF862KHJ/,/files/ENCFF679THA/,/files/ENCFF237BYA/,/files/ENCFF863KDV/,/files/ENCFF660TTC/,/files/ENCFF223MMN/,/files/ENCFF486SBU/,/files/ENCFF930BDS/,/files/ENCFF485QKK/,/files/ENCFF419OKG/,/files/ENCFF723ZNH/,/files/ENCFF425MCB/,/files/ENCFF680EIU/,/files/ENCFF549PJU/…	ENCBS806KLM,ENCBS343AKO	1,2	1	NA	Homo sapiens	embryonic	unknown				NA	NA	NA					/replicates/b533f27a-da6f-4bc1-bb52-b80ec237e750/,/replicates/6571879b-d7a0-4467-8198-df0584bbdb16/			GEO:GSE88234	2016-01-14	OBI:0001271	/files/ENCFF940AZB/,/files/ENCFF069ZCO/,/files/ENCFF742NER/,/files/ENCFF826ONU/,/files/ENCFF515BAC/		ENCFF030WXU	cardiac muscle cell	5: Muscle cells
8635	/experiments/ENCSR959LTT/	ENCSR959LTT	RNA-seq	total RNA-seq	NA	NA	foreskin keratinocyte male newborn (2-4 days) treated with 1.2 mM calcium for 2.5 days	foreskin keratinocyte	RiboZero RNA-seq on primary keratinocytes in day 3 of differentiation	Michael Snyder, Stanford	GGR	released	/files/ENCFF472QXK/,/files/ENCFF428XFL/,/files/ENCFF218VQQ/,/files/ENCFF946KOC/,/files/ENCFF998IUQ/,/files/ENCFF615FPB/,/files/ENCFF892YZE/,/files/ENCFF535YYC/,/files/ENCFF945JMI/,/files/ENCFF968JPE/,/files/ENCFF544AAG/,/files/ENCFF549PKC/,/files/ENCFF940PZP/,/files/ENCFF497JAC/,/files/ENCFF603DSO/,/files/ENCFF255NFU/	ENCBS299ONK,ENCBS079LRU	2,1	1	NA	Homo sapiens	newborn	2-4	day	calcium	CHEBI:86158	NA	NA	2.5	day				/replicates/9b11ca0a-e932-48a5-bb0f-c1b4b2e38ec6/,/replicates/2a977c99-cea8-4457-b2ac-bac974fb474b/				2017-10-10	OBI:0001271	/files/ENCFF940AZB/,/files/ENCFF742NER/		ENCFF472QXK	foreskin keratinocyte	6: Others
8637	/experiments/ENCSR959LTT/	ENCSR959LTT	RNA-seq	total RNA-seq	NA	NA	foreskin keratinocyte male newborn (2-4 days) treated with 1.2 mM calcium for 2.5 days	foreskin keratinocyte	RiboZero RNA-seq on primary keratinocytes in day 3 of differentiation	Michael Snyder, Stanford	GGR	released	/files/ENCFF472QXK/,/files/ENCFF428XFL/,/files/ENCFF218VQQ/,/files/ENCFF946KOC/,/files/ENCFF998IUQ/,/files/ENCFF615FPB/,/files/ENCFF892YZE/,/files/ENCFF535YYC/,/files/ENCFF945JMI/,/files/ENCFF968JPE/,/files/ENCFF544AAG/,/files/ENCFF549PKC/,/files/ENCFF940PZP/,/files/ENCFF497JAC/,/files/ENCFF603DSO/,/files/ENCFF255NFU/	ENCBS299ONK,ENCBS079LRU	2,1	1	NA	Homo sapiens	newborn	2-4	day	calcium	CHEBI:86158	NA	NA	2.5	day				/replicates/9b11ca0a-e932-48a5-bb0f-c1b4b2e38ec6/,/replicates/2a977c99-cea8-4457-b2ac-bac974fb474b/				2017-10-10	OBI:0001271	/files/ENCFF940AZB/,/files/ENCFF742NER/		ENCFF218VQQ	foreskin keratinocyte	6: Others
8855	/experiments/ENCSR000CUO/	ENCSR000CUO	RNA-seq	total RNA-seq	NA	NA	mesenchymal stem cell of Wharton's jelly	mesenchymal stem cell of Wharton's jelly	The libraries contained in this experiment come from mesenchymal umbilical cord derived stem cells, hMSC-UC isolated from independent donors. They are stranded PE101 Illumina Hi-Seq RNA-Seq libraries from rRNA-depleted Total RNA > 200 nucleotides in size.	Thomas Gingeras, CSHL	ENCODE	released	/files/ENCFF000GHT/,/files/ENCFF000GHU/,/files/ENCFF000GHV/,/files/ENCFF000GHZ/,/files/ENCFF000GIA/,/files/ENCFF000GIB/,/files/ENCFF000GIC/,/files/ENCFF000GID/,/files/ENCFF000GIF/,/files/ENCFF000GIG/,/files/ENCFF000GII/,/files/ENCFF000GIK/,/files/ENCFF000GIM/,/files/ENCFF000GIO/,/files/ENCFF000GIR/,/files/ENCFF000GIT/,/files/ENCFF000GIV/,/files/ENCFF000GIX/,/files/ENCFF136EZM/,/files/ENCFF061FTY/…	ENCBS462ENC,ENCBS461ENC	1,2	1	NA	Homo sapiens	newborn	unknown				NA	NA	NA					/replicates/8cbfd5b2-d844-40ed-abfd-8c7523aaf743/,/replicates/7de2be9c-1d83-4398-919f-bcaf58b21963/			GEO:GSE90274,GEO-obsolete:GSM984607,UCSC-ENCODE-hg19:wgEncodeEH002684	2012-06-21	OBI:0001271	/files/ENCFF069ZCO/,/files/ENCFF826ONU/,/files/ENCFF940AZB/,/files/ENCFF742NER/		ENCFF000GIC	MSC of Wharton's jelly	character(0)
8865	/experiments/ENCSR000CUO/	ENCSR000CUO	RNA-seq	total RNA-seq	NA	NA	mesenchymal stem cell of Wharton's jelly	mesenchymal stem cell of Wharton's jelly	The libraries contained in this experiment come from mesenchymal umbilical cord derived stem cells, hMSC-UC isolated from independent donors. They are stranded PE101 Illumina Hi-Seq RNA-Seq libraries from rRNA-depleted Total RNA > 200 nucleotides in size.	Thomas Gingeras, CSHL	ENCODE	released	/files/ENCFF000GHT/,/files/ENCFF000GHU/,/files/ENCFF000GHV/,/files/ENCFF000GHZ/,/files/ENCFF000GIA/,/files/ENCFF000GIB/,/files/ENCFF000GIC/,/files/ENCFF000GID/,/files/ENCFF000GIF/,/files/ENCFF000GIG/,/files/ENCFF000GII/,/files/ENCFF000GIK/,/files/ENCFF000GIM/,/files/ENCFF000GIO/,/files/ENCFF000GIR/,/files/ENCFF000GIT/,/files/ENCFF000GIV/,/files/ENCFF000GIX/,/files/ENCFF136EZM/,/files/ENCFF061FTY/…	ENCBS462ENC,ENCBS461ENC	1,2	1	NA	Homo sapiens	newborn	unknown				NA	NA	NA					/replicates/8cbfd5b2-d844-40ed-abfd-8c7523aaf743/,/replicates/7de2be9c-1d83-4398-919f-bcaf58b21963/			GEO:GSE90274,GEO-obsolete:GSM984607,UCSC-ENCODE-hg19:wgEncodeEH002684	2012-06-21	OBI:0001271	/files/ENCFF069ZCO/,/files/ENCFF826ONU/,/files/ENCFF940AZB/,/files/ENCFF742NER/		ENCFF000GIV	MSC of Wharton's jelly	character(0)
8978	/experiments/ENCSR052FJA/	ENCSR052FJA	RNA-seq	total RNA-seq	NA	NA	smooth muscle cell originated from H9	smooth muscle cell	The libraries contained in this experiment come from H9-derived embryonic stem cells that were differentiated down a smooth muscle pathway. They are stranded PE101 Illumina Hi-Seq RNA-Seq libraries from rRNA-depleted Total RNA > 200 nucleotides in size.	Thomas Gingeras, CSHL	ENCODE	released	/files/ENCFF004IRQ/,/files/ENCFF548JWS/,/files/ENCFF199QMY/,/files/ENCFF956KEL/,/files/ENCFF954DBF/,/files/ENCFF551ERC/,/files/ENCFF007NDH/,/files/ENCFF350NTM/,/files/ENCFF551SMR/,/files/ENCFF380MVZ/,/files/ENCFF192ANJ/,/files/ENCFF811XON/,/files/ENCFF635XWT/,/files/ENCFF347YLN/,/files/ENCFF284ENS/,/files/ENCFF502BEU/,/files/ENCFF858SOL/,/files/ENCFF231EIC/,/files/ENCFF235ABL/,/files/ENCFF311SZW/…	ENCBS780PCJ,ENCBS899TTJ	1,2	1	NA	Homo sapiens	embryonic	5	day			NA	NA	NA					/replicates/c476ad73-46a6-4574-b5bc-c1b9ab9aa8bd/,/replicates/3f011867-92f9-4913-b6ed-b3ac1143c539/			GEO:GSE78623	2014-12-17	OBI:0001271	/files/ENCFF839KAI/,/files/ENCFF940AZB/,/files/ENCFF742NER/,/files/ENCFF826ONU/,/files/ENCFF700TXC/		ENCFF548JWS	smooth muscle cell	7: SMC
8979	/experiments/ENCSR052FJA/	ENCSR052FJA	RNA-seq	total RNA-seq	NA	NA	smooth muscle cell originated from H9	smooth muscle cell	The libraries contained in this experiment come from H9-derived embryonic stem cells that were differentiated down a smooth muscle pathway. They are stranded PE101 Illumina Hi-Seq RNA-Seq libraries from rRNA-depleted Total RNA > 200 nucleotides in size.	Thomas Gingeras, CSHL	ENCODE	released	/files/ENCFF004IRQ/,/files/ENCFF548JWS/,/files/ENCFF199QMY/,/files/ENCFF956KEL/,/files/ENCFF954DBF/,/files/ENCFF551ERC/,/files/ENCFF007NDH/,/files/ENCFF350NTM/,/files/ENCFF551SMR/,/files/ENCFF380MVZ/,/files/ENCFF192ANJ/,/files/ENCFF811XON/,/files/ENCFF635XWT/,/files/ENCFF347YLN/,/files/ENCFF284ENS/,/files/ENCFF502BEU/,/files/ENCFF858SOL/,/files/ENCFF231EIC/,/files/ENCFF235ABL/,/files/ENCFF311SZW/…	ENCBS780PCJ,ENCBS899TTJ	1,2	1	NA	Homo sapiens	embryonic	5	day			NA	NA	NA					/replicates/c476ad73-46a6-4574-b5bc-c1b9ab9aa8bd/,/replicates/3f011867-92f9-4913-b6ed-b3ac1143c539/			GEO:GSE78623	2014-12-17	OBI:0001271	/files/ENCFF839KAI/,/files/ENCFF940AZB/,/files/ENCFF742NER/,/files/ENCFF826ONU/,/files/ENCFF700TXC/		ENCFF199QMY	smooth muscle cell	7: SMC
9399	/experiments/ENCSR000AAD/	ENCSR000AAD	RNA-seq	total RNA-seq	NA	NA	bronchial epithelial cell female adult (40 years) and male adult (68 years)	bronchial epithelial cell	CSHL Long RNA Seq HBEpC cell total (SID38222,SID38223)	Thomas Gingeras, CSHL	ENCODE	released	/files/ENCFF001RBN/,/files/ENCFF001RAB/,/files/ENCFF001RAC/,/files/ENCFF001RBO/,/files/ENCFF452GZZ/,/files/ENCFF371ATB/,/files/ENCFF585PVA/,/files/ENCFF230CPJ/,/files/ENCFF242CZD/,/files/ENCFF122RUY/,/files/ENCFF444XZY/,/files/ENCFF690ZEO/,/files/ENCFF067EEE/,/files/ENCFF171CQY/,/files/ENCFF023KFW/,/files/ENCFF967QFG/,/files/ENCFF599YFO/,/files/ENCFF509AAN/,/files/ENCFF170RJS/,/files/ENCFF993KGZ/…	ENCBS006RNA,ENCBS007RNA	1,2	1	NA	Homo sapiens	adult	68,4	year			NA	NA	NA					/replicates/15d8dbc2-6d36-4251-89bc-eaf6011d1fdd/,/replicates/d7532594-cffb-42a6-9c7d-30c110c3b72d/			GEO:GSE78531	2014-06-30	OBI:0001271	/files/ENCFF940AZB/,/files/ENCFF069ZCO/,/files/ENCFF742NER/,/files/ENCFF826ONU/,/files/ENCFF515BAC/		ENCFF001RAC	bronchial epithelial cell	9: Epithelial cells
9400	/experiments/ENCSR000AAD/	ENCSR000AAD	RNA-seq	total RNA-seq	NA	NA	bronchial epithelial cell female adult (40 years) and male adult (68 years)	bronchial epithelial cell	CSHL Long RNA Seq HBEpC cell total (SID38222,SID38223)	Thomas Gingeras, CSHL	ENCODE	released	/files/ENCFF001RBN/,/files/ENCFF001RAB/,/files/ENCFF001RAC/,/files/ENCFF001RBO/,/files/ENCFF452GZZ/,/files/ENCFF371ATB/,/files/ENCFF585PVA/,/files/ENCFF230CPJ/,/files/ENCFF242CZD/,/files/ENCFF122RUY/,/files/ENCFF444XZY/,/files/ENCFF690ZEO/,/files/ENCFF067EEE/,/files/ENCFF171CQY/,/files/ENCFF023KFW/,/files/ENCFF967QFG/,/files/ENCFF599YFO/,/files/ENCFF509AAN/,/files/ENCFF170RJS/,/files/ENCFF993KGZ/…	ENCBS006RNA,ENCBS007RNA	1,2	1	NA	Homo sapiens	adult	68,4	year			NA	NA	NA					/replicates/15d8dbc2-6d36-4251-89bc-eaf6011d1fdd/,/replicates/d7532594-cffb-42a6-9c7d-30c110c3b72d/			GEO:GSE78531	2014-06-30	OBI:0001271	/files/ENCFF940AZB/,/files/ENCFF069ZCO/,/files/ENCFF742NER/,/files/ENCFF826ONU/,/files/ENCFF515BAC/		ENCFF001RBO	bronchial epithelial cell	9: Epithelial cells
9479	/experiments/ENCSR908ZAS/	ENCSR908ZAS	RNA-seq	total RNA-seq	NA	NA	hepatocyte originated from H9	hepatocyte	The libraries contained in this experiment come from stem cells that were differentiated down a hepatocytic pathway. They are stranded PE101 Illumina Hi-Seq RNA-Seq libraries from rRNA-depleted Total RNA > 200 nucleotides in size.	Thomas Gingeras, CSHL	ENCODE	released	/files/ENCFF653EZE/,/files/ENCFF644RGE/,/files/ENCFF245VTB/,/files/ENCFF369QXD/,/files/ENCFF041FIR/,/files/ENCFF476QRH/,/files/ENCFF365YLS/,/files/ENCFF082JOB/,/files/ENCFF450QRY/,/files/ENCFF421YQA/,/files/ENCFF964JMK/,/files/ENCFF292YKV/,/files/ENCFF488MBW/,/files/ENCFF958UEI/,/files/ENCFF342APT/,/files/ENCFF429CSG/,/files/ENCFF157JOM/,/files/ENCFF470JEE/,/files/ENCFF546ROH/,/files/ENCFF615YCI/…	ENCBS077RUJ,ENCBS520VFV	1,2	1	NA	Homo sapiens	embryonic	5	day			NA	NA	NA					/replicates/872af9ce-1803-4ed7-82ad-39a4072d7d94/,/replicates/2aab69ae-9c4e-470e-86b2-a155ae3790ee/			GEO:GSE78679	2014-12-17	OBI:0001271	/files/ENCFF839KAI/,/files/ENCFF940AZB/,/files/ENCFF742NER/,/files/ENCFF826ONU/,/files/ENCFF700TXC/		ENCFF653EZE	hepatocyte	6: Others
9481	/experiments/ENCSR908ZAS/	ENCSR908ZAS	RNA-seq	total RNA-seq	NA	NA	hepatocyte originated from H9	hepatocyte	The libraries contained in this experiment come from stem cells that were differentiated down a hepatocytic pathway. They are stranded PE101 Illumina Hi-Seq RNA-Seq libraries from rRNA-depleted Total RNA > 200 nucleotides in size.	Thomas Gingeras, CSHL	ENCODE	released	/files/ENCFF653EZE/,/files/ENCFF644RGE/,/files/ENCFF245VTB/,/files/ENCFF369QXD/,/files/ENCFF041FIR/,/files/ENCFF476QRH/,/files/ENCFF365YLS/,/files/ENCFF082JOB/,/files/ENCFF450QRY/,/files/ENCFF421YQA/,/files/ENCFF964JMK/,/files/ENCFF292YKV/,/files/ENCFF488MBW/,/files/ENCFF958UEI/,/files/ENCFF342APT/,/files/ENCFF429CSG/,/files/ENCFF157JOM/,/files/ENCFF470JEE/,/files/ENCFF546ROH/,/files/ENCFF615YCI/…	ENCBS077RUJ,ENCBS520VFV	1,2	1	NA	Homo sapiens	embryonic	5	day			NA	NA	NA					/replicates/872af9ce-1803-4ed7-82ad-39a4072d7d94/,/replicates/2aab69ae-9c4e-470e-86b2-a155ae3790ee/			GEO:GSE78679	2014-12-17	OBI:0001271	/files/ENCFF839KAI/,/files/ENCFF940AZB/,/files/ENCFF742NER/,/files/ENCFF826ONU/,/files/ENCFF700TXC/		ENCFF245VTB	hepatocyte	6: Others
9526	/experiments/ENCSR244ISQ/	ENCSR244ISQ	RNA-seq	total RNA-seq	NA	NA	neural progenitor cell originated from H9	neural progenitor cell	The libraries contained in this experiment come from independent growths of H9 embryonic stem cells that were differentiated down a neuronal pathway. They are stranded PE101 Illumina Hi-Seq RNA-Seq libraries from rRNA-depleted Total RNA > 200 nucleotides in size.	Thomas Gingeras, CSHL	ENCODE	released	/files/ENCFF726PAY/,/files/ENCFF996KMK/,/files/ENCFF939FVE/,/files/ENCFF201WLO/,/files/ENCFF037ORH/,/files/ENCFF695IUA/,/files/ENCFF358UEF/,/files/ENCFF381ZVR/,/files/ENCFF003GVM/,/files/ENCFF632LHH/,/files/ENCFF763UNW/,/files/ENCFF348RFF/,/files/ENCFF268PQT/,/files/ENCFF057SMQ/,/files/ENCFF513ZSE/,/files/ENCFF377CDJ/,/files/ENCFF256BOS/,/files/ENCFF226QSD/,/files/ENCFF785EYE/,/files/ENCFF376QOV/…	ENCBS018TPT,ENCBS044KWE	1,2	1	NA	Homo sapiens	embryonic	5	day			NA	NA	NA					/replicates/6d841194-13ef-40bc-be20-0b518248c27e/,/replicates/9076a38f-6b6f-4c54-bc14-0aaa0f13470b/			GEO:GSE78635	2015-01-08	OBI:0001271	/files/ENCFF839KAI/,/files/ENCFF940AZB/,/files/ENCFF742NER/,/files/ENCFF826ONU/,/files/ENCFF700TXC/		ENCFF996KMK	neural progenitor cell	4: Progenitor or Stem cell
9527	/experiments/ENCSR244ISQ/	ENCSR244ISQ	RNA-seq	total RNA-seq	NA	NA	neural progenitor cell originated from H9	neural progenitor cell	The libraries contained in this experiment come from independent growths of H9 embryonic stem cells that were differentiated down a neuronal pathway. They are stranded PE101 Illumina Hi-Seq RNA-Seq libraries from rRNA-depleted Total RNA > 200 nucleotides in size.	Thomas Gingeras, CSHL	ENCODE	released	/files/ENCFF726PAY/,/files/ENCFF996KMK/,/files/ENCFF939FVE/,/files/ENCFF201WLO/,/files/ENCFF037ORH/,/files/ENCFF695IUA/,/files/ENCFF358UEF/,/files/ENCFF381ZVR/,/files/ENCFF003GVM/,/files/ENCFF632LHH/,/files/ENCFF763UNW/,/files/ENCFF348RFF/,/files/ENCFF268PQT/,/files/ENCFF057SMQ/,/files/ENCFF513ZSE/,/files/ENCFF377CDJ/,/files/ENCFF256BOS/,/files/ENCFF226QSD/,/files/ENCFF785EYE/,/files/ENCFF376QOV/…	ENCBS018TPT,ENCBS044KWE	1,2	1	NA	Homo sapiens	embryonic	5	day			NA	NA	NA					/replicates/6d841194-13ef-40bc-be20-0b518248c27e/,/replicates/9076a38f-6b6f-4c54-bc14-0aaa0f13470b/			GEO:GSE78635	2015-01-08	OBI:0001271	/files/ENCFF839KAI/,/files/ENCFF940AZB/,/files/ENCFF742NER/,/files/ENCFF826ONU/,/files/ENCFF700TXC/		ENCFF939FVE	neural progenitor cell	4: Progenitor or Stem cell
9653	/experiments/ENCSR444WHQ/	ENCSR444WHQ	RNA-seq	total RNA-seq	NA	NA	skeletal muscle myoblast	skeletal muscle myoblast	The libraries contained in this experiment come from independent growths of primary cell line HSMM that has been differentiated into myoblasts. They are stranded PE101 Illumina Hi-Seq RNA-Seq libraries from rRNA-depleted Total RNA > 200 nucleotides in size.	Thomas Gingeras, CSHL	ENCODE	released	/files/ENCFF002DMH/,/files/ENCFF002DMI/,/files/ENCFF002DML/,/files/ENCFF002DMM/,/files/ENCFF471LMI/,/files/ENCFF624YCP/,/files/ENCFF531OTQ/,/files/ENCFF707VPB/,/files/ENCFF574KWX/,/files/ENCFF101ATZ/,/files/ENCFF602WDZ/,/files/ENCFF889FBE/,/files/ENCFF542AYX/,/files/ENCFF514DDH/,/files/ENCFF456RVJ/,/files/ENCFF853QSE/,/files/ENCFF421IRX/,/files/ENCFF891TPX/,/files/ENCFF167TWX/,/files/ENCFF752XQX/…	ENCBS665DRD,ENCBS328AAA	2,1	1	NA	Homo sapiens	unknown	unknown				NA	NA	NA					/replicates/1a189532-12dd-41f8-8f08-b921b81da3de/,/replicates/c633541e-46f3-41a1-b4e1-ce5d8f03325f/			GEO:GSE78649	2014-06-30	OBI:0001271	/files/ENCFF940AZB/,/files/ENCFF069ZCO/,/files/ENCFF742NER/,/files/ENCFF826ONU/,/files/ENCFF515BAC/		ENCFF002DMH	skeletal muscle myoblast	5: Muscle cells
9655	/experiments/ENCSR444WHQ/	ENCSR444WHQ	RNA-seq	total RNA-seq	NA	NA	skeletal muscle myoblast	skeletal muscle myoblast	The libraries contained in this experiment come from independent growths of primary cell line HSMM that has been differentiated into myoblasts. They are stranded PE101 Illumina Hi-Seq RNA-Seq libraries from rRNA-depleted Total RNA > 200 nucleotides in size.	Thomas Gingeras, CSHL	ENCODE	released	/files/ENCFF002DMH/,/files/ENCFF002DMI/,/files/ENCFF002DML/,/files/ENCFF002DMM/,/files/ENCFF471LMI/,/files/ENCFF624YCP/,/files/ENCFF531OTQ/,/files/ENCFF707VPB/,/files/ENCFF574KWX/,/files/ENCFF101ATZ/,/files/ENCFF602WDZ/,/files/ENCFF889FBE/,/files/ENCFF542AYX/,/files/ENCFF514DDH/,/files/ENCFF456RVJ/,/files/ENCFF853QSE/,/files/ENCFF421IRX/,/files/ENCFF891TPX/,/files/ENCFF167TWX/,/files/ENCFF752XQX/…	ENCBS665DRD,ENCBS328AAA	2,1	1	NA	Homo sapiens	unknown	unknown				NA	NA	NA					/replicates/1a189532-12dd-41f8-8f08-b921b81da3de/,/replicates/c633541e-46f3-41a1-b4e1-ce5d8f03325f/			GEO:GSE78649	2014-06-30	OBI:0001271	/files/ENCFF940AZB/,/files/ENCFF069ZCO/,/files/ENCFF742NER/,/files/ENCFF826ONU/,/files/ENCFF515BAC/		ENCFF002DML	skeletal muscle myoblast	5: Muscle cells
9699	/experiments/ENCSR894WMQ/	ENCSR894WMQ	RNA-seq	total RNA-seq	NA	NA	myocyte originated from LHCN-M2	myocyte	The libraries contained in this experiment come from independent growths of immortalized cell line LHCN-M2 after 4 days of differentiation. They are stranded PE101 Illumina Hi-Seq RNA-Seq libraries from rRNA-depleted Total RNA > 200 nucleotides in size.	Thomas Gingeras, CSHL	ENCODE	released	/files/ENCFF119TIN/,/files/ENCFF494PBN/,/files/ENCFF700EUG/,/files/ENCFF193NKV/,/files/ENCFF099NFP/,/files/ENCFF299SPX/,/files/ENCFF952IFX/,/files/ENCFF536IZV/,/files/ENCFF330NWE/,/files/ENCFF189OHL/,/files/ENCFF608WFP/,/files/ENCFF733CEJ/,/files/ENCFF978LPW/,/files/ENCFF941KKW/,/files/ENCFF914OIP/,/files/ENCFF209AQS/,/files/ENCFF539KVU/,/files/ENCFF730EMZ/,/files/ENCFF860VLU/,/files/ENCFF867CVY/…	ENCBS231OMQ,ENCBS234AAA	2,1	1	NA	Homo sapiens	adult	41	year			NA	NA	NA					/replicates/db8f36c1-8354-40f5-bf10-c2bbab891408/,/replicates/227f3ca1-4a29-433b-a085-b8a2adee93d5/			GEO:GSE78677	2014-11-20	OBI:0001271	/files/ENCFF069ZCO/,/files/ENCFF826ONU/,/files/ENCFF515BAC/,/files/ENCFF940AZB/,/files/ENCFF742NER/		ENCFF119TIN	myocyte	5: Muscle cells
9701	/experiments/ENCSR894WMQ/	ENCSR894WMQ	RNA-seq	total RNA-seq	NA	NA	myocyte originated from LHCN-M2	myocyte	The libraries contained in this experiment come from independent growths of immortalized cell line LHCN-M2 after 4 days of differentiation. They are stranded PE101 Illumina Hi-Seq RNA-Seq libraries from rRNA-depleted Total RNA > 200 nucleotides in size.	Thomas Gingeras, CSHL	ENCODE	released	/files/ENCFF119TIN/,/files/ENCFF494PBN/,/files/ENCFF700EUG/,/files/ENCFF193NKV/,/files/ENCFF099NFP/,/files/ENCFF299SPX/,/files/ENCFF952IFX/,/files/ENCFF536IZV/,/files/ENCFF330NWE/,/files/ENCFF189OHL/,/files/ENCFF608WFP/,/files/ENCFF733CEJ/,/files/ENCFF978LPW/,/files/ENCFF941KKW/,/files/ENCFF914OIP/,/files/ENCFF209AQS/,/files/ENCFF539KVU/,/files/ENCFF730EMZ/,/files/ENCFF860VLU/,/files/ENCFF867CVY/…	ENCBS231OMQ,ENCBS234AAA	2,1	1	NA	Homo sapiens	adult	41	year			NA	NA	NA					/replicates/db8f36c1-8354-40f5-bf10-c2bbab891408/,/replicates/227f3ca1-4a29-433b-a085-b8a2adee93d5/			GEO:GSE78677	2014-11-20	OBI:0001271	/files/ENCFF069ZCO/,/files/ENCFF826ONU/,/files/ENCFF515BAC/,/files/ENCFF940AZB/,/files/ENCFF742NER/		ENCFF700EUG	myocyte	5: Muscle cells
9751	/experiments/ENCSR000CUD/	ENCSR000CUD	RNA-seq	total RNA-seq	NA	NA	mesenchymal stem cell of the bone marrow	mesenchymal stem cell of the bone marrow	The libraries contained in this experiment come from mesenchymal bone marrow derived stem cells, hMSC-BM isolated from independent donors. They are stranded PE101 Illumina Hi-Seq RNA-Seq libraries from rRNA-depleted Total RNA > 200 nucleotides in size.	Thomas Gingeras, CSHL	ENCODE	released	/files/ENCFF000GGS/,/files/ENCFF000GGT/,/files/ENCFF000GGV/,/files/ENCFF000GGX/,/files/ENCFF000GGY/,/files/ENCFF000GGZ/,/files/ENCFF000GHA/,/files/ENCFF000GHC/,/files/ENCFF000GHD/,/files/ENCFF000GHE/,/files/ENCFF000GHG/,/files/ENCFF000GHI/,/files/ENCFF000GHK/,/files/ENCFF000GHM/,/files/ENCFF000GHP/,/files/ENCFF000GHR/,/files/ENCFF000GHX/,/files/ENCFF000GHY/,/files/ENCFF205HRA/,/files/ENCFF398MIO/…	ENCBS459ENC,ENCBS460ENC	2,1	1	NA	Homo sapiens	adult	57,6	year			NA	NA	NA					/replicates/b70e27d7-5cf5-4b5d-92c7-26c0a17e847d/,/replicates/6d086a1f-3001-403e-83d5-374ed745bbe9/			GEO-obsolete:GSM984608,UCSC-ENCODE-hg19:wgEncodeEH002673,GEO:GSE90273	2012-06-21	OBI:0001271	/files/ENCFF826ONU/,/files/ENCFF839KAI/,/files/ENCFF940AZB/,/files/ENCFF742NER/		ENCFF000GHA	MSC of the bone marrow	character(0)
9761	/experiments/ENCSR000CUD/	ENCSR000CUD	RNA-seq	total RNA-seq	NA	NA	mesenchymal stem cell of the bone marrow	mesenchymal stem cell of the bone marrow	The libraries contained in this experiment come from mesenchymal bone marrow derived stem cells, hMSC-BM isolated from independent donors. They are stranded PE101 Illumina Hi-Seq RNA-Seq libraries from rRNA-depleted Total RNA > 200 nucleotides in size.	Thomas Gingeras, CSHL	ENCODE	released	/files/ENCFF000GGS/,/files/ENCFF000GGT/,/files/ENCFF000GGV/,/files/ENCFF000GGX/,/files/ENCFF000GGY/,/files/ENCFF000GGZ/,/files/ENCFF000GHA/,/files/ENCFF000GHC/,/files/ENCFF000GHD/,/files/ENCFF000GHE/,/files/ENCFF000GHG/,/files/ENCFF000GHI/,/files/ENCFF000GHK/,/files/ENCFF000GHM/,/files/ENCFF000GHP/,/files/ENCFF000GHR/,/files/ENCFF000GHX/,/files/ENCFF000GHY/,/files/ENCFF205HRA/,/files/ENCFF398MIO/…	ENCBS459ENC,ENCBS460ENC	2,1	1	NA	Homo sapiens	adult	57,6	year			NA	NA	NA					/replicates/b70e27d7-5cf5-4b5d-92c7-26c0a17e847d/,/replicates/6d086a1f-3001-403e-83d5-374ed745bbe9/			GEO-obsolete:GSM984608,UCSC-ENCODE-hg19:wgEncodeEH002673,GEO:GSE90273	2012-06-21	OBI:0001271	/files/ENCFF826ONU/,/files/ENCFF839KAI/,/files/ENCFF940AZB/,/files/ENCFF742NER/		ENCFF000GHX	MSC of the bone marrow	character(0)
9799	/experiments/ENCSR822SUG/	ENCSR822SUG	RNA-seq	total RNA-seq	NA	NA	airway epithelial cell	airway epithelial cell	The libraries contained in this experiment come from airway epithelial cells (HSA EpiC). They are stranded PE101 Illumina Hi-Seq RNA-Seq libraries from rRNA-depleted Total RNA > 200 nucleotides in size.	Thomas Gingeras, CSHL	ENCODE	released	/files/ENCFF464PFE/,/files/ENCFF987MZF/,/files/ENCFF846YCY/,/files/ENCFF751KJR/,/files/ENCFF206IJA/,/files/ENCFF985KAU/,/files/ENCFF852RHN/,/files/ENCFF401LES/,/files/ENCFF607ZCD/,/files/ENCFF618WIH/,/files/ENCFF314DSM/,/files/ENCFF556AXA/,/files/ENCFF062PJK/,/files/ENCFF766FCV/,/files/ENCFF841RJE/,/files/ENCFF942ALJ/,/files/ENCFF751NNB/,/files/ENCFF914TGF/,/files/ENCFF849OCC/,/files/ENCFF152STI/…	ENCBS408ZXF,ENCBS050ADW	1,2	1	NA	Homo sapiens	unknown	unknown				NA	NA	NA					/replicates/54137a8e-3e9d-453e-aa3d-964e9e684ae7/,/replicates/e118cfce-a26c-4e5c-af62-e0a4bd1a9af8/			GEO:GSE78672	2015-06-17	OBI:0001271	/files/ENCFF069ZCO/,/files/ENCFF826ONU/,/files/ENCFF515BAC/,/files/ENCFF940AZB/,/files/ENCFF742NER/		ENCFF464PFE	airway epithelial cell	9: Epithelial cells
9801	/experiments/ENCSR822SUG/	ENCSR822SUG	RNA-seq	total RNA-seq	NA	NA	airway epithelial cell	airway epithelial cell	The libraries contained in this experiment come from airway epithelial cells (HSA EpiC). They are stranded PE101 Illumina Hi-Seq RNA-Seq libraries from rRNA-depleted Total RNA > 200 nucleotides in size.	Thomas Gingeras, CSHL	ENCODE	released	/files/ENCFF464PFE/,/files/ENCFF987MZF/,/files/ENCFF846YCY/,/files/ENCFF751KJR/,/files/ENCFF206IJA/,/files/ENCFF985KAU/,/files/ENCFF852RHN/,/files/ENCFF401LES/,/files/ENCFF607ZCD/,/files/ENCFF618WIH/,/files/ENCFF314DSM/,/files/ENCFF556AXA/,/files/ENCFF062PJK/,/files/ENCFF766FCV/,/files/ENCFF841RJE/,/files/ENCFF942ALJ/,/files/ENCFF751NNB/,/files/ENCFF914TGF/,/files/ENCFF849OCC/,/files/ENCFF152STI/…	ENCBS408ZXF,ENCBS050ADW	1,2	1	NA	Homo sapiens	unknown	unknown				NA	NA	NA					/replicates/54137a8e-3e9d-453e-aa3d-964e9e684ae7/,/replicates/e118cfce-a26c-4e5c-af62-e0a4bd1a9af8/			GEO:GSE78672	2015-06-17	OBI:0001271	/files/ENCFF069ZCO/,/files/ENCFF826ONU/,/files/ENCFF515BAC/,/files/ENCFF940AZB/,/files/ENCFF742NER/		ENCFF846YCY	airway epithelial cell	9: Epithelial cells
9863	/experiments/ENCSR118TVR/	ENCSR118TVR	RNA-seq	total RNA-seq	NA	NA	epithelial cell of proximal tubule	epithelial cell of proximal tubule	The libraries contained in this experiment come from epithelial cells of proximal tubule (HRPTE piC). They are stranded PE101 Illumina Hi-Seq libraries from rRNA-depleted Total RNA > 200 nucleotides in size.	Thomas Gingeras, CSHL	ENCODE	released	/files/ENCFF541NUM/,/files/ENCFF479JTM/,/files/ENCFF886ZUJ/,/files/ENCFF671HJW/,/files/ENCFF586MTN/,/files/ENCFF137XKO/,/files/ENCFF856YYK/,/files/ENCFF409XDD/,/files/ENCFF985DSC/,/files/ENCFF267ARW/,/files/ENCFF443DBW/,/files/ENCFF884WVX/,/files/ENCFF615UUA/,/files/ENCFF627QUE/,/files/ENCFF122DXM/,/files/ENCFF103PAO/,/files/ENCFF438QLY/,/files/ENCFF216NAZ/,/files/ENCFF938XAO/,/files/ENCFF597JDF/…	ENCBS175CMC,ENCBS492GGP	2,1	1	NA	Homo sapiens	unknown	unknown				NA	NA	NA					/replicates/1b5a8d2a-4487-4593-bdbb-3d5c4c4c1eeb/,/replicates/fbb51424-8bd5-4360-af93-95c46652e6e8/			GEO:GSE88049	2015-06-17	OBI:0001271	/files/ENCFF069ZCO/,/files/ENCFF826ONU/,/files/ENCFF515BAC/,/files/ENCFF940AZB/,/files/ENCFF742NER/		ENCFF541NUM	epithelial cell of proximal tubule	9: Epithelial cells
9864	/experiments/ENCSR118TVR/	ENCSR118TVR	RNA-seq	total RNA-seq	NA	NA	epithelial cell of proximal tubule	epithelial cell of proximal tubule	The libraries contained in this experiment come from epithelial cells of proximal tubule (HRPTE piC). They are stranded PE101 Illumina Hi-Seq libraries from rRNA-depleted Total RNA > 200 nucleotides in size.	Thomas Gingeras, CSHL	ENCODE	released	/files/ENCFF541NUM/,/files/ENCFF479JTM/,/files/ENCFF886ZUJ/,/files/ENCFF671HJW/,/files/ENCFF586MTN/,/files/ENCFF137XKO/,/files/ENCFF856YYK/,/files/ENCFF409XDD/,/files/ENCFF985DSC/,/files/ENCFF267ARW/,/files/ENCFF443DBW/,/files/ENCFF884WVX/,/files/ENCFF615UUA/,/files/ENCFF627QUE/,/files/ENCFF122DXM/,/files/ENCFF103PAO/,/files/ENCFF438QLY/,/files/ENCFF216NAZ/,/files/ENCFF938XAO/,/files/ENCFF597JDF/…	ENCBS175CMC,ENCBS492GGP	2,1	1	NA	Homo sapiens	unknown	unknown				NA	NA	NA					/replicates/1b5a8d2a-4487-4593-bdbb-3d5c4c4c1eeb/,/replicates/fbb51424-8bd5-4360-af93-95c46652e6e8/			GEO:GSE88049	2015-06-17	OBI:0001271	/files/ENCFF069ZCO/,/files/ENCFF826ONU/,/files/ENCFF515BAC/,/files/ENCFF940AZB/,/files/ENCFF742NER/		ENCFF479JTM	epithelial cell of proximal tubule	9: Epithelial cells
10026	/experiments/ENCSR000CUJ/	ENCSR000CUJ	RNA-seq	total RNA-seq	NA	NA	fibroblast of the aortic adventitia female adult (24 years) and male adult (47 years)	fibroblast of the aortic adventitia	The libraries contained in this experiment come from aortic adventital fibroblast primary whole cells, HAoAF isolated from independent donors. They are stranded PE101 Illumina Hi-Seq RNA-Seq libraries from rRNA-depleted Total RNA > 200 nucleotides in size.	Thomas Gingeras, CSHL	ENCODE	released	/files/ENCFF000FJH/,/files/ENCFF000FJI/,/files/ENCFF000FJK/,/files/ENCFF000FJP/,/files/ENCFF000FJQ/,/files/ENCFF000FJV/,/files/ENCFF000FJW/,/files/ENCFF000FJX/,/files/ENCFF000FJY/,/files/ENCFF000FKA/,/files/ENCFF000FKI/,/files/ENCFF000FKQ/,/files/ENCFF752DMW/,/files/ENCFF081FGO/,/files/ENCFF983WYP/,/files/ENCFF915QMA/,/files/ENCFF882WHN/,/files/ENCFF097MDK/,/files/ENCFF155DAG/,/files/ENCFF673ALH/…	ENCBS486ENC,ENCBS487ENC	2,1	1	NA	Homo sapiens	adult	47,24	year			NA	NA	NA					/replicates/0c0fb84f-5e19-4f56-adb0-488ab3d338ea/,/replicates/7a37a7d7-eadc-41f3-b092-e409512fc6f7/			GEO-obsolete:GSM984614,UCSC-ENCODE-hg19:wgEncodeEH002679,GEO:GSE78612	2012-06-21	OBI:0001271			ENCFF000FJX	fibroblast of the aortic adventitia	1: Fibroblast
10029	/experiments/ENCSR000CUJ/	ENCSR000CUJ	RNA-seq	total RNA-seq	NA	NA	fibroblast of the aortic adventitia female adult (24 years) and male adult (47 years)	fibroblast of the aortic adventitia	The libraries contained in this experiment come from aortic adventital fibroblast primary whole cells, HAoAF isolated from independent donors. They are stranded PE101 Illumina Hi-Seq RNA-Seq libraries from rRNA-depleted Total RNA > 200 nucleotides in size.	Thomas Gingeras, CSHL	ENCODE	released	/files/ENCFF000FJH/,/files/ENCFF000FJI/,/files/ENCFF000FJK/,/files/ENCFF000FJP/,/files/ENCFF000FJQ/,/files/ENCFF000FJV/,/files/ENCFF000FJW/,/files/ENCFF000FJX/,/files/ENCFF000FJY/,/files/ENCFF000FKA/,/files/ENCFF000FKI/,/files/ENCFF000FKQ/,/files/ENCFF752DMW/,/files/ENCFF081FGO/,/files/ENCFF983WYP/,/files/ENCFF915QMA/,/files/ENCFF882WHN/,/files/ENCFF097MDK/,/files/ENCFF155DAG/,/files/ENCFF673ALH/…	ENCBS486ENC,ENCBS487ENC	2,1	1	NA	Homo sapiens	adult	47,24	year			NA	NA	NA					/replicates/0c0fb84f-5e19-4f56-adb0-488ab3d338ea/,/replicates/7a37a7d7-eadc-41f3-b092-e409512fc6f7/			GEO-obsolete:GSM984614,UCSC-ENCODE-hg19:wgEncodeEH002679,GEO:GSE78612	2012-06-21	OBI:0001271			ENCFF000FKI	fibroblast of the aortic adventitia	1: Fibroblast
10490	/experiments/ENCSR000CUA/	ENCSR000CUA	RNA-seq	total RNA-seq	NA	NA	hematopoietic multipotent progenitor cell	hematopoietic multipotent progenitor cell	The libraries contained in this experiment come from the whole cell fraction of independent isolates of mobilized CD34+ blood progenitor cells. They are stranded PE101 Illumina Hi-Seq RNA-Seq libraries from rRNA-depleted Total RNA > 200 nucleotides in size.	Thomas Gingeras, CSHL	ENCODE	released	/files/ENCFF000ETQ/,/files/ENCFF000ETR/,/files/ENCFF000ETT/,/files/ENCFF000ETW/,/files/ENCFF000ETY/,/files/ENCFF000EUA/,/files/ENCFF000EUB/,/files/ENCFF000EUD/,/files/ENCFF000EUG/,/files/ENCFF000EUI/,/files/ENCFF000EUM/,/files/ENCFF000EUR/,/files/ENCFF000EUS/,/files/ENCFF267IMT/,/files/ENCFF430HTM/,/files/ENCFF007QDP/,/files/ENCFF879MQI/,/files/ENCFF759DVG/,/files/ENCFF183JVF/,/files/ENCFF253XCQ/…	ENCBS485ENC	1	1	NA	Homo sapiens	unknown	unknown				NA	NA	NA					/replicates/8745ee56-ae58-4c4c-bc8e-58bd462937a1/			UCSC-ENCODE-hg19:wgEncodeEH002670,GEO-obsolete:GSM981257,GEO:GSE78605	2012-06-21	OBI:0001271			ENCFF000EUS	hematopoietic multipotent progenitor cell	4: Progenitor or Stem cell
10669	/experiments/ENCSR233IJT/	ENCSR233IJT	RNA-seq	total RNA-seq	NA	NA	astrocyte	astrocyte	The libraries contained in this experiment come from independent growths of primary astrocytes. They are stranded PE101 Illumina Hi-Seq libraries from rRNA-depleted Total RNA > 200 nucleotides in size.	Thomas Gingeras, CSHL	ENCODE	released	/files/ENCFF393GQZ/,/files/ENCFF253MPW/,/files/ENCFF424DEO/,/files/ENCFF969BOA/,/files/ENCFF765STC/,/files/ENCFF578MLE/,/files/ENCFF519HOQ/,/files/ENCFF402RBH/,/files/ENCFF565EKF/,/files/ENCFF916PKT/,/files/ENCFF040WKE/,/files/ENCFF347MVQ/,/files/ENCFF068UPX/,/files/ENCFF207GIU/,/files/ENCFF981ITU/,/files/ENCFF977NQZ/,/files/ENCFF577XVW/,/files/ENCFF948DHQ/,/files/ENCFF437TMM/,/files/ENCFF109GLK/…	ENCBS021ENC,ENCBS052WQU	1,2	1	NA	Homo sapiens	unknown	unknown				NA	NA	NA					/replicates/ed70bab3-8f60-424e-810d-5f8342fc214b/,/replicates/7602488b-6587-435c-a74b-6997a1b19fb4/			GEO:GSE78633	2014-11-20	OBI:0001271	/files/ENCFF940AZB/,/files/ENCFF069ZCO/,/files/ENCFF742NER/,/files/ENCFF826ONU/,/files/ENCFF515BAC/		ENCFF393GQZ	astrocyte	6: Others
10671	/experiments/ENCSR233IJT/	ENCSR233IJT	RNA-seq	total RNA-seq	NA	NA	astrocyte	astrocyte	The libraries contained in this experiment come from independent growths of primary astrocytes. They are stranded PE101 Illumina Hi-Seq libraries from rRNA-depleted Total RNA > 200 nucleotides in size.	Thomas Gingeras, CSHL	ENCODE	released	/files/ENCFF393GQZ/,/files/ENCFF253MPW/,/files/ENCFF424DEO/,/files/ENCFF969BOA/,/files/ENCFF765STC/,/files/ENCFF578MLE/,/files/ENCFF519HOQ/,/files/ENCFF402RBH/,/files/ENCFF565EKF/,/files/ENCFF916PKT/,/files/ENCFF040WKE/,/files/ENCFF347MVQ/,/files/ENCFF068UPX/,/files/ENCFF207GIU/,/files/ENCFF981ITU/,/files/ENCFF977NQZ/,/files/ENCFF577XVW/,/files/ENCFF948DHQ/,/files/ENCFF437TMM/,/files/ENCFF109GLK/…	ENCBS021ENC,ENCBS052WQU	1,2	1	NA	Homo sapiens	unknown	unknown				NA	NA	NA					/replicates/ed70bab3-8f60-424e-810d-5f8342fc214b/,/replicates/7602488b-6587-435c-a74b-6997a1b19fb4/			GEO:GSE78633	2014-11-20	OBI:0001271	/files/ENCFF940AZB/,/files/ENCFF069ZCO/,/files/ENCFF742NER/,/files/ENCFF826ONU/,/files/ENCFF515BAC/		ENCFF424DEO	astrocyte	6: Others
10752	/experiments/ENCSR000AAO/	ENCSR000AAO	RNA-seq	total RNA-seq	NA	NA	fibroblast of lung female adult (83 years) and male adult (23 years)	fibroblast of lung	CSHL Long RNA Seq HPF cell total (SID38238,SID38239)	Thomas Gingeras, CSHL	ENCODE	released	/files/ENCFF001QZN/,/files/ENCFF001QZO/,/files/ENCFF001RBH/,/files/ENCFF001RBI/,/files/ENCFF390DRU/,/files/ENCFF932JJG/,/files/ENCFF661XOQ/,/files/ENCFF483DEG/,/files/ENCFF889ULB/,/files/ENCFF589DMW/,/files/ENCFF342KFH/,/files/ENCFF082BVC/,/files/ENCFF569IOI/,/files/ENCFF015OTK/,/files/ENCFF835LMD/,/files/ENCFF858HZA/,/files/ENCFF590RLO/,/files/ENCFF018YDX/,/files/ENCFF698YMV/,/files/ENCFF790XEX/…	ENCBS029RNA,ENCBS028RNA	2,1	1	NA	Homo sapiens	adult	83,23	year			NA	NA	NA					/replicates/8860e3bd-edeb-4329-821f-91f628125e38/,/replicates/b52b0cac-214b-4a61-9a4a-6a4040ceb526/			GEO:GSE78542	2014-06-30	OBI:0001271	/files/ENCFF940AZB/,/files/ENCFF069ZCO/,/files/ENCFF742NER/,/files/ENCFF826ONU/,/files/ENCFF515BAC/		ENCFF001QZO	fibroblast of lung	1: Fibroblast
10754	/experiments/ENCSR000AAO/	ENCSR000AAO	RNA-seq	total RNA-seq	NA	NA	fibroblast of lung female adult (83 years) and male adult (23 years)	fibroblast of lung	CSHL Long RNA Seq HPF cell total (SID38238,SID38239)	Thomas Gingeras, CSHL	ENCODE	released	/files/ENCFF001QZN/,/files/ENCFF001QZO/,/files/ENCFF001RBH/,/files/ENCFF001RBI/,/files/ENCFF390DRU/,/files/ENCFF932JJG/,/files/ENCFF661XOQ/,/files/ENCFF483DEG/,/files/ENCFF889ULB/,/files/ENCFF589DMW/,/files/ENCFF342KFH/,/files/ENCFF082BVC/,/files/ENCFF569IOI/,/files/ENCFF015OTK/,/files/ENCFF835LMD/,/files/ENCFF858HZA/,/files/ENCFF590RLO/,/files/ENCFF018YDX/,/files/ENCFF698YMV/,/files/ENCFF790XEX/…	ENCBS029RNA,ENCBS028RNA	2,1	1	NA	Homo sapiens	adult	83,23	year			NA	NA	NA					/replicates/8860e3bd-edeb-4329-821f-91f628125e38/,/replicates/b52b0cac-214b-4a61-9a4a-6a4040ceb526/			GEO:GSE78542	2014-06-30	OBI:0001271	/files/ENCFF940AZB/,/files/ENCFF069ZCO/,/files/ENCFF742NER/,/files/ENCFF826ONU/,/files/ENCFF515BAC/		ENCFF001RBI	fibroblast of lung	1: Fibroblast
