# Supplementary material for: Long non-coding RNA exploration for mesenchymal stem cell characterisation
Source: BMC Genomics. 2021 Jun 4;22:412. doi: 10.1186/s12864-020-07289-0 (PMC8178833; doi:10.1186/s12864-020-07289-0)
Supplement: Supplementary file 14 — Additional file 14 Potential interactions between selected Mlincs and annotated proteins, found by LncADeep. [file 12864_2020_7289_MOESM14_ESM.ods]

## Sheet: Feuille1
Mlinc.28428.2		Mlinc.128022.2		Mlinc.89912.1
Uniprot ID	gene ID	Uniprot ID	gene ID	Uniprot ID	gene ID
Q496A3	SPATS1	P31994	FCGR2B	P02760	AMBP
Q9UBM1	PEMT	Q9Y2T5	GPR52	Q92830	KAT2A
Q92911	SLC5A5	P14618	PKM	Q6NUI6	CHADL
P09001	MRPL3	Q9P1W8	SIRPG	Q9Y2K9	STXBP5L
Q96G25	MED8	Q9P0J1	PDP1	Q9NV29	TMEM100
P20700	LMNB1	Q8N9I0	SYT2	Q8N6M3	FITM2
Q5FYB0	ARSJ	Q86X59	C17orf82	O43915	VEGFD
O15066	KIF3B	Q8NCL8	TMEM116	Q9NRD1	FBXO6
O77932	DXO	Q9P2T1	GMPR2	Q9UJH8	METRN
Q9P232	CNTN3	O75581	LRP6	Q9BWW8	APOL6
Q9NRY2	INIP	Q7L591	DOK3	Q15746	MYLK
Q12931	TRAP1	Q6IF99	OR10K2	Q9BQE3	TUBA1C
Q0D2K2	KLHL30	Q9UM11	FZR1	Q96HE7	ERO1A
Q16891	IMMT	Q8WUH6	TMEM263	Q8TCG2	PI4K2B
Q9Y6M4	CSNK1G3	Q9UKN8	GTF3C4	Q99969	RARRES2
Q16706	MAN2A1	Q96A47	ISL2	O43148	RNMT
Q99946	PRRT1	Q9ULJ6	ZMIZ1	Q7Z6V5	ADAT2
Q96JJ6	JPH4	Q99829	CPNE1	Q9UIA9	XPO7
Q8IZH2	XRN1	Q29983	MICA	P08684	CYP3A4
Q8NBF1	GLIS1	Q92783	STAM	Q8N135	LGI4
Q9BXF6	RAB11FIP5	Q8IYX7	SAXO1	Q96A04	TSACC
Q8TDB4	MGARP	P0DN77	OPN1MW2	Q99217	AMELX
Q9H251	CDH23	P0DN78	OPN1MW3	Q8NAE3	LINC01555
Q96RQ3	MCCC1	Q6ZMH5	SLC39A5	O60403	OR10H2
Q9HBR0	SLC38A10	Q5TH69	ARFGEF3	P49908	SELENOP
Q9BTU6	PI4K2A	P04062	GBA	Q9Y4C5	CHST2
Q9Y2P8	RCL1	Q8IVM8	SLC22A9	Q14142	TRIM14
Q15056	EIF4H	Q96T88	UHRF1	P30085	CMPK1
Q9UMZ2	SYNRG	Q5SWL8	PRAMEF19	G3V0H7	SLCO1B7
Q9GZP1	NRSN2	Q8N427	NME8	P60880	SNAP25
P0C645	OR4E1	Q8NBP7	PCSK9	P01767	IGHV3-53
Q6ZVL6	KIAA1549L	Q8TCX1	DYNC2LI1	Q8WUJ1	CYB5D2
O75909	CCNK	Q13072	BAGE	Q6ZQN7	SLCO4C1
Q99574	SERPINI1	Q86Y27	BAGE5	P83731	RPL24
Q9Y5G7	PCDHGA6	Q96KE9	BTBD6	Q5T1H1	EYS
Q1A5X6	IQCJ	Q6UXH8	CCBE1	P05496	ATP5MC1
Q8IWD5	MFSD6L	Q14409	GK3P	P78312	FAM193A
Q99607	ELF4	P56177	DLX1	P27918	CFP
Q8N6T3	ARFGAP1	Q9H190	SDCBP2	Q15834	CCDC85B
O14950	MYL12B	P23759	PAX7	Q11201	ST3GAL1
Q6ZN28	MACC1	O15409	FOXP2	Q9Y6H1	CHCHD2
O95402	MED26	P60520	GABARAPL2	P68363	TUBA1B
A6NIV6	LRRIQ4	P55809	OXCT1	Q494X3	ZNF404
A8MUM7	LGALS16	Q9NVH2	INTS7	Q96LJ7	DHRS1
P59536	TAS2R41	Q8N0Z8	PUSL1	Q86XS8	RNF130
O95900	TRUB2	Q7L4S7	ARMCX6	P48742	LHX1
Q99593	TBX5	Q9Y5J6	TIMM10B	P15880	RPS2
P21439	ABCB4	Q8WUI4	HDAC7	P0DMV0	CT45A7
P20073	ANXA7	P04259	KRT6B	Q8N972	ZNF709
Q8TCC3	MRPL30	Q8IYS8	BOD1L2	Q8IUY3	GRAMD2A
Q6Q788	APOA5	O95455	TGDS	Q9NR96	TLR9
Q13443	ADAM9	Q969P6	TOP1MT	Q8NBT0	POC1A
Q7L311	ARMCX2	Q3MIP1	ITPRIPL2	O14827	RASGRF2
Q969Q6	PPP2R3C	Q86YV6	MYLK4	Q17R55	FAM187B
Q8N1B4	VPS52	P04001	OPN1MW	Q9H0M5	ZNF700
P08243	ASNS	Q8NH49	OR4X1	O43715	TRIAP1
Q05193	DNM1	P55771	PAX9	Q9P0V3	SH3BP4
Q13243	SRSF5	Q16656	NRF1	Q04771	ACVR1
Q8NDV7	TNRC6A	Q5JTZ5	C9orf152	Q6ZRS4	ITPRID1
P15941	MUC1	O95382	MAP3K6	O60337	MARCH6
Q96AN5	TMEM143	Q2QD12	RPEL1	Q13103	SPP2
Q9BXT2	CACNG6	Q92796	DLG3	O75663	TIPRL
Q96EY8	MMAB	P05089	ARG1	Q8NBM4	UBAC2
P11498	PC	Q9Y512	SAMM50	Q8NEG0	FAM71C
Q96GC9	VMP1	P20265	POU3F2	O60656	UGT1A9
Q9HC52	CBX8	P04216	THY1	Q7L5L3	GDPD3
Q6UVK1	CSPG4	Q96RY7	IFT140	Q9H9V4	RNF122
P08397	HMBS	O43187	IRAK2	Q71U36	TUBA1A
P54922	ADPRH	P21397	MAOA	Q9UJL9	ZFP69B
Q96SA4	SERINC2	Q9H2S9	IKZF4	Q6NUJ1	PSAPL1
Q7L945	ZNF627	Q8NI99	ANGPTL6	Q6UXH9	PAMR1
Q8NGB6	OR4M2			P08833	IGFBP1
Q9GZX3	CHST6			O75431	MTX2
P80748	IGLV3-21			Q6UDR6	SPINT4
Q6ZTW0	TPGS1			Q5HYN5	CT45A1
Q8TB05	UBALD1			Q5T0J3	C1orf220
O75947	ATP5PD			Q96T68	SETDB2
O75366	AVIL			Q9UHC3	ASIC3
P32754	HPD			Q96SZ5	ADO
Q92600	CNOT9			Q8NHU0	CT45A3
Q8TAS1	UHMK1			P29320	EPHA3
P22794	EVI2A			Q9H246	C1orf21
A8MTQ0	NOTO			Q9Y5K1	SPO11
Q9Y6U3	SCIN			Q5JVG8	ZNF506
Q96IZ0	PAWR			Q8NHX4	SPATA3
P06733	ENO1			Q9UM44	HHLA2
P10114	RAP2A			Q9BXM7	PINK1
Q5T4B2	CERCAM			Q99952	PTPN18
Q9HA82	CERS4			A0AVI4	TMEM129
Q8IVT2	MISP			Q9P2R7	SUCLA2
O95427	PIGN			Q9BQB4	SOST
Q9NWB7	IFT57			Q86X40	LRRC28
P0C024	NUDT7			Q8N7S2	DNAJC5G
Q9Y241	HIGD1A			Q96PQ6	ZNF317
P55291	CDH15			Q9P2U8	SLC17A6
Q3I5F7	ACOT6			Q4G0U5	CFAP221
Q9H467	CUEDC2			Q9H9B1	EHMT1
Q86XN7	PROSER1			Q0P670	SPEM2
Q07075	ENPEP			O94806	PRKD3
Q5JPH6	EARS2			O75695	RP2
Q6ZU45	CLEC20A			Q3MJ13	WDR72
Q9Y263	PLAA			A8MXK1	VSTM5
O75309	CDH16			Q96NJ6	ZFP3
Q8N608	DPP10			Q6J9G0	STYK1
P36871	PGM1			Q9Y5L0	TNPO3
Q8WXF5	CRYGN			Q5TAT6	COL13A1
Q8IYX0	ZNF679			P59646	FXYD4
Q8NDC0	MAPK1IP1L			Q6UXZ4	UNC5D
Q68DC2	ANKS6			P09565	GIG44
Q9NRA2	SLC17A5			P0CG47	UBB
Q5VZE5	NAA35			Q14CZ8	HEPACAM
P13521	SCG2			Q86US8	SMG6
Q9BU23	LMF2			Q9Y6I4	USP3
P48382	RFX5			Q96FQ7	LINC00526
P35222	CTNNB1			Q07654	TFF3
Q7Z7M9	GALNT5			Q96RD2	OR52B2
Q8WXD9	CASKIN1			Q8WWQ8	STAB2
P04843	RPN1			P78545	ELF3
Q9BYD1	MRPL13			Q96M02	C10orf90
Q9Y573	IPP			Q9NRY7	PLSCR2
O00748	CES2			Q12767	TMEM94
Q9UK45	LSM7			Q969Z0	TBRG4
Q8NFJ9	BBS1			P35410	MAS1L
O43525	KCNQ3			P50052	AGTR2
Q96T83	SLC9A7			Q6VY07	PACS1
O95104	SCAF4			Q8NH04	OR2T27
Q9HBI1	PARVB			Q70EL2	USP45
Q9P2V4	LRIT1			P62244	RPS15A
Q9HCN3	TMEM8A			Q9H2A7	CXCL16
P11464	PSG1			Q9BT92	TCHP
Q9UNN4	GTF2A1L			P16455	MGMT
O75935	DCTN3			P0DMU7	CT45A6
Q6V0L0	CYP26C1			P0DMU8	CT45A5
Q9H488	POFUT1			P81277	PRLH
Q9NRM1	ENAM			Q14192	FHL2
Q9NYP3	DONSON			Q15486	GUSBP1
O60636	TSPAN2			Q8IYB5	SMAP1
Q86Y28	BAGE4			Q12791	KCNMA1
Q6P4R8	NFRKB			Q8NGT1	OR2K2
O95319	CELF2			O00755	WNT7A
Q9Y585	OR1A2			P23280	CA6
P20339	RAB5A			Q7RTS6	OTOP2
Q9UBI4	STOML1			P10720	PF4V1
A4D1S5	RAB19			Q9H553	ALG2
P51523	ZNF84			Q86YD1	PTOV1
Q96I99	SUCLG2			Q27J81	INF2
Q9BR39	JPH2			Q86Y38	XYLT1
Q14032	BAAT			O95363	FARS2
Q9C0K1	SLC39A8			A8MV57	MPTX1
Q9UQ16	DNM3			Q9H6P5	TASP1
P78344	EIF4G2			Q15084	PDIA6
Q1ZZU3	SWI5			Q8N690	DEFB119
P55157	MTTP			Q96JN8	NEURL4
Q5TBB1	RNASEH2B			Q9H3R0	KDM4C
O75175	CNOT3			Q96E17	RAB3C
Q14558	PRPSAP1
P08183	ABCB1
P13498	CYBA
Q9BRB3	PIGQ
Q96C34	RUNDC1
Q9P0K8	FOXJ2
Q15034	HERC3
Q9UI30	TRMT112
Q9NUQ7	UFSP2
Q9HAH1	ZNF556
Q8NHS0	DNAJB8
Q9BWM5	ZNF416
Q32P51	HNRNPA1L2
Q8NFT6	DBF4B
Q8N1N5	CRIPAK
Q9Y5F6	PCDHGC5
P50454	SERPINH1
P08247	SYP
O14979	HNRNPDL
Q8NBI6	XXYLT1
Q13885	TUBB2A
Q9NQS3	NECTIN3
Q8NGU4	OR2I1P
Q9NX63	CHCHD3
O60907	TBL1X
P08697	SERPINF2
P52738	ZNF140
Q14406	CSHL1
P62333	PSMC6
Q9BTV5	FSD1
Q6U7Q0	ZNF322
Q05D32	CTDSPL2
Q9H857	NT5DC2
P19105	MYL12A
A6NML5	TMEM212
Q9NSI2	FAM207A
Q6IC98	GRAMD4
Q96IW7	SEC22A
Q96HL8	SH3YL1
Q8IUR5	TMTC1
Q8N5R6	CCDC33
P06732	CKM
P55089	UCN
Q8N2G8	GHDC
Q96H40	ZNF486
Q6P3S6	FBXO42
P56282	POLE2
Q8TE12	LMX1A
Q9NPR9	GPR108
P54709	ATP1B3
O95498	VNN2
Q969V3	NCLN
Q15398	DLGAP5
P43686	PSMC4
Q14118	DAG1
O43414	ERI3
P40225	THPO
A0AV96	RBM47
Q9HCM3	KIAA1549
Q5SR56	MFSD14B
Q96MG7	NSMCE3
Q96M29	TEKT5
C9JDP6	CLDN25
Q99674	CGREF1
Q5VZ18	SHE
Q8IYU8	MICU2
Q9UNZ2	NSFL1C
Q9BX68	HINT2
P63124	HERV-K104
Q8NGH7	OR52L1
Q9UMD9	COL17A1
Q02548	PAX5
A2RU54	HMX2
O43570	CA12
O60928	KCNJ13
Q9BRQ8	AIFM2
Q96M93	ADAD1
Q6PI98	INO80C
Q9Y3B7	MRPL11
Q13310	PABPC4
A6NKC9	SH2D7
P20248	CCNA2
O95817	BAG3
O75787	ATP6AP2
A6NI15	MSGN1
Q15653	NFKBIB
Q6QNY0	BLOC1S3
Q6ZMV8	ZNF730
Q9NP70	AMBN
Q86UY5	FAM83A
Q5DX21	IGSF11
Q9NYS0	NKIRAS1
Q8NG35	DEFB105A
Q8NG35	DEFB105B
Q9Y3C7	MED31
Q14126	DSG2
P10745	RBP3
Q15125	EBP
Q969G6	RFK
Q96I15	SCLY
Q2VPB7	AP5B1
Q8IXB3	TRARG1
Q6VVX0	CYP2R1
Q96M83	CCDC7
Q96QD9	FYTTD1
Q9NRK6	ABCB10
Q7L1I2	SV2B
Q86YD3	TMEM25
Q16557	PSG3
P27105	STOM
Q8IZD4	DCP1B
Q8NE01	CNNM3
Q30KQ4	DEFB116
O95873	C6orf47
Q8NAN2	MIGA1
Q9H1Q7	PCED1A
A6NHN0	OTOL1
P59091	LINC00315
Q9H9V9	JMJD4
Q9HBL0	TNS1
P51397	DAP
Q07157	TJP1
Q8IY34	SLC15A3
P30989	NTSR1
Q8NGP4	OR5M3
Q96R84	OR1F2P
Q5T2E6	ARMH3
Q86TN4	TRPT1
Mlinc.128022.2
Uniprot ID	gene ID
P31994	FCGR2B
Q9Y2T5	GPR52
P14618	PKM
Q9P1W8	SIRPG
Q9P0J1	PDP1
Q8N9I0	SYT2
Q86X59	C17orf82
Q8NCL8	TMEM116
Q9P2T1	GMPR2
O75581	LRP6
Q7L591	DOK3
Q6IF99	OR10K2
Q9UM11	FZR1
Q8WUH6	TMEM263
Q9UKN8	GTF3C4
Q96A47	ISL2
Q9ULJ6	ZMIZ1
Q99829	CPNE1
Q29983	MICA
Q92783	STAM
Q8IYX7	SAXO1
P0DN77	OPN1MW2
P0DN78	OPN1MW3
Q6ZMH5	SLC39A5
Q5TH69	ARFGEF3
P04062	GBA
Q8IVM8	SLC22A9
Q96T88	UHRF1
Q5SWL8	PRAMEF19
Q8N427	NME8
Q8NBP7	PCSK9
Q8TCX1	DYNC2LI1
Q13072	BAGE
Q86Y27	BAGE5
Q96KE9	BTBD6
Q6UXH8	CCBE1
Q14409	GK3P
P56177	DLX1
Q9H190	SDCBP2
P23759	PAX7
O15409	FOXP2
P60520	GABARAPL2
P55809	OXCT1
Q9NVH2	INTS7
Q8N0Z8	PUSL1
Q7L4S7	ARMCX6
Q9Y5J6	TIMM10B
Q8WUI4	HDAC7
P04259	KRT6B
Q8IYS8	BOD1L2
O95455	TGDS
Q969P6	TOP1MT
Q3MIP1	ITPRIPL2
Q86YV6	MYLK4
P04001	OPN1MW
Q8NH49	OR4X1
P55771	PAX9
Q16656	NRF1
Q5JTZ5	C9orf152
O95382	MAP3K6
Q2QD12	RPEL1
Q92796	DLG3
P05089	ARG1
Q9Y512	SAMM50
P20265	POU3F2
P04216	THY1
Q96RY7	IFT140
O43187	IRAK2
P21397	MAOA
Q9H2S9	IKZF4
Q8NI99	ANGPTL6
