# Supplementary material for: Long non-coding RNA exploration for mesenchymal stem cell characterisation
Source: BMC Genomics. 2021 Jun 4;22:412. doi: 10.1186/s12864-020-07289-0 (PMC8178833; doi:10.1186/s12864-020-07289-0)
Supplement: Supplementary file 15 — Additional file 15 Details and metadata of FANTOM6 dataset used for functional prediction. [file 12864_2020_7289_MOESM15_ESM.ods]

## Sheet: FANTOM6
Run ID	titles	identifiers_SRX	PRIMARY_ID	EXTERNAL_ID	specie	PAIRED	SINGLE	dates	study_title	1	Study ID	nreads	read_length	library_selection	library_source	study_abstract	A	C	G	T	N	biological_replicate	biomaterial_provider	cell_type_alias	experiment_type	fraction	perturb_id	perturb_technology	run_no							sampling_type	set_no	sex	target_gene_symbol	target_id	tissue
DRR177156	RDhi10602_ATCACG.experiment	DRX167720	DRS103866	SAMD00168409	Homo sapiens	FALSE	TRUE	NA	FANTOM6 project	DRP005280	PRJDB7993	33503637	51	Inverse rRNA	TRANSCRIPTOMIC	This project aims to systematically elucidate the function of long non-coding RNAs (lncRNAs) in the human genome.	362478046	432447627	436040477	444141767	33577570	rep1	Lonza Catalog #: CC-2509	HDF (neonatal)	Reference	cytoplasmic	NA	None	0							reference	1	male	NA	NA	skin
DRR177155	RDhi10602_ACTTGA.experiment	DRX167719	DRS103867	SAMD00168410	Homo sapiens	FALSE	TRUE	NA	FANTOM6 project	DRP005280	PRJDB7993	30096528	51	Inverse rRNA	TRANSCRIPTOMIC	This project aims to systematically elucidate the function of long non-coding RNAs (lncRNAs) in the human genome.	323654138	395685366	392550456	392870160	30162808	rep2	Lonza Catalog #: CC-2509	HDF (neonatal)	Reference	cytoplasmic	NA	None	0							reference	1	male	NA	NA	skin
DRR177154	RDhi10601_TTAGGC.experiment	DRX167718	DRS103868	SAMD00168411	Homo sapiens	FALSE	TRUE	NA	FANTOM6 project	DRP005280	PRJDB7993	35912547	51	Inverse rRNA	TRANSCRIPTOMIC	This project aims to systematically elucidate the function of long non-coding RNAs (lncRNAs) in the human genome.	402502703	433109864	466421972	493505747	35999611	rep1	Lonza Catalog #: CC-2509	HDF (neonatal)	Reference	nuclear	NA	None	0							reference	1	male	NA	NA	skin
DRR177153	RDhi10601_GATCAG.experiment	DRX167717	DRS103869	SAMD00168412	Homo sapiens	FALSE	TRUE	NA	FANTOM6 project	DRP005280	PRJDB7993	35267146	51	Inverse rRNA	TRANSCRIPTOMIC	This project aims to systematically elucidate the function of long non-coding RNAs (lncRNAs) in the human genome.	390661995	427673655	462442447	482493136	35353213	rep2	Lonza Catalog #: CC-2509	HDF (neonatal)	Reference	nuclear	NA	None	0							reference	1	male	NA	NA	skin
DRR177152	RDhi10600_ATCACG.experiment	DRX167716	DRS103864	SAMD00168407	Homo sapiens	FALSE	TRUE	NA	FANTOM6 project	DRP005280	PRJDB7993	33268855	51	Inverse rRNA	TRANSCRIPTOMIC	This project aims to systematically elucidate the function of long non-coding RNAs (lncRNAs) in the human genome.	457435243	389161621	369510712	447245759	33358270	rep1	Lonza Catalog #: CC-2509	HDF (neonatal)	Reference	chromatin	NA	None	0							reference	1	male	NA	NA	skin
DRR177151	RDhi10600_ACTTGA.experiment	DRX167715	DRS103865	SAMD00168408	Homo sapiens	FALSE	TRUE	NA	FANTOM6 project	DRP005280	PRJDB7993	34620706	51	Inverse rRNA	TRANSCRIPTOMIC	This project aims to systematically elucidate the function of long non-coding RNAs (lncRNAs) in the human genome.	473323861	404748115	378906603	473962935	34714492	rep2	Lonza Catalog #: CC-2509	HDF (neonatal)	Reference	chromatin	NA	None	0							reference	1	male	NA	NA	skin
DRR176801	CNhi10765_ACC.experiment	DRX167365	DRS102753	SAMD00167324	Homo sapiens	FALSE	TRUE	NA	FANTOM6 project	DRP005280	PRJDB7993	17143511	47	CAGE	TRANSCRIPTOMIC	This project aims to systematically elucidate the function of long non-coding RNAs (lncRNAs) in the human genome.	144767173	226073102	275429136	159440189	35417	biol_rep1	Lonza Catalog #: CC-2509	HDF (neonatal)	Targeted	NA	ASO_G0257219_AD_05	ASO	14							hamilton_perturbation	1	male	RP11-54A9.1	G0257219	skin
DRR176800	CNhi10764_TAC.experiment	DRX167364	DRS102710	SAMD00167281	Homo sapiens	FALSE	TRUE	NA	FANTOM6 project	DRP005280	PRJDB7993	22288472	47	CAGE	TRANSCRIPTOMIC	This project aims to systematically elucidate the function of long non-coding RNAs (lncRNAs) in the human genome.	179199169	297734780	363149021	207425701	49513	biol_rep2	Lonza Catalog #: CC-2509	HDF (neonatal)	Targeted	NA	ASO_G0270141_AD_10	ASO	13							hamilton_perturbation	1	male	TERC	G0270141	skin
DRR176799	CNhi10764_GCT.experiment	DRX167363	DRS102739	SAMD00167310	Homo sapiens	FALSE	TRUE	NA	FANTOM6 project	DRP005280	PRJDB7993	16779827	47	CAGE	TRANSCRIPTOMIC	This project aims to systematically elucidate the function of long non-coding RNAs (lncRNAs) in the human genome.	138387630	220532584	271577120	158117386	37149	biol_rep1	Lonza Catalog #: CC-2509	HDF (neonatal)	Negative control	NA	ASO_Lipo	ASO	14							hamilton_perturbation	1	male	NA	NA	skin
DRR176798	CNhi10764_GCG.experiment	DRX167362	DRS102729	SAMD00167300	Homo sapiens	FALSE	TRUE	NA	FANTOM6 project	DRP005280	PRJDB7993	13412787	47	CAGE	TRANSCRIPTOMIC	This project aims to systematically elucidate the function of long non-coding RNAs (lncRNAs) in the human genome.	115969683	172505038	214231705	127664844	29719	biol_rep2	Lonza Catalog #: CC-2509	HDF (neonatal)	Targeted	NA	ASO_G0236810_AD_02	ASO	14							hamilton_perturbation	1	male	RP5-886K2.3	G0236810	skin
DRR176797	CNhi10764_CAC.experiment	DRX167361	DRS102726	SAMD00167297	Homo sapiens	FALSE	TRUE	NA	FANTOM6 project	DRP005280	PRJDB7993	13768161	47	CAGE	TRANSCRIPTOMIC	This project aims to systematically elucidate the function of long non-coding RNAs (lncRNAs) in the human genome.	110901944	185259693	230113577	120798548	29805	biol_rep1	Lonza Catalog #: CC-2509	HDF (neonatal)	Targeted	NA	ASO_G0236810_AD_02	ASO	14							hamilton_perturbation	1	male	RP5-886K2.3	G0236810	skin
DRR176796	CNhi10764_ATG.experiment	DRX167360	DRS102725	SAMD00167296	Homo sapiens	FALSE	TRUE	NA	FANTOM6 project	DRP005280	PRJDB7993	18335819	47	CAGE	TRANSCRIPTOMIC	This project aims to systematically elucidate the function of long non-coding RNAs (lncRNAs) in the human genome.	147702958	246145459	297834842	170060695	39539	biol_rep13	Lonza Catalog #: CC-2509	HDF (neonatal)	Experiment control	NA	ASO_MALAT1	ASO	13							hamilton_perturbation	1	male	MALAT1	G0251562	skin
DRR176731	CNhi10640_ACG.experiment	DRX167295	DRS103663	SAMD00168243	Homo sapiens	FALSE	TRUE	NA	FANTOM6 project	DRP005280	PRJDB7993	14547994	47	CAGE	TRANSCRIPTOMIC	This project aims to systematically elucidate the function of long non-coding RNAs (lncRNAs) in the human genome.	122740059	194475537	240134038	126395587	10497	biol_rep1	Lonza Catalog #: CC-2509	HDF (neonatal)	Targeted	NA	ASO_G0230630_AD_04	ASO	12							hamilton_perturbation	1	male	DNM3OS	G0230630	skin
DRR176730	CNhi10640_ACC.experiment	DRX167294	DRS103713	SAMD00168293	Homo sapiens	FALSE	TRUE	NA	FANTOM6 project	DRP005280	PRJDB7993	16086917	47	CAGE	TRANSCRIPTOMIC	This project aims to systematically elucidate the function of long non-coding RNAs (lncRNAs) in the human genome.	137338032	216917339	262761409	139056733	11586	biol_rep1	Lonza Catalog #: CC-2509	HDF (neonatal)	Targeted	NA	ASO_G0229847_AD_04	ASO	12							hamilton_perturbation	1	male	EMX2OS	G0229847	skin
DRR176729	CNhi10639_TAC.experiment	DRX167293	DRS103691	SAMD00168271	Homo sapiens	FALSE	TRUE	NA	FANTOM6 project	DRP005280	PRJDB7993	14896166	47	CAGE	TRANSCRIPTOMIC	This project aims to systematically elucidate the function of long non-coding RNAs (lncRNAs) in the human genome.	127391080	198925651	240975887	132821264	5920	biol_rep19	Lonza Catalog #: CC-2509	HDF (neonatal)	Experiment control	NA	ASO_MALAT1	ASO	12							hamilton_perturbation	1	male	MALAT1	G0251562	skin
DRR176728	CNhi10639_GCT.experiment	DRX167292	DRS103702	SAMD00168282	Homo sapiens	FALSE	TRUE	NA	FANTOM6 project	DRP005280	PRJDB7993	14574794	47	CAGE	TRANSCRIPTOMIC	This project aims to systematically elucidate the function of long non-coding RNAs (lncRNAs) in the human genome.	124352941	194165345	239578757	126913944	4331	biol_rep2	Lonza Catalog #: CC-2509	HDF (neonatal)	Targeted	NA	ASO_G0253352_AD_08	ASO	12							hamilton_perturbation	1	male	TUG1	G0253352	skin
DRR176727	CNhi10639_GCG.experiment	DRX167291	DRS102679	SAMD00167250	Homo sapiens	FALSE	TRUE	NA	FANTOM6 project	DRP005280	PRJDB7993	12726968	47	CAGE	TRANSCRIPTOMIC	This project aims to systematically elucidate the function of long non-coding RNAs (lncRNAs) in the human genome.	115041334	166977539	203581943	112563968	2712	biol_rep2	Lonza Catalog #: CC-2509	HDF (neonatal)	Targeted	NA	ASO_G0188070_AD_05	ASO	12							hamilton_perturbation	1	male	C11orf95	G0188070	skin
DRR176726	CNhi10639_CAC.experiment	DRX167290	DRS103661	SAMD00168241	Homo sapiens	FALSE	TRUE	NA	FANTOM6 project	DRP005280	PRJDB7993	13664802	47	CAGE	TRANSCRIPTOMIC	This project aims to systematically elucidate the function of long non-coding RNAs (lncRNAs) in the human genome.	115548802	182380149	219738377	124572891	5475	biol_rep2	Lonza Catalog #: CC-2509	HDF (neonatal)	Targeted	NA	ASO_G0218510_AD_03	ASO	12							hamilton_perturbation	1	male	LINC00339	G0218510	skin
DRR176725	CNhi10639_ATG.experiment	DRX167289	DRS103686	SAMD00168266	Homo sapiens	FALSE	TRUE	NA	FANTOM6 project	DRP005280	PRJDB7993	12597402	47	CAGE	TRANSCRIPTOMIC	This project aims to systematically elucidate the function of long non-coding RNAs (lncRNAs) in the human genome.	109178443	168809984	199955893	114130735	2839	biol_rep1	Lonza Catalog #: CC-2509	HDF (neonatal)	Targeted	NA	ASO_G0270141_AD_10	ASO	12							hamilton_perturbation	1	male	TERC	G0270141	skin
DRR176724	CNhi10639_AGT.experiment	DRX167288	DRS103653	SAMD00168233	Homo sapiens	FALSE	TRUE	NA	FANTOM6 project	DRP005280	PRJDB7993	11157330	47	CAGE	TRANSCRIPTOMIC	This project aims to systematically elucidate the function of long non-coding RNAs (lncRNAs) in the human genome.	98494304	148282169	166240471	111374079	3487	biol_rep3	Lonza Catalog #: CC-2509	HDF (neonatal)	Negative control	NA	ASO_NC_A	ASO	12							hamilton_perturbation	1	male	NA	NA	skin
DRR176659	CNhi10630_TAC.experiment	DRX167223	DRS102676	SAMD00167247	Homo sapiens	FALSE	TRUE	NA	FANTOM6 project	DRP005280	PRJDB7993	14568347	47	CAGE	TRANSCRIPTOMIC	This project aims to systematically elucidate the function of long non-coding RNAs (lncRNAs) in the human genome.	125716779	193643149	234213874	131086984	51523	biol_rep29	Lonza Catalog #: CC-2509	HDF (neonatal)	Negative control	NA	ASO_NC_A	ASO	12							hamilton_perturbation	1	male	NA	NA	skin
DRR176658	CNhi10630_GCT.experiment	DRX167222	DRS103659	SAMD00168239	Homo sapiens	FALSE	TRUE	NA	FANTOM6 project	DRP005280	PRJDB7993	14061748	47	CAGE	TRANSCRIPTOMIC	This project aims to systematically elucidate the function of long non-coding RNAs (lncRNAs) in the human genome.	119733163	184736042	227826812	128555965	50174	biol_rep1	Lonza Catalog #: CC-2509	HDF (neonatal)	Targeted	NA	ASO_G0218510_AD_06	ASO	12							hamilton_perturbation	1	male	LINC00339	G0218510	skin
DRR176657	CNhi10630_GCG.experiment	DRX167221	DRS102683	SAMD00167254	Homo sapiens	FALSE	TRUE	NA	FANTOM6 project	DRP005280	PRJDB7993	12365942	47	CAGE	TRANSCRIPTOMIC	This project aims to systematically elucidate the function of long non-coding RNAs (lncRNAs) in the human genome.	113407340	160039605	195056445	112652801	43083	biol_rep1	Lonza Catalog #: CC-2509	HDF (neonatal)	Targeted	NA	ASO_G0223485_AD_06	ASO	12							hamilton_perturbation	1	male	RP11-417E7.1	G0223485	skin
DRR176656	CNhi10630_CAC.experiment	DRX167220	DRS102672	SAMD00167243	Homo sapiens	FALSE	TRUE	NA	FANTOM6 project	DRP005280	PRJDB7993	13926089	47	CAGE	TRANSCRIPTOMIC	This project aims to systematically elucidate the function of long non-coding RNAs (lncRNAs) in the human genome.	117406466	186191719	227142423	123736371	49204	biol_rep1	Lonza Catalog #: CC-2509	HDF (neonatal)	Targeted	NA	ASO_G0188070_AD_05	ASO	12							hamilton_perturbation	1	male	C11orf95	G0188070	skin
DRR176655	CNhi10630_ATG.experiment	DRX167219	DRS103684	SAMD00168264	Homo sapiens	FALSE	TRUE	NA	FANTOM6 project	DRP005280	PRJDB7993	15897264	47	CAGE	TRANSCRIPTOMIC	This project aims to systematically elucidate the function of long non-coding RNAs (lncRNAs) in the human genome.	126932021	216133487	260512507	143535301	58092	biol_rep1	Lonza Catalog #: CC-2509	HDF (neonatal)	Targeted	NA	ASO_G0260565_AD_06	ASO	12							hamilton_perturbation	1	male	ERVK13-1	G0260565	skin
DRR176654	CNhi10630_AGT.experiment	DRX167218	DRS102673	SAMD00167244	Homo sapiens	FALSE	TRUE	NA	FANTOM6 project	DRP005280	PRJDB7993	11413198	47	CAGE	TRANSCRIPTOMIC	This project aims to systematically elucidate the function of long non-coding RNAs (lncRNAs) in the human genome.	98565648	151332085	183115652	103365847	41074	biol_rep1	Lonza Catalog #: CC-2509	HDF (neonatal)	Targeted	NA	ASO_G0223485_AD_04	ASO	12							hamilton_perturbation	1	male	RP11-417E7.1	G0223485	skin
DRR176653	CNhi10630_ACG.experiment	DRX167217	DRS103704	SAMD00168284	Homo sapiens	FALSE	TRUE	NA	FANTOM6 project	DRP005280	PRJDB7993	14016329	47	CAGE	TRANSCRIPTOMIC	This project aims to systematically elucidate the function of long non-coding RNAs (lncRNAs) in the human genome.	120588493	184953467	227839950	125335394	50159	biol_rep2	Lonza Catalog #: CC-2509	HDF (neonatal)	Targeted	NA	ASO_G0270069_AD_07	ASO	12							hamilton_perturbation	1	male	RP6-99M1.2	G0270069	skin
DRR176652	CNhi10630_ACC.experiment	DRX167216	DRS103665	SAMD00168245	Homo sapiens	FALSE	TRUE	NA	FANTOM6 project	DRP005280	PRJDB7993	20414932	47	CAGE	TRANSCRIPTOMIC	This project aims to systematically elucidate the function of long non-coding RNAs (lncRNAs) in the human genome.	164671058	276723393	337868146	180164592	74615	biol_rep1	Lonza Catalog #: CC-2509	HDF (neonatal)	Targeted	NA	ASO_G0250742_AD_04	ASO	12							hamilton_perturbation	1	male	RP11-834C11.4	G0250742	skin
DRR176587	CNhi10605_GCT.experiment	DRX167151	DRS103600	SAMD00168180	Homo sapiens	FALSE	TRUE	NA	FANTOM6 project	DRP005280	PRJDB7993	535389	47	CAGE	TRANSCRIPTOMIC	This project aims to systematically elucidate the function of long non-coding RNAs (lncRNAs) in the human genome.	4388398	7107672	8885387	4781604	222	biol_rep2	Lonza Catalog #: CC-2509	HDF (neonatal)	Targeted	NA	ASO_G0237187_01	ASO	10							hamilton_perturbation	1	male	NR2F1-AS1	G0237187	skin
DRR176586	CNhi10605_GCG.experiment	DRX167150	DRS103570	SAMD00168150	Homo sapiens	FALSE	TRUE	NA	FANTOM6 project	DRP005280	PRJDB7993	10382541	47	CAGE	TRANSCRIPTOMIC	This project aims to systematically elucidate the function of long non-coding RNAs (lncRNAs) in the human genome.	87019266	135944305	172541285	92470446	4125	biol_rep2	Lonza Catalog #: CC-2509	HDF (neonatal)	Targeted	NA	ASO_G0241990_07	ASO	10							hamilton_perturbation	1	male	RP6-109B7.3	G0241990	skin
DRR176585	CNhi10605_CAC.experiment	DRX167149	DRS103581	SAMD00168161	Homo sapiens	FALSE	TRUE	NA	FANTOM6 project	DRP005280	PRJDB7993	13123013	47	CAGE	TRANSCRIPTOMIC	This project aims to systematically elucidate the function of long non-coding RNAs (lncRNAs) in the human genome.	102068135	177606146	222781135	114320543	5652	biol_rep1	Lonza Catalog #: CC-2509	HDF (neonatal)	Targeted	NA	ASO_G0237854_05	ASO	10							hamilton_perturbation	1	male	LINC00674	G0237854	skin
DRR176584	CNhi10605_ATG.experiment	DRX167148	DRS103589	SAMD00168169	Homo sapiens	FALSE	TRUE	NA	FANTOM6 project	DRP005280	PRJDB7993	14008394	47	CAGE	TRANSCRIPTOMIC	This project aims to systematically elucidate the function of long non-coding RNAs (lncRNAs) in the human genome.	109710701	188647857	234737212	125292967	5781	biol_rep23	Lonza Catalog #: CC-2509	HDF (neonatal)	Experiment control	NA	ASO_MALAT1	ASO	10							hamilton_perturbation	1	male	MALAT1	G0251562	skin
DRR176583	CNhi10605_AGT.experiment	DRX167147	DRS103624	SAMD00168204	Homo sapiens	FALSE	TRUE	NA	FANTOM6 project	DRP005280	PRJDB7993	16349504	47	CAGE	TRANSCRIPTOMIC	This project aims to systematically elucidate the function of long non-coding RNAs (lncRNAs) in the human genome.	128993047	219767075	277722427	141937202	6937	biol_rep2	Lonza Catalog #: CC-2509	HDF (neonatal)	Targeted	NA	ASO_G0247572_09	ASO	10							hamilton_perturbation	1	male	CKMT2-AS1	G0247572	skin
DRR176582	CNhi10605_ACG.experiment	DRX167146	DRS103632	SAMD00168212	Homo sapiens	FALSE	TRUE	NA	FANTOM6 project	DRP005280	PRJDB7993	14714634	47	CAGE	TRANSCRIPTOMIC	This project aims to systematically elucidate the function of long non-coding RNAs (lncRNAs) in the human genome.	117173452	197456786	247997764	128953506	6290	targeting LINC00883 (ASO_G0243701_01)	Lonza Catalog #: CC-2509	HDF (neonatal)	Targeted	NA	ASO_G0243701_01	ASO	11							hamilton_perturbation	1	male	LINC00883	G0243701	skin
DRR176581	CNhi10605_ACC.experiment	DRX167145	DRS103635	SAMD00168215	Homo sapiens	FALSE	TRUE	NA	FANTOM6 project	DRP005280	PRJDB7993	16141896	47	CAGE	TRANSCRIPTOMIC	This project aims to systematically elucidate the function of long non-coding RNAs (lncRNAs) in the human genome.	130124818	215370006	270430709	142736584	6995	targeting TP53TG1 (ASO_G0182165_AD_10)	Lonza Catalog #: CC-2509	HDF (neonatal)	Targeted	NA	ASO_G0182165_AD_10	ASO	11							hamilton_perturbation	1	male	TP53TG1	G0182165	skin
DRR176580	CNhi10604_TAC.experiment	DRX167144	DRS103574	SAMD00168154	Homo sapiens	FALSE	TRUE	NA	FANTOM6 project	DRP005280	PRJDB7993	12703583	47	CAGE	TRANSCRIPTOMIC	This project aims to systematically elucidate the function of long non-coding RNAs (lncRNAs) in the human genome.	103768029	168951545	208943735	115402679	2413	biol_rep2	Lonza Catalog #: CC-2509	HDF (neonatal)	Targeted	NA	ASO_G0238266_03	ASO	10							hamilton_perturbation	1	male	LINC00707	G0238266	skin
DRR176515	CNhi10584_ATG.experiment	DRX167079	DRS103547	SAMD00168127	Homo sapiens	FALSE	TRUE	NA	FANTOM6 project	DRP005280	PRJDB7993	11169949	47	CAGE	TRANSCRIPTOMIC	This project aims to systematically elucidate the function of long non-coding RNAs (lncRNAs) in the human genome.	90816464	149431800	183162449	101530528	46362	biol_rep2	Lonza Catalog #: CC-2509	HDF (neonatal)	Targeted	NA	ASO_G0262468_07	ASO	9							hamilton_perturbation	1	male	RP11-95P2.1	G0262468	skin
DRR176514	CNhi10584_AGT.experiment	DRX167078	DRS103546	SAMD00168126	Homo sapiens	FALSE	TRUE	NA	FANTOM6 project	DRP005280	PRJDB7993	13068899	47	CAGE	TRANSCRIPTOMIC	This project aims to systematically elucidate the function of long non-coding RNAs (lncRNAs) in the human genome.	107769897	173700465	209184714	123528866	54311	biol_rep2	Lonza Catalog #: CC-2509	HDF (neonatal)	Targeted	NA	ASO_G0262468_04	ASO	9							hamilton_perturbation	1	male	RP11-95P2.1	G0262468	skin
DRR176513	CNhi10584_ACG.experiment	DRX167077	DRS103502	SAMD00168082	Homo sapiens	FALSE	TRUE	NA	FANTOM6 project	DRP005280	PRJDB7993	11886738	47	CAGE	TRANSCRIPTOMIC	This project aims to systematically elucidate the function of long non-coding RNAs (lncRNAs) in the human genome.	97714923	156750014	197360135	106801680	49934	biol_rep2	Lonza Catalog #: CC-2509	HDF (neonatal)	Targeted	NA	ASO_G0263753_01	ASO	9							hamilton_perturbation	1	male	LINC00667	G0263753	skin
DRR176512	CNhi10584_ACC.experiment	DRX167076	DRS103538	SAMD00168118	Homo sapiens	FALSE	TRUE	NA	FANTOM6 project	DRP005280	PRJDB7993	19111059	47	CAGE	TRANSCRIPTOMIC	This project aims to systematically elucidate the function of long non-coding RNAs (lncRNAs) in the human genome.	162559704	252123681	305574753	177880205	81430	biol_rep2	Lonza Catalog #: CC-2509	HDF (neonatal)	Targeted	NA	ASO_G0262468_02	ASO	9							hamilton_perturbation	1	male	RP11-95P2.1	G0262468	skin
DRR176511	CNhi10583_TAC.experiment	DRX167075	DRS103498	SAMD00168078	Homo sapiens	FALSE	TRUE	NA	FANTOM6 project	DRP005280	PRJDB7993	11345714	47	CAGE	TRANSCRIPTOMIC	This project aims to systematically elucidate the function of long non-coding RNAs (lncRNAs) in the human genome.	95131782	149604895	182849313	105564562	98006	biol_rep1	Lonza Catalog #: CC-2509	HDF (neonatal)	Targeted	NA	ASO_G0261879_05	ASO	9							hamilton_perturbation	1	male	RP11-333E1.1	G0261879	skin
DRR176510	CNhi10583_GCT.experiment	DRX167074	DRS103537	SAMD00168117	Homo sapiens	FALSE	TRUE	NA	FANTOM6 project	DRP005280	PRJDB7993	10783975	47	CAGE	TRANSCRIPTOMIC	This project aims to systematically elucidate the function of long non-coding RNAs (lncRNAs) in the human genome.	91622165	141738011	174862809	98532273	91567	biol_rep1	Lonza Catalog #: CC-2509	HDF (neonatal)	Targeted	NA	ASO_G0262468_02	ASO	9							hamilton_perturbation	1	male	RP11-95P2.1	G0262468	skin
DRR176509	CNhi10583_GCG.experiment	DRX167073	DRS103529	SAMD00168109	Homo sapiens	FALSE	TRUE	NA	FANTOM6 project	DRP005280	PRJDB7993	12579190	47	CAGE	TRANSCRIPTOMIC	This project aims to systematically elucidate the function of long non-coding RNAs (lncRNAs) in the human genome.	103923537	163426794	207274394	116489694	107511	biol_rep1	Lonza Catalog #: CC-2509	HDF (neonatal)	Targeted	NA	ASO_G0261573_03	ASO	9							hamilton_perturbation	1	male	RP11-553K8.5	G0261573	skin
DRR176508	CNhi10583_CAC.experiment	DRX167072	DRS103535	SAMD00168115	Homo sapiens	FALSE	TRUE	NA	FANTOM6 project	DRP005280	PRJDB7993	13226029	47	CAGE	TRANSCRIPTOMIC	This project aims to systematically elucidate the function of long non-coding RNAs (lncRNAs) in the human genome.	109609445	175188737	216244463	120467324	113394	biol_rep2	Lonza Catalog #: CC-2509	HDF (neonatal)	Targeted	NA	ASO_G0261573_02	ASO	9							hamilton_perturbation	1	male	RP11-553K8.5	G0261573	skin
DRR176443	CNhi10543_AGT.experiment	DRX167007	DRS103398	SAMD00167978	Homo sapiens	FALSE	TRUE	NA	FANTOM6 project	DRP005280	PRJDB7993	13134737	47	CAGE	TRANSCRIPTOMIC	This project aims to systematically elucidate the function of long non-coding RNAs (lncRNAs) in the human genome.	107168283	174579371	217970008	117594595	20382	biol_rep1	Lonza Catalog #: CC-2509	HDF (neonatal)	Targeted	NA	ASO_C0020443_06	ASO	5							hamilton_perturbation	1	male	CATG00000016989.1	C0020443	skin
DRR176442	CNhi10543_ACG.experiment	DRX167006	DRS103406	SAMD00167986	Homo sapiens	FALSE	TRUE	NA	FANTOM6 project	DRP005280	PRJDB7993	11721046	47	CAGE	TRANSCRIPTOMIC	This project aims to systematically elucidate the function of long non-coding RNAs (lncRNAs) in the human genome.	94427418	157181232	195782639	103480771	17102	biol_rep2	Lonza Catalog #: CC-2509	HDF (neonatal)	Targeted	NA	ASO_C0008586_03	ASO	5							hamilton_perturbation	1	male	CATG00000079799.1	C0008586	skin
DRR176441	CNhi10543_ACC.experiment	DRX167005	DRS103401	SAMD00167981	Homo sapiens	FALSE	TRUE	NA	FANTOM6 project	DRP005280	PRJDB7993	12082179	47	CAGE	TRANSCRIPTOMIC	This project aims to systematically elucidate the function of long non-coding RNAs (lncRNAs) in the human genome.	100899818	160718687	196046174	110180214	17520	biol_rep30	Lonza Catalog #: CC-2509	HDF (neonatal)	Negative control	NA	ASO_NC_A	ASO	5							hamilton_perturbation	1	male	NA	NA	skin
DRR176440	CNhi10542_TAC.experiment	DRX167004	DRS103411	SAMD00167991	Homo sapiens	FALSE	TRUE	NA	FANTOM6 project	DRP005280	PRJDB7993	11753926	47	CAGE	TRANSCRIPTOMIC	This project aims to systematically elucidate the function of long non-coding RNAs (lncRNAs) in the human genome.	95030820	157548324	190628897	109190979	35502	Fibroblast_3	Lonza Catalog #: CC-2509	HDF (neonatal)	Reference	NA	NA	None	0							reference	1	male	NA	NA	skin
DRR176439	CNhi10542_GCT.experiment	DRX167003	DRS103399	SAMD00167979	Homo sapiens	FALSE	TRUE	NA	FANTOM6 project	DRP005280	PRJDB7993	15072508	47	CAGE	TRANSCRIPTOMIC	This project aims to systematically elucidate the function of long non-coding RNAs (lncRNAs) in the human genome.	122315668	200959795	252866113	132219265	47035	biol_rep26	Lonza Catalog #: CC-2509	HDF (neonatal)	Negative control	NA	ASO_NC_A	ASO	5							hamilton_perturbation	1	male	NA	NA	skin
DRR176438	CNhi10542_CAC.experiment	DRX167002	DRS103417	SAMD00167997	Homo sapiens	FALSE	TRUE	NA	FANTOM6 project	DRP005280	PRJDB7993	12572386	47	CAGE	TRANSCRIPTOMIC	This project aims to systematically elucidate the function of long non-coding RNAs (lncRNAs) in the human genome.	109797395	164413397	196412281	120244368	34701	biol_rep5	Lonza Catalog #: CC-2509	HDF (neonatal)	Negative control	NA	ASO_NC_A	ASO	6							hamilton_perturbation	1	male	NA	NA	skin
DRR176437	CNhi10542_ATG.experiment	DRX167001	DRS103436	SAMD00168016	Homo sapiens	FALSE	TRUE	NA	FANTOM6 project	DRP005280	PRJDB7993	10514355	47	CAGE	TRANSCRIPTOMIC	This project aims to systematically elucidate the function of long non-coding RNAs (lncRNAs) in the human genome.	88051148	139698458	169584309	96807452	33318	biol_rep2	Lonza Catalog #: CC-2509	HDF (neonatal)	Targeted	NA	ASO_G0233937_05	ASO	6							hamilton_perturbation	1	male	CTC-338M12.4	G0233937	skin
DRR176436	CNhi10542_AGT.experiment	DRX167000	DRS103424	SAMD00168004	Homo sapiens	FALSE	TRUE	NA	FANTOM6 project	DRP005280	PRJDB7993	11847706	47	CAGE	TRANSCRIPTOMIC	This project aims to systematically elucidate the function of long non-coding RNAs (lncRNAs) in the human genome.	99083476	157310550	195417676	104995106	35374	biol_rep1	Lonza Catalog #: CC-2509	HDF (neonatal)	Targeted	NA	ASO_G0233137_04	ASO	6							hamilton_perturbation	1	male	RP11-220I1.1	G0233137	skin
DRR176371	CNhi10534_ACC.experiment	DRX166935	DRS103427	SAMD00168007	Homo sapiens	FALSE	TRUE	NA	FANTOM6 project	DRP005280	PRJDB7993	11750669	47	CAGE	TRANSCRIPTOMIC	This project aims to systematically elucidate the function of long non-coding RNAs (lncRNAs) in the human genome.	103426013	155347265	186495732	107007173	5260	biol_rep1	Lonza Catalog #: CC-2509	HDF (neonatal)	Targeted	NA	ASO_G0233527_07	ASO	6							hamilton_perturbation	1	male	AC092295.7	G0233527	skin
DRR176370	CNhi10533_TAC.experiment	DRX166934	DRS103381	SAMD00167961	Homo sapiens	FALSE	TRUE	NA	FANTOM6 project	DRP005280	PRJDB7993	10753751	47	CAGE	TRANSCRIPTOMIC	This project aims to systematically elucidate the function of long non-coding RNAs (lncRNAs) in the human genome.	91091427	143776701	172741876	97812409	3884	biol_rep1	Lonza Catalog #: CC-2509	HDF (neonatal)	Targeted	NA	ASO_G0186615_03	ASO	5							hamilton_perturbation	1	male	KTN1-AS1	G0186615	skin
DRR176369	CNhi10533_GCT.experiment	DRX166933	DRS103435	SAMD00168015	Homo sapiens	FALSE	TRUE	NA	FANTOM6 project	DRP005280	PRJDB7993	10343841	47	CAGE	TRANSCRIPTOMIC	This project aims to systematically elucidate the function of long non-coding RNAs (lncRNAs) in the human genome.	89683625	131127325	178749160	86597039	3378	biol_rep2	Lonza Catalog #: CC-2509	HDF (neonatal)	Targeted	NA	ASO_G0233527_02	ASO	6							hamilton_perturbation	1	male	AC092295.7	G0233527	skin
DRR176368	CNhi10533_GCG.experiment	DRX166932	DRS103371	SAMD00167951	Homo sapiens	FALSE	TRUE	NA	FANTOM6 project	DRP005280	PRJDB7993	9051548	47	CAGE	TRANSCRIPTOMIC	This project aims to systematically elucidate the function of long non-coding RNAs (lncRNAs) in the human genome.	80055215	117640459	143400549	84323367	3166	biol_rep17	Lonza Catalog #: CC-2509	HDF (neonatal)	Negative control	NA	ASO_NC_A	ASO	5							hamilton_perturbation	1	male	NA	NA	skin
DRR176367	CNhi10533_CAC.experiment	DRX166931	DRS103360	SAMD00167940	Homo sapiens	FALSE	TRUE	NA	FANTOM6 project	DRP005280	PRJDB7993	10389408	47	CAGE	TRANSCRIPTOMIC	This project aims to systematically elucidate the function of long non-coding RNAs (lncRNAs) in the human genome.	90350799	138207435	161372041	98368208	3693	biol_rep1	Lonza Catalog #: CC-2509	HDF (neonatal)	Targeted	NA	ASO_G0203739_10	ASO	5							hamilton_perturbation	1	male	RP11-296O14.3	G0203739	skin
DRR176366	CNhi10533_ATG.experiment	DRX166930	DRS103430	SAMD00168010	Homo sapiens	FALSE	TRUE	NA	FANTOM6 project	DRP005280	PRJDB7993	10291057	47	CAGE	TRANSCRIPTOMIC	This project aims to systematically elucidate the function of long non-coding RNAs (lncRNAs) in the human genome.	84286422	138117485	165421573	95850356	3843	biol_rep2	Lonza Catalog #: CC-2509	HDF (neonatal)	Targeted	NA	ASO_G0233527_07	ASO	6							hamilton_perturbation	1	male	AC092295.7	G0233527	skin
DRR176365	CNhi10533_AGT.experiment	DRX166929	DRS103377	SAMD00167957	Homo sapiens	FALSE	TRUE	NA	FANTOM6 project	DRP005280	PRJDB7993	9027563	47	CAGE	TRANSCRIPTOMIC	This project aims to systematically elucidate the function of long non-coding RNAs (lncRNAs) in the human genome.	79371800	117687808	144682431	82550002	3420	biol_rep18	Lonza Catalog #: CC-2509	HDF (neonatal)	Negative control	NA	ASO_NC_A	ASO	5							hamilton_perturbation	1	male	NA	NA	skin
DRR176364	CNhi10533_ACG.experiment	DRX166928	DRS103414	SAMD00167994	Homo sapiens	FALSE	TRUE	NA	FANTOM6 project	DRP005280	PRJDB7993	11119652	47	CAGE	TRANSCRIPTOMIC	This project aims to systematically elucidate the function of long non-coding RNAs (lncRNAs) in the human genome.	93980521	147058970	181214267	100366137	3749	biol_rep1	Lonza Catalog #: CC-2509	HDF (neonatal)	Targeted	NA	ASO_G0232725_05	ASO	6							hamilton_perturbation	1	male	U52111.14	G0232725	skin
DRR176299	CNhi10524_TAC.experiment	DRX166863	DRS103348	SAMD00167928	Homo sapiens	FALSE	TRUE	NA	FANTOM6 project	DRP005280	PRJDB7993	19711422	47	CAGE	TRANSCRIPTOMIC	This project aims to systematically elucidate the function of long non-coding RNAs (lncRNAs) in the human genome.	162505251	264515403	321435886	177946597	33697	biol_rep2	Lonza Catalog #: CC-2509	HDF (neonatal)	Targeted	NA	ASO_C0020984_09	ASO	5							hamilton_perturbation	1	male	CATG00000020700.1	C0020984	skin
DRR176298	CNhi10524_GCT.experiment	DRX166862	DRS103275	SAMD00167855	Homo sapiens	FALSE	TRUE	NA	FANTOM6 project	DRP005280	PRJDB7993	16834564	47	CAGE	TRANSCRIPTOMIC	This project aims to systematically elucidate the function of long non-coding RNAs (lncRNAs) in the human genome.	136910653	225647297	280233319	148406424	26815	biol_rep2	Lonza Catalog #: CC-2509	HDF (neonatal)	Targeted	NA	ASO_G0223773_05	ASO	4							hamilton_perturbation	1	male	CD99P1	G0223773	skin
DRR176297	CNhi10524_GCG.experiment	DRX166861	DRS103302	SAMD00167882	Homo sapiens	FALSE	TRUE	NA	FANTOM6 project	DRP005280	PRJDB7993	12730668	47	CAGE	TRANSCRIPTOMIC	This project aims to systematically elucidate the function of long non-coding RNAs (lncRNAs) in the human genome.	105929293	167439867	210344265	114607471	20500	biol_rep1	Lonza Catalog #: CC-2509	HDF (neonatal)	Targeted	NA	ASO_G0227053_03	ASO	4							hamilton_perturbation	1	male	RP11-395B7.4	G0227053	skin
DRR176296	CNhi10524_CAC.experiment	DRX166860	DRS103308	SAMD00167888	Homo sapiens	FALSE	TRUE	NA	FANTOM6 project	DRP005280	PRJDB7993	16433061	47	CAGE	TRANSCRIPTOMIC	This project aims to systematically elucidate the function of long non-coding RNAs (lncRNAs) in the human genome.	137606407	216511789	260225351	157983004	27316	biol_rep17	Lonza Catalog #: CC-2509	HDF (neonatal)	Negative control	NA	ASO_NC_A	ASO	4							hamilton_perturbation	1	male	NA	NA	skin
DRR176295	CNhi10524_AGT.experiment	DRX166859	DRS103279	SAMD00167859	Homo sapiens	FALSE	TRUE	NA	FANTOM6 project	DRP005280	PRJDB7993	17651165	47	CAGE	TRANSCRIPTOMIC	This project aims to systematically elucidate the function of long non-coding RNAs (lncRNAs) in the human genome.	140119374	237343286	295930585	156183378	28132	biol_rep1	Lonza Catalog #: CC-2509	HDF (neonatal)	Targeted	NA	ASO_G0223773_06	ASO	4							hamilton_perturbation	1	male	CD99P1	G0223773	skin
DRR176294	CNhi10524_ACG.experiment	DRX166858	DRS103313	SAMD00167893	Homo sapiens	FALSE	TRUE	NA	FANTOM6 project	DRP005280	PRJDB7993	15835443	47	CAGE	TRANSCRIPTOMIC	This project aims to systematically elucidate the function of long non-coding RNAs (lncRNAs) in the human genome.	125500827	213413641	267508790	137817662	24901	biol_rep1	Lonza Catalog #: CC-2509	HDF (neonatal)	Targeted	NA	ASO_G0228109_06	ASO	4							hamilton_perturbation	1	male	MFI2-AS1	G0228109	skin
DRR176293	CNhi10524_ACC.experiment	DRX166857	DRS103344	SAMD00167924	Homo sapiens	FALSE	TRUE	NA	FANTOM6 project	DRP005280	PRJDB7993	21374168	47	CAGE	TRANSCRIPTOMIC	This project aims to systematically elucidate the function of long non-coding RNAs (lncRNAs) in the human genome.	174292015	289455717	351997019	188807152	33993	biol_rep2	Lonza Catalog #: CC-2509	HDF (neonatal)	Targeted	NA	ASO_C0012015_07	ASO	5							hamilton_perturbation	1	male	CATG00000095991.1	C0012015	skin
DRR176292	CNhi10523_TAC.experiment	DRX166856	DRS103328	SAMD00167908	Homo sapiens	FALSE	TRUE	NA	FANTOM6 project	DRP005280	PRJDB7993	19989870	47	CAGE	TRANSCRIPTOMIC	This project aims to systematically elucidate the function of long non-coding RNAs (lncRNAs) in the human genome.	160411947	270165823	330248495	178685986	11639	biol_rep2	Lonza Catalog #: CC-2509	HDF (neonatal)	Targeted	NA	ASO_G0224086_03	ASO	4							hamilton_perturbation	1	male	LL22NC03-86G7.1	G0224086	skin
DRR176227	CNhi10492_GCG.experiment	DRX166791	DRS103215	SAMD00167795	Homo sapiens	FALSE	TRUE	NA	FANTOM6 project	DRP005280	PRJDB7993	11544811	47	CAGE	TRANSCRIPTOMIC	This project aims to systematically elucidate the function of long non-coding RNAs (lncRNAs) in the human genome.	96125313	152609591	190638652	103117666	114895	biol_rep1	Lonza Catalog #: CC-2509	HDF (neonatal)	Targeted	NA	ASO_G0234171_01	ASO	3							hamilton_perturbation	1	male	AC108488.3	G0234171	skin
DRR176226	CNhi10492_CAC.experiment	DRX166790	DRS103196	SAMD00167776	Homo sapiens	FALSE	TRUE	NA	FANTOM6 project	DRP005280	PRJDB7993	12142331	47	CAGE	TRANSCRIPTOMIC	This project aims to systematically elucidate the function of long non-coding RNAs (lncRNAs) in the human genome.	102318372	159887326	193950891	114409954	123014	biol_rep2	Lonza Catalog #: CC-2509	HDF (neonatal)	Targeted	NA	ASO_G0240875_10	ASO	3							hamilton_perturbation	1	male	LINC00886	G0240875	skin
DRR176225	CNhi10492_ATG.experiment	DRX166789	DRS103203	SAMD00167783	Homo sapiens	FALSE	TRUE	NA	FANTOM6 project	DRP005280	PRJDB7993	16768824	47	CAGE	TRANSCRIPTOMIC	This project aims to systematically elucidate the function of long non-coding RNAs (lncRNAs) in the human genome.	129442859	228558458	279631592	150332973	168846	biol_rep2	Lonza Catalog #: CC-2509	HDF (neonatal)	Targeted	NA	ASO_G0231312_04	ASO	3							hamilton_perturbation	1	male	AC007246.3	G0231312	skin
DRR176224	CNhi10492_AGT.experiment	DRX166788	DRS103177	SAMD00167757	Homo sapiens	FALSE	TRUE	NA	FANTOM6 project	DRP005280	PRJDB7993	15842962	47	CAGE	TRANSCRIPTOMIC	This project aims to systematically elucidate the function of long non-coding RNAs (lncRNAs) in the human genome.	127883296	213495970	265122585	137953887	163476	biol_rep2	Lonza Catalog #: CC-2509	HDF (neonatal)	Targeted	NA	ASO_C0008543_05	ASO	3							hamilton_perturbation	1	male	ZNF131	C0008543	skin
DRR176223	CNhi10492_ACG.experiment	DRX166787	DRS103198	SAMD00167778	Homo sapiens	FALSE	TRUE	NA	FANTOM6 project	DRP005280	PRJDB7993	14941536	47	CAGE	TRANSCRIPTOMIC	This project aims to systematically elucidate the function of long non-coding RNAs (lncRNAs) in the human genome.	119413593	201035760	250913984	130736445	152410	biol_rep1	Lonza Catalog #: CC-2509	HDF (neonatal)	Targeted	NA	ASO_G0231312_04	ASO	3							hamilton_perturbation	1	male	AC007246.3	G0231312	skin
DRR176222	CNhi10492_ACC.experiment	DRX166786	DRS103255	SAMD00167835	Homo sapiens	FALSE	TRUE	NA	FANTOM6 project	DRP005280	PRJDB7993	14492220	47	CAGE	TRANSCRIPTOMIC	This project aims to systematically elucidate the function of long non-coding RNAs (lncRNAs) in the human genome.	121481256	192762032	236625636	130121853	143563	biol_rep2	Lonza Catalog #: CC-2509	HDF (neonatal)	Targeted	NA	ASO_G0231187_02	ASO	3							hamilton_perturbation	1	male	RP11-38L15.3	G0231187	skin
DRR176221	CNhi10491_TAC.experiment	DRX166785	DRS103242	SAMD00167822	Homo sapiens	FALSE	TRUE	NA	FANTOM6 project	DRP005280	PRJDB7993	17880185	47	CAGE	TRANSCRIPTOMIC	This project aims to systematically elucidate the function of long non-coding RNAs (lncRNAs) in the human genome.	144243936	240719995	294835594	160384184	184986	biol_rep2	Lonza Catalog #: CC-2509	HDF (neonatal)	Targeted	NA	ASO_G0203721_05	ASO	3							hamilton_perturbation	1	male	LINC00862	G0203721	skin
DRR176220	CNhi10491_GCT.experiment	DRX166784	DRS103205	SAMD00167785	Homo sapiens	FALSE	TRUE	NA	FANTOM6 project	DRP005280	PRJDB7993	16449157	47	CAGE	TRANSCRIPTOMIC	This project aims to systematically elucidate the function of long non-coding RNAs (lncRNAs) in the human genome.	131026572	221823763	275784961	144302798	172285	biol_rep2	Lonza Catalog #: CC-2509	HDF (neonatal)	Targeted	NA	ASO_G0240875_04	ASO	3							hamilton_perturbation	1	male	LINC00886	G0240875	skin
DRR176155	CNhi10475_ATG.experiment	DRX166719	DRS103168	SAMD00167748	Homo sapiens	FALSE	TRUE	NA	FANTOM6 project	DRP005280	PRJDB7993	19637512	47	CAGE	TRANSCRIPTOMIC	This project aims to systematically elucidate the function of long non-coding RNAs (lncRNAs) in the human genome.	156516719	267369268	321585896	177446822	44359	biol_rep2	Lonza Catalog #: CC-2509	HDF (neonatal)	Targeted	NA	ASO_G0229852_03	ASO	2							hamilton_perturbation	1	male	RP11-398K22.12	G0229852	skin
DRR176154	CNhi10475_AGT.experiment	DRX166718	DRS103127	SAMD00167707	Homo sapiens	FALSE	TRUE	NA	FANTOM6 project	DRP005280	PRJDB7993	16462388	47	CAGE	TRANSCRIPTOMIC	This project aims to systematically elucidate the function of long non-coding RNAs (lncRNAs) in the human genome.	137369378	219322673	270642127	146360466	37592	biol_rep1	Lonza Catalog #: CC-2509	HDF (neonatal)	Targeted	NA	ASO_G0205181_01	ASO	2							hamilton_perturbation	1	male	LINC00654	G0205181	skin
DRR176153	CNhi10475_ACG.experiment	DRX166717	DRS103169	SAMD00167749	Homo sapiens	FALSE	TRUE	NA	FANTOM6 project	DRP005280	PRJDB7993	19290770	47	CAGE	TRANSCRIPTOMIC	This project aims to systematically elucidate the function of long non-coding RNAs (lncRNAs) in the human genome.	153706147	260367891	323230289	169318676	43187	biol_rep1	Lonza Catalog #: CC-2509	HDF (neonatal)	Targeted	NA	ASO_G0263072_06	ASO	2							hamilton_perturbation	1	male	RP11-473M20.14	G0263072	skin
DRR176152	CNhi10475_ACC.experiment	DRX166716	DRS103130	SAMD00167710	Homo sapiens	FALSE	TRUE	NA	FANTOM6 project	DRP005280	PRJDB7993	18870242	47	CAGE	TRANSCRIPTOMIC	This project aims to systematically elucidate the function of long non-coding RNAs (lncRNAs) in the human genome.	157461672	253511392	306270303	169616998	41009	biol_rep2	Lonza Catalog #: CC-2509	HDF (neonatal)	Targeted	NA	ASO_G0205181_01	ASO	2							hamilton_perturbation	1	male	LINC00654	G0205181	skin
DRR176151	CNhi10474_TAC.experiment	DRX166715	DRS103166	SAMD00167746	Homo sapiens	FALSE	TRUE	NA	FANTOM6 project	DRP005280	PRJDB7993	18498643	47	CAGE	TRANSCRIPTOMIC	This project aims to systematically elucidate the function of long non-coding RNAs (lncRNAs) in the human genome.	150128323	248334065	300547511	170391446	34876	biol_rep2	Lonza Catalog #: CC-2509	HDF (neonatal)	Targeted	NA	ASO_G0246089_02	ASO	2							hamilton_perturbation	1	male	RP11-115C21.2	G0246089	skin
DRR176150	CNhi10474_GCT.experiment	DRX166714	DRS103086	SAMD00167665	Homo sapiens	FALSE	TRUE	NA	FANTOM6 project	DRP005280	PRJDB7993	16385749	47	CAGE	TRANSCRIPTOMIC	This project aims to systematically elucidate the function of long non-coding RNAs (lncRNAs) in the human genome.	131886771	220764844	271888703	145558247	31638	biol_rep5	Lonza Catalog #: CC-2509	HDF (neonatal)	Negative control	NA	ASO_NC_A	ASO	2							hamilton_perturbation	1	male	NA	NA	skin
DRR176149	CNhi10474_GCG.experiment	DRX166713	DRS103135	SAMD00167715	Homo sapiens	FALSE	TRUE	NA	FANTOM6 project	DRP005280	PRJDB7993	13959063	47	CAGE	TRANSCRIPTOMIC	This project aims to systematically elucidate the function of long non-coding RNAs (lncRNAs) in the human genome.	121681133	182749806	223925174	127693800	26048	biol_rep1	Lonza Catalog #: CC-2509	HDF (neonatal)	Targeted	NA	ASO_NEAT1_2	ASO	2							hamilton_perturbation	1	male	NEAT1_2	G0278050	skin
DRR176148	CNhi10474_CAC.experiment	DRX166712	DRS103109	SAMD00167688	Homo sapiens	FALSE	TRUE	NA	FANTOM6 project	DRP005280	PRJDB7993	13658057	47	CAGE	TRANSCRIPTOMIC	This project aims to systematically elucidate the function of long non-coding RNAs (lncRNAs) in the human genome.	117992035	178714612	211637231	133559623	25178	biol_rep1	Lonza Catalog #: CC-2509	HDF (neonatal)	Targeted	NA	ASO_G0212978_04	ASO	2							hamilton_perturbation	1	male	AC016747.3	G0212978	skin
DRR176083	CNhi10466_AGT.experiment	DRX166647	DRS103099	SAMD00167678	Homo sapiens	FALSE	TRUE	NA	FANTOM6 project	DRP005280	PRJDB7993	16326963	47	CAGE	TRANSCRIPTOMIC	This project aims to systematically elucidate the function of long non-coding RNAs (lncRNAs) in the human genome.	137819973	217242762	263657527	148562912	84087	biol_rep2	Lonza Catalog #: CC-2509	HDF (neonatal)	Targeted	NA	ASO_G0231185_03	ASO	2							hamilton_perturbation	1	male	AC005592.2	G0231185	skin
DRR176082	CNhi10466_ACG.experiment	DRX166646	DRS103126	SAMD00167706	Homo sapiens	FALSE	TRUE	NA	FANTOM6 project	DRP005280	PRJDB7993	14489974	47	CAGE	TRANSCRIPTOMIC	This project aims to systematically elucidate the function of long non-coding RNAs (lncRNAs) in the human genome.	119700558	194248072	236402666	130606790	70692	biol_rep2	Lonza Catalog #: CC-2509	HDF (neonatal)	Targeted	NA	ASO_G0212978_01	ASO	2							hamilton_perturbation	1	male	AC016747.3	G0212978	skin
DRR176081	CNhi10466_ACC.experiment	DRX166645	DRS103119	SAMD00167699	Homo sapiens	FALSE	TRUE	NA	FANTOM6 project	DRP005280	PRJDB7993	22044906	47	CAGE	TRANSCRIPTOMIC	This project aims to systematically elucidate the function of long non-coding RNAs (lncRNAs) in the human genome.	190208753	293247477	346981310	205565686	107356	biol_rep1	Lonza Catalog #: CC-2509	HDF (neonatal)	Targeted	NA	ASO_G0212978_03	ASO	2							hamilton_perturbation	1	male	AC016747.3	G0212978	skin
DRR176080	CNhi10463_TAC.experiment	DRX166644	DRS103065	SAMD00167643	Homo sapiens	FALSE	TRUE	NA	FANTOM6 project	DRP005280	PRJDB7993	17735123	47	CAGE	TRANSCRIPTOMIC	This project aims to systematically elucidate the function of long non-coding RNAs (lncRNAs) in the human genome.	142342737	237897502	291500092	161703161	107289	biol_rep2	Lonza Catalog #: CC-2509	HDF (neonatal)	Targeted	NA	ASO_G0225733_04	ASO	1							hamilton_perturbation	1	male	FGD5-AS1	G0225733	skin
DRR176079	CNhi10463_GCT.experiment	DRX166643	DRS103067	SAMD00167645	Homo sapiens	FALSE	TRUE	NA	FANTOM6 project	DRP005280	PRJDB7993	13264659	47	CAGE	TRANSCRIPTOMIC	This project aims to systematically elucidate the function of long non-coding RNAs (lncRNAs) in the human genome.	113416035	176971238	216554533	116419335	77832	biol_rep20	Lonza Catalog #: CC-2509	HDF (neonatal)	Negative control	NA	ASO_NC_A	ASO	1							hamilton_perturbation	1	male	NA	NA	skin
DRR176078	CNhi10463_GCG.experiment	DRX166642	DRS103074	SAMD00167653	Homo sapiens	FALSE	TRUE	NA	FANTOM6 project	DRP005280	PRJDB7993	10978064	47	CAGE	TRANSCRIPTOMIC	This project aims to systematically elucidate the function of long non-coding RNAs (lncRNAs) in the human genome.	92486575	144581175	179233454	99604606	63198	biol_rep2	Lonza Catalog #: CC-2509	HDF (neonatal)	Targeted	NA	ASO_G0253352_06	ASO	1							hamilton_perturbation	1	male	TUG1	G0253352	skin
DRR176077	CNhi10463_CAC.experiment	DRX166641	DRS103076	SAMD00167655	Homo sapiens	FALSE	TRUE	NA	FANTOM6 project	DRP005280	PRJDB7993	14501783	47	CAGE	TRANSCRIPTOMIC	This project aims to systematically elucidate the function of long non-coding RNAs (lncRNAs) in the human genome.	121450284	189490791	229945437	140611384	85905	biol_rep2	Lonza Catalog #: CC-2509	HDF (neonatal)	Targeted	NA	ASO_G0273015_05	ASO	1							hamilton_perturbation	1	male	LINC00938	G0273015	skin
DRR176076	CNhi10463_ATG.experiment	DRX166640	DRS103078	SAMD00167657	Homo sapiens	FALSE	TRUE	NA	FANTOM6 project	DRP005280	PRJDB7993	15873018	47	CAGE	TRANSCRIPTOMIC	This project aims to systematically elucidate the function of long non-coding RNAs (lncRNAs) in the human genome.	128491238	214518258	254861659	148066332	94359	biol_rep2	Lonza Catalog #: CC-2509	HDF (neonatal)	Targeted	NA	ASO_G0226950_05	ASO	1							hamilton_perturbation	1	male	DANCR	G0226950	skin
DRR177150	CNhi10867_CAC.experiment	DRX167714	DRS103826	SAMD00168406	Homo sapiens	FALSE	TRUE	NA	FANTOM6 project	DRP005280	PRJDB7993	16021989	47	CAGE	TRANSCRIPTOMIC	This project aims to systematically elucidate the function of long non-coding RNAs (lncRNAs) in the human genome.	124216155	224105037	270883163	133718721	110407	biol_rep2	Lonza Catalog #: CC-2509	HDF (neonatal)	Targeted	NA	siRNA_siXRN-2	siRNA	23							manual_perturbation	1	male	XRN2	G0088930	skin
DRR176180	CNhi10486_GCG.experiment	DRX166744	DRS103239	SAMD00167819	Homo sapiens	FALSE	TRUE	NA	FANTOM6 project	DRP005280	PRJDB7993	17124016	47	CAGE	TRANSCRIPTOMIC	This project aims to systematically elucidate the function of long non-coding RNAs (lncRNAs) in the human genome.	140133612	228136541	279188752	157170140	199707	biol_rep1	Lonza Catalog #: CC-2509	HDF (neonatal)	Targeted	NA	ASO_G0223960_08	ASO	3							hamilton_perturbation	1	male	AC009948.5	G0223960	skin
DRR176115	CNhi10470_ATG.experiment	DRX166679	DRS103101	SAMD00167680	Homo sapiens	FALSE	TRUE	NA	FANTOM6 project	DRP005280	PRJDB7993	21992801	47	CAGE	TRANSCRIPTOMIC	This project aims to systematically elucidate the function of long non-coding RNAs (lncRNAs) in the human genome.	172147426	299432297	361110706	200856098	115120	biol_rep1	Lonza Catalog #: CC-2509	HDF (neonatal)	Targeted	NA	ASO_G0223546_01	ASO	2							hamilton_perturbation	1	male	LINC00630	G0223546	skin
DRR176114	CNhi10470_AGT.experiment	DRX166678	DRS103080	SAMD00167659	Homo sapiens	FALSE	TRUE	NA	FANTOM6 project	DRP005280	PRJDB7993	15920027	47	CAGE	TRANSCRIPTOMIC	This project aims to systematically elucidate the function of long non-coding RNAs (lncRNAs) in the human genome.	130515960	213133407	262723369	141785696	82837	biol_rep1	Lonza Catalog #: CC-2509	HDF (neonatal)	Targeted	NA	ASO_G0257815_01	ASO	2							hamilton_perturbation	1	male	RP11-611E13.2	G0257815	skin
DRR176113	CNhi10470_ACG.experiment	DRX166677	DRS103123	SAMD00167703	Homo sapiens	FALSE	TRUE	NA	FANTOM6 project	DRP005280	PRJDB7993	15010004	47	CAGE	TRANSCRIPTOMIC	This project aims to systematically elucidate the function of long non-coding RNAs (lncRNAs) in the human genome.	121662510	201804340	247276497	134648936	77905	biol_rep2	Lonza Catalog #: CC-2509	HDF (neonatal)	Targeted	NA	ASO_G0215447_03	ASO	2							hamilton_perturbation	1	male	BX322557.10	G0215447	skin
DRR176112	CNhi10470_ACC.experiment	DRX166676	DRS103142	SAMD00167722	Homo sapiens	FALSE	TRUE	NA	FANTOM6 project	DRP005280	PRJDB7993	23248785	47	CAGE	TRANSCRIPTOMIC	This project aims to systematically elucidate the function of long non-coding RNAs (lncRNAs) in the human genome.	194412546	310219034	375325891	212615772	119652	biol_rep1	Lonza Catalog #: CC-2509	HDF (neonatal)	Targeted	NA	ASO_G0203706_01	ASO	2							hamilton_perturbation	1	male	SERTAD4-AS1	G0203706	skin
DRR176111	CNhi10469_TAC.experiment	DRX166675	DRS103100	SAMD00167679	Homo sapiens	FALSE	TRUE	NA	FANTOM6 project	DRP005280	PRJDB7993	22846956	47	CAGE	TRANSCRIPTOMIC	This project aims to systematically elucidate the function of long non-coding RNAs (lncRNAs) in the human genome.	186968661	309260191	370309592	207161608	106880	biol_rep1	Lonza Catalog #: CC-2509	HDF (neonatal)	Targeted	NA	ASO_G0229647_06	ASO	2							hamilton_perturbation	1	male	AC007879.7	G0229647	skin
DRR176110	CNhi10469_GCT.experiment	DRX166674	DRS103151	SAMD00167731	Homo sapiens	FALSE	TRUE	NA	FANTOM6 project	DRP005280	PRJDB7993	18718993	47	CAGE	TRANSCRIPTOMIC	This project aims to systematically elucidate the function of long non-coding RNAs (lncRNAs) in the human genome.	151047157	251467694	308321734	168865476	90610	biol_rep1	Lonza Catalog #: CC-2509	HDF (neonatal)	Targeted	NA	ASO_G0233396_02	ASO	2							hamilton_perturbation	1	male	RP11-458D21.1	G0233396	skin
DRR176109	CNhi10469_GCG.experiment	DRX166673	DRS103108	SAMD00167687	Homo sapiens	FALSE	TRUE	NA	FANTOM6 project	DRP005280	PRJDB7993	13142632	47	CAGE	TRANSCRIPTOMIC	This project aims to systematically elucidate the function of long non-coding RNAs (lncRNAs) in the human genome.	113691779	171798814	211379816	120773326	59969	biol_rep9	Lonza Catalog #: CC-2509	HDF (neonatal)	Negative control	NA	ASO_NC_A	ASO	2							hamilton_perturbation	1	male	NA	NA	skin
DRR176108	CNhi10469_CAC.experiment	DRX166672	DRS103107	SAMD00167686	Homo sapiens	FALSE	TRUE	NA	FANTOM6 project	DRP005280	PRJDB7993	17294751	47	CAGE	TRANSCRIPTOMIC	This project aims to systematically elucidate the function of long non-coding RNAs (lncRNAs) in the human genome.	149176246	226144391	268208196	169245691	78773	biol_rep1	Lonza Catalog #: CC-2509	HDF (neonatal)	Targeted	NA	ASO_G0225791_05	ASO	2							hamilton_perturbation	1	male	TRAM2-AS1	G0225791	skin
DRR177115	CNhi10836_ACG.experiment	DRX167679	DRS102892	SAMD00167463	Homo sapiens	FALSE	TRUE	NA	FANTOM6 project	DRP005280	PRJDB7993	13655505	47	CAGE	TRANSCRIPTOMIC	This project aims to systematically elucidate the function of long non-coding RNAs (lncRNAs) in the human genome.	120819244	179766925	216855588	124320402	46576	biol_rep2	Lonza Catalog #: CC-2509	HDF (neonatal)	Negative control	NA	ASO_NC_A	ASO	18							hamilton_perturbation	1	male	NA	NA	skin
DRR177114	CNhi10836_ACC.experiment	DRX167678	DRS102935	SAMD00167506	Homo sapiens	FALSE	TRUE	NA	FANTOM6 project	DRP005280	PRJDB7993	23739059	47	CAGE	TRANSCRIPTOMIC	This project aims to systematically elucidate the function of long non-coding RNAs (lncRNAs) in the human genome.	203576697	319131554	380852717	212096661	78144	biol_rep5	Lonza Catalog #: CC-2509	HDF (neonatal)	Negative control	NA	ASO_NC_A	ASO	19							hamilton_perturbation	1	male	NA	NA	skin
DRR177113	CNhi10835_TAC.experiment	DRX167677	DRS102943	SAMD00167514	Homo sapiens	FALSE	TRUE	NA	FANTOM6 project	DRP005280	PRJDB7993	25798059	47	CAGE	TRANSCRIPTOMIC	This project aims to systematically elucidate the function of long non-coding RNAs (lncRNAs) in the human genome.	218080391	346568021	412494889	235283789	81683	biol_rep1	Lonza Catalog #: CC-2509	HDF (neonatal)	Targeted	NA	ASO_G0251580_AD_05	ASO	19							hamilton_perturbation	1	male	RP11-539L10.3	G0251580	skin
DRR177112	CNhi10835_GCT.experiment	DRX167676	DRS102888	SAMD00167459	Homo sapiens	FALSE	TRUE	NA	FANTOM6 project	DRP005280	PRJDB7993	11567592	47	CAGE	TRANSCRIPTOMIC	This project aims to systematically elucidate the function of long non-coding RNAs (lncRNAs) in the human genome.	99339494	153457193	184911361	105935079	33697	biol_rep2	Lonza Catalog #: CC-2509	HDF (neonatal)	Targeted	NA	ASO_C0012015_AD_05	ASO	18							hamilton_perturbation	1	male	CATG00000095991.1	C0012015	skin
DRR177111	CNhi10835_GCG.experiment	DRX167675	DRS102937	SAMD00167508	Homo sapiens	FALSE	TRUE	NA	FANTOM6 project	DRP005280	PRJDB7993	13020861	47	CAGE	TRANSCRIPTOMIC	This project aims to systematically elucidate the function of long non-coding RNAs (lncRNAs) in the human genome.	115592129	170474861	206832194	119043811	37472	biol_rep5	Lonza Catalog #: CC-2509	HDF (neonatal)	Negative control	NA	ASO_NC_B	ASO	19							hamilton_perturbation	1	male	NA	NA	skin
DRR177110	CNhi10835_CAC.experiment	DRX167674	DRS102883	SAMD00167454	Homo sapiens	FALSE	TRUE	NA	FANTOM6 project	DRP005280	PRJDB7993	15861574	47	CAGE	TRANSCRIPTOMIC	This project aims to systematically elucidate the function of long non-coding RNAs (lncRNAs) in the human genome.	126430900	218720310	265334182	134959199	49387	biol_rep1	Lonza Catalog #: CC-2509	HDF (neonatal)	Targeted	NA	ASO_C0012015_AD_05	ASO	18							hamilton_perturbation	1	male	CATG00000095991.1	C0012015	skin
DRR177109	CNhi10835_ATG.experiment	DRX167673	DRS103746	SAMD00168326	Homo sapiens	FALSE	TRUE	NA	FANTOM6 project	DRP005280	PRJDB7993	14637155	47	CAGE	TRANSCRIPTOMIC	This project aims to systematically elucidate the function of long non-coding RNAs (lncRNAs) in the human genome.	127859956	193954197	232298592	133790767	42773	biol_rep6	Lonza Catalog #: CC-2509	HDF (neonatal)	Negative control	NA	ASO_NC_B	ASO	21							hamilton_perturbation	1	male	NA	NA	skin
DRR177108	CNhi10835_AGT.experiment	DRX167672	DRS103733	SAMD00168313	Homo sapiens	FALSE	TRUE	NA	FANTOM6 project	DRP005280	PRJDB7993	12147528	47	CAGE	TRANSCRIPTOMIC	This project aims to systematically elucidate the function of long non-coding RNAs (lncRNAs) in the human genome.	104319761	161960493	195949243	108666893	37426	biol_rep2	Lonza Catalog #: CC-2509	HDF (neonatal)	Targeted	NA	ASO_G0225470_AD_04	ASO	21							hamilton_perturbation	1	male	JPX	G0225470	skin
DRR177043	CNhi10819_ACC.experiment	DRX167607	DRS103774	SAMD00168354	Homo sapiens	FALSE	TRUE	NA	FANTOM6 project	DRP005280	PRJDB7993	15427139	47	CAGE	TRANSCRIPTOMIC	This project aims to systematically elucidate the function of long non-coding RNAs (lncRNAs) in the human genome.	138002954	204513797	240279410	142248191	31181	biol_rep2	Lonza Catalog #: CC-2509	HDF (neonatal)	Negative control	NA	siRNA_NC_2	siRNA	21							hamilton_perturbation	1	male	NA	NA	skin
DRR177042	CNhi10818_TAC.experiment	DRX167606	DRS102975	SAMD00167546	Homo sapiens	FALSE	TRUE	NA	FANTOM6 project	DRP005280	PRJDB7993	12929433	47	CAGE	TRANSCRIPTOMIC	This project aims to systematically elucidate the function of long non-coding RNAs (lncRNAs) in the human genome.	111601758	173038359	205405618	117600823	36793	biol_rep2	Lonza Catalog #: CC-2509	HDF (neonatal)	Targeted	NA	siRNA_n504056	siRNA	20							hamilton_perturbation	1	male	LINC00630	G0223546	skin
DRR177041	CNhi10818_GCT.experiment	DRX167605	DRS103750	SAMD00168330	Homo sapiens	FALSE	TRUE	NA	FANTOM6 project	DRP005280	PRJDB7993	14818614	47	CAGE	TRANSCRIPTOMIC	This project aims to systematically elucidate the function of long non-coding RNAs (lncRNAs) in the human genome.	127854431	196174252	237873546	134527463	45166	biol_rep2	Lonza Catalog #: CC-2509	HDF (neonatal)	Targeted	NA	ASO_G0237489_AD_01	ASO	21							hamilton_perturbation	1	male	LINC00959	G0237489	skin
DRR177040	CNhi10818_GCG.experiment	DRX167604	DRS102961	SAMD00167532	Homo sapiens	FALSE	TRUE	NA	FANTOM6 project	DRP005280	PRJDB7993	14556123	47	CAGE	TRANSCRIPTOMIC	This project aims to systematically elucidate the function of long non-coding RNAs (lncRNAs) in the human genome.	128158525	190791844	232930653	132210384	46375	biol_rep1	Lonza Catalog #: CC-2509	HDF (neonatal)	Negative control	NA	ASO_Lipo	ASO	20							hamilton_perturbation	1	male	NA	NA	skin
DRR177039	CNhi10818_CAC.experiment	DRX167603	DRS102958	SAMD00167529	Homo sapiens	FALSE	TRUE	NA	FANTOM6 project	DRP005280	PRJDB7993	10261513	47	CAGE	TRANSCRIPTOMIC	This project aims to systematically elucidate the function of long non-coding RNAs (lncRNAs) in the human genome.	84000603	139788943	170371675	88103581	26309	biol_rep2	Lonza Catalog #: CC-2509	HDF (neonatal)	Targeted	NA	ASO_G0116132_POS_09	ASO	20							hamilton_perturbation	1	male	PRRX1	G0116132	skin
DRR177038	CNhi10818_ATG.experiment	DRX167602	DRS102969	SAMD00167540	Homo sapiens	FALSE	TRUE	NA	FANTOM6 project	DRP005280	PRJDB7993	18746690	47	CAGE	TRANSCRIPTOMIC	This project aims to systematically elucidate the function of long non-coding RNAs (lncRNAs) in the human genome.	156967052	253529155	304435016	166103745	59462	biol_rep2	Lonza Catalog #: CC-2509	HDF (neonatal)	Targeted	NA	ASO_G0240498_POS_04	ASO	20							hamilton_perturbation	1	male	CDKN2B-AS1	G0240498	skin
DRR177037	CNhi10818_AGT.experiment	DRX167601	DRS103777	SAMD00168357	Homo sapiens	FALSE	TRUE	NA	FANTOM6 project	DRP005280	PRJDB7993	18459646	47	CAGE	TRANSCRIPTOMIC	This project aims to systematically elucidate the function of long non-coding RNAs (lncRNAs) in the human genome.	155849369	247867108	301349891	162480699	56295	biol_rep1	Lonza Catalog #: CC-2509	HDF (neonatal)	Negative control	NA	ASO_Untreat	ASO	21							hamilton_perturbation	1	male	NA	NA	skin
DRR177036	CNhi10818_ACG.experiment	DRX167600	DRS103755	SAMD00168335	Homo sapiens	FALSE	TRUE	NA	FANTOM6 project	DRP005280	PRJDB7993	17427449	47	CAGE	TRANSCRIPTOMIC	This project aims to systematically elucidate the function of long non-coding RNAs (lncRNAs) in the human genome.	149409977	231937693	281420973	156261556	59904	biol_rep1	Lonza Catalog #: CC-2509	HDF (neonatal)	Targeted	NA	ASO_G0228630_POS_06	ASO	21							hamilton_perturbation	1	male	HOTAIR	G0228630	skin
DRR176035	CNhi10458_ACC.experiment	DRX166599	DRS103041	SAMD00167619	Homo sapiens	FALSE	TRUE	NA	FANTOM6 project	DRP005280	PRJDB7993	18272029	47	CAGE	TRANSCRIPTOMIC	This project aims to systematically elucidate the function of long non-coding RNAs (lncRNAs) in the human genome.	149774212	244327373	298499597	166103056	81125	biol_rep2	Lonza Catalog #: CC-2509	HDF (neonatal)	Targeted	NA	ASO_G0224577_02	ASO	1							hamilton_perturbation	1	male	AC017048.4	G0224577	skin
DRR176034	CNhi10457_TAC.experiment	DRX166598	DRS103027	SAMD00167605	Homo sapiens	FALSE	TRUE	NA	FANTOM6 project	DRP005280	PRJDB7993	20936701	47	CAGE	TRANSCRIPTOMIC	This project aims to systematically elucidate the function of long non-coding RNAs (lncRNAs) in the human genome.	172294527	280377186	338579128	192682684	91422	biol_rep1	Lonza Catalog #: CC-2509	HDF (neonatal)	Targeted	NA	ASO_G0253352_06	ASO	1							hamilton_perturbation	1	male	TUG1	G0253352	skin
DRR176033	CNhi10457_GCT.experiment	DRX166597	DRS103004	SAMD00167581	Homo sapiens	FALSE	TRUE	NA	FANTOM6 project	DRP005280	PRJDB7993	15933999	47	CAGE	TRANSCRIPTOMIC	This project aims to systematically elucidate the function of long non-coding RNAs (lncRNAs) in the human genome.	135953648	212410512	259852187	140611686	69920	biol_rep11	Lonza Catalog #: CC-2509	HDF (neonatal)	Negative control	NA	ASO_NC_A	ASO	1							hamilton_perturbation	1	male	NA	NA	skin
DRR176032	CNhi10457_GCG.experiment	DRX166596	DRS103031	SAMD00167609	Homo sapiens	FALSE	TRUE	NA	FANTOM6 project	DRP005280	PRJDB7993	13039795	47	CAGE	TRANSCRIPTOMIC	This project aims to systematically elucidate the function of long non-coding RNAs (lncRNAs) in the human genome.	112292961	170731148	211062898	118727495	55863	biol_rep1	Lonza Catalog #: CC-2509	HDF (neonatal)	Targeted	NA	ASO_G0226950_05	ASO	1							hamilton_perturbation	1	male	DANCR	G0226950	skin
DRR176031	CNhi10457_CAC.experiment	DRX166595	DRS103043	SAMD00167621	Homo sapiens	FALSE	TRUE	NA	FANTOM6 project	DRP005280	PRJDB7993	13879212	47	CAGE	TRANSCRIPTOMIC	This project aims to systematically elucidate the function of long non-coding RNAs (lncRNAs) in the human genome.	119451578	181079629	215816475	135915368	59914	biol_rep2	Lonza Catalog #: CC-2509	HDF (neonatal)	Targeted	NA	ASO_G0163364_04	ASO	1							hamilton_perturbation	1	male	AC017048.3	G0163364	skin
DRR176030	CNhi10457_ATG.experiment	DRX166594	DRS103057	SAMD00167635	Homo sapiens	FALSE	TRUE	NA	FANTOM6 project	DRP005280	PRJDB7993	16115160	47	CAGE	TRANSCRIPTOMIC	This project aims to systematically elucidate the function of long non-coding RNAs (lncRNAs) in the human genome.	130957078	214756144	260635399	150992605	71294	biol_rep2	Lonza Catalog #: CC-2509	HDF (neonatal)	Targeted	NA	ASO_G0246067_05	ASO	1							hamilton_perturbation	1	male	RAB30-AS1	G0246067	skin
DRR176029	CNhi10457_AGT.experiment	DRX166593	DRS103049	SAMD00167627	Homo sapiens	FALSE	TRUE	NA	FANTOM6 project	DRP005280	PRJDB7993	19006359	47	CAGE	TRANSCRIPTOMIC	This project aims to systematically elucidate the function of long non-coding RNAs (lncRNAs) in the human genome.	157888267	252264159	310803831	172259373	83243	biol_rep2	Lonza Catalog #: CC-2509	HDF (neonatal)	Targeted	NA	ASO_G0233117_04	ASO	1							hamilton_perturbation	1	male	LINC00702	G0233117	skin
DRR176028	CNhi10457_ACG.experiment	DRX166592	DRS103023	SAMD00167601	Homo sapiens	FALSE	TRUE	NA	FANTOM6 project	DRP005280	PRJDB7993	17398562	47	CAGE	TRANSCRIPTOMIC	This project aims to systematically elucidate the function of long non-coding RNAs (lncRNAs) in the human genome.	142656972	232632778	287437074	154931290	74300	biol_rep1	Lonza Catalog #: CC-2509	HDF (neonatal)	Targeted	NA	ASO_G0226950_04	ASO	1							hamilton_perturbation	1	male	DANCR	G0226950	skin
DRR176971	CNhi10809_GCT.experiment	DRX167535	DRS102962	SAMD00167533	Homo sapiens	FALSE	TRUE	NA	FANTOM6 project	DRP005280	PRJDB7993	15919384	47	CAGE	TRANSCRIPTOMIC	This project aims to systematically elucidate the function of long non-coding RNAs (lncRNAs) in the human genome.	136629834	210747229	254812154	145901948	119883	biol_rep2	Lonza Catalog #: CC-2509	HDF (neonatal)	Negative control	NA	ASO_Lipo	ASO	20							hamilton_perturbation	1	male	NA	NA	skin
DRR176970	CNhi10809_GCG.experiment	DRX167534	DRS103803	SAMD00168383	Homo sapiens	FALSE	TRUE	NA	FANTOM6 project	DRP005280	PRJDB7993	11576336	47	CAGE	TRANSCRIPTOMIC	This project aims to systematically elucidate the function of long non-coding RNAs (lncRNAs) in the human genome.	102030081	152741034	185658450	103570497	87730	biol_rep2	Lonza Catalog #: CC-2509	HDF (neonatal)	Targeted	NA	sgRNA_blast5_LINC00862_G1	CRISPRi	22							manual_perturbation	1	male	LINC00862	G0203721	skin
DRR176969	CNhi10809_CAC.experiment	DRX167533	DRS103801	SAMD00168381	Homo sapiens	FALSE	TRUE	NA	FANTOM6 project	DRP005280	PRJDB7993	9961711	47	CAGE	TRANSCRIPTOMIC	This project aims to systematically elucidate the function of long non-coding RNAs (lncRNAs) in the human genome.	82173191	137123314	163161061	85664584	78267	biol_rep2	Lonza Catalog #: CC-2509	HDF (neonatal)	Targeted	NA	sgRNA_blast5_LINC00630_G2	CRISPRi	22							manual_perturbation	1	male	LINC00630	G0223546	skin
DRR176968	CNhi10809_ATG.experiment	DRX167532	DRS103804	SAMD00168384	Homo sapiens	FALSE	TRUE	NA	FANTOM6 project	DRP005280	PRJDB7993	17618203	47	CAGE	TRANSCRIPTOMIC	This project aims to systematically elucidate the function of long non-coding RNAs (lncRNAs) in the human genome.	148910926	239564832	284096724	155339822	143237	biol_rep2	Lonza Catalog #: CC-2509	HDF (neonatal)	Targeted	NA	sgRNA_blast5_LINC00862_G3	CRISPRi	22							manual_perturbation	1	male	LINC00862	G0203721	skin
DRR176967	CNhi10809_AGT.experiment	DRX167531	DRS103802	SAMD00168382	Homo sapiens	FALSE	TRUE	NA	FANTOM6 project	DRP005280	PRJDB7993	12091730	47	CAGE	TRANSCRIPTOMIC	This project aims to systematically elucidate the function of long non-coding RNAs (lncRNAs) in the human genome.	108308288	161089128	190250709	108570229	92956	biol_rep2	Lonza Catalog #: CC-2509	HDF (neonatal)	Targeted	NA	sgRNA_blast5_LINC00630_G4	CRISPRi	22							manual_perturbation	1	male	LINC00630	G0223546	skin
DRR176966	CNhi10809_ACG.experiment	DRX167530	DRS102984	SAMD00167555	Homo sapiens	FALSE	TRUE	NA	FANTOM6 project	DRP005280	PRJDB7993	24391514	47	CAGE	TRANSCRIPTOMIC	This project aims to systematically elucidate the function of long non-coding RNAs (lncRNAs) in the human genome.	211245119	320909025	388446073	225598256	202685	biol_rep5	Lonza Catalog #: CC-2509	HDF (neonatal)	Experiment control	NA	ASO_MALAT1	ASO	20							hamilton_perturbation	1	male	MALAT1	G0251562	skin
DRR176965	CNhi10809_ACC.experiment	DRX167529	DRS103800	SAMD00168380	Homo sapiens	FALSE	TRUE	NA	FANTOM6 project	DRP005280	PRJDB7993	18278971	47	CAGE	TRANSCRIPTOMIC	This project aims to systematically elucidate the function of long non-coding RNAs (lncRNAs) in the human genome.	157154705	248198086	292535117	161072020	151709	biol_rep2	Lonza Catalog #: CC-2509	HDF (neonatal)	Targeted	NA	sgRNA_blast5_LINC00630_G1	CRISPRi	22							manual_perturbation	1	male	LINC00630	G0223546	skin
DRR176964	CNhi10808_TAC.experiment	DRX167528	DRS103797	SAMD00168377	Homo sapiens	FALSE	TRUE	NA	FANTOM6 project	DRP005280	PRJDB7993	17737395	47	CAGE	TRANSCRIPTOMIC	This project aims to systematically elucidate the function of long non-coding RNAs (lncRNAs) in the human genome.	145410295	245109512	293400987	149597283	139488	biol_rep2	Lonza Catalog #: CC-2509	HDF (neonatal)	Negative control	NA	sgRNA_blast5_control	CRISPRi	22							manual_perturbation	1	male	NA	NA	skin
DRR176899	CNhi10791_GCG.experiment	DRX167463	DRS102820	SAMD00167391	Homo sapiens	FALSE	TRUE	NA	FANTOM6 project	DRP005280	PRJDB7993	15151803	47	CAGE	TRANSCRIPTOMIC	This project aims to systematically elucidate the function of long non-coding RNAs (lncRNAs) in the human genome.	130431990	196970222	242415387	142281479	35663	biol_rep2	Lonza Catalog #: CC-2509	HDF (neonatal)	Targeted	NA	ASO_G0244625_AD_09	ASO	15							hamilton_perturbation	1	male	CTA-211A9.5	G0244625	skin
DRR176898	CNhi10791_CAC.experiment	DRX167462	DRS102779	SAMD00167350	Homo sapiens	FALSE	TRUE	NA	FANTOM6 project	DRP005280	PRJDB7993	14391634	47	CAGE	TRANSCRIPTOMIC	This project aims to systematically elucidate the function of long non-coding RNAs (lncRNAs) in the human genome.	114299006	196812463	238769769	126493281	32279	biol_rep2	Lonza Catalog #: CC-2509	HDF (neonatal)	Targeted	NA	ASO_G0219665_AD_04	ASO	15							hamilton_perturbation	1	male	CTD-2006C1.2	G0219665	skin
DRR176897	CNhi10791_AGT.experiment	DRX167461	DRS102842	SAMD00167413	Homo sapiens	FALSE	TRUE	NA	FANTOM6 project	DRP005280	PRJDB7993	15366854	47	CAGE	TRANSCRIPTOMIC	This project aims to systematically elucidate the function of long non-coding RNAs (lncRNAs) in the human genome.	135994949	202160035	242339508	141711996	35650	biol_rep2	Lonza Catalog #: CC-2509	HDF (neonatal)	Targeted	NA	ASO_G0264920_AD_02	ASO	16							hamilton_perturbation	1	male	RP11-6N17.4	G0264920	skin
DRR176896	CNhi10791_ACG.experiment	DRX167460	DRS102837	SAMD00167408	Homo sapiens	FALSE	TRUE	NA	FANTOM6 project	DRP005280	PRJDB7993	20746443	47	CAGE	TRANSCRIPTOMIC	This project aims to systematically elucidate the function of long non-coding RNAs (lncRNAs) in the human genome.	171320277	277008525	334202506	192501925	49588	biol_rep7	Lonza Catalog #: CC-2509	HDF (neonatal)	Experiment control	NA	ASO_MALAT1	ASO	16							hamilton_perturbation	1	male	MALAT1	G0251562	skin
DRR176895	CNhi10791_ACC.experiment	DRX167459	DRS102839	SAMD00167410	Homo sapiens	FALSE	TRUE	NA	FANTOM6 project	DRP005280	PRJDB7993	22523908	47	CAGE	TRANSCRIPTOMIC	This project aims to systematically elucidate the function of long non-coding RNAs (lncRNAs) in the human genome.	199612017	299627567	353266529	206064706	52857	biol_rep1	Lonza Catalog #: CC-2509	HDF (neonatal)	Targeted	NA	ASO_G0264920_AD_02	ASO	16							hamilton_perturbation	1	male	RP11-6N17.4	G0264920	skin
DRR176894	CNhi10790_TAC.experiment	DRX167458	DRS102830	SAMD00167401	Homo sapiens	FALSE	TRUE	NA	FANTOM6 project	DRP005280	PRJDB7993	22614587	47	CAGE	TRANSCRIPTOMIC	This project aims to systematically elucidate the function of long non-coding RNAs (lncRNAs) in the human genome.	195170635	300615019	357526660	209520690	52585	biol_rep2	Lonza Catalog #: CC-2509	HDF (neonatal)	Targeted	NA	ASO_G0226950_04	ASO	16							hamilton_perturbation	1	male	DANCR	G0226950	skin
DRR176893	CNhi10790_GCT.experiment	DRX167457	DRS102819	SAMD00167390	Homo sapiens	FALSE	TRUE	NA	FANTOM6 project	DRP005280	PRJDB7993	15270427	47	CAGE	TRANSCRIPTOMIC	This project aims to systematically elucidate the function of long non-coding RNAs (lncRNAs) in the human genome.	125706470	203275910	246078780	142614472	34437	biol_rep14	Lonza Catalog #: CC-2509	HDF (neonatal)	Experiment control	NA	ASO_MALAT1	ASO	15							hamilton_perturbation	1	male	MALAT1	G0251562	skin
DRR176892	CNhi10790_GCG.experiment	DRX167456	DRS102795	SAMD00167366	Homo sapiens	FALSE	TRUE	NA	FANTOM6 project	DRP005280	PRJDB7993	12986643	47	CAGE	TRANSCRIPTOMIC	This project aims to systematically elucidate the function of long non-coding RNAs (lncRNAs) in the human genome.	116589012	168333835	204409420	121010421	29533	biol_rep2	Lonza Catalog #: CC-2509	HDF (neonatal)	Targeted	NA	ASO_G0226950_04	ASO	15							hamilton_perturbation	1	male	DANCR	G0226950	skin
DRR176827	CNhi10782_ATG.experiment	DRX167391	DRS102838	SAMD00167409	Homo sapiens	FALSE	TRUE	NA	FANTOM6 project	DRP005280	PRJDB7993	20781459	47	CAGE	TRANSCRIPTOMIC	This project aims to systematically elucidate the function of long non-coding RNAs (lncRNAs) in the human genome.	170197942	279722238	334145855	192647206	15332	biol_rep2	Lonza Catalog #: CC-2509	HDF (neonatal)	Targeted	NA	ASO_G0263753_AD_06	ASO	16							hamilton_perturbation	1	male	LINC00667	G0263753	skin
DRR176826	CNhi10782_AGT.experiment	DRX167390	DRS102781	SAMD00167352	Homo sapiens	FALSE	TRUE	NA	FANTOM6 project	DRP005280	PRJDB7993	19734742	47	CAGE	TRANSCRIPTOMIC	This project aims to systematically elucidate the function of long non-coding RNAs (lncRNAs) in the human genome.	162837192	264940026	317411179	182329573	14904	biol_rep2	Lonza Catalog #: CC-2509	HDF (neonatal)	Negative control	NA	ASO_NC_B	ASO	15							hamilton_perturbation	1	male	NA	NA	skin
DRR176825	CNhi10782_ACG.experiment	DRX167389	DRS102874	SAMD00167445	Homo sapiens	FALSE	TRUE	NA	FANTOM6 project	DRP005280	PRJDB7993	17599975	47	CAGE	TRANSCRIPTOMIC	This project aims to systematically elucidate the function of long non-coding RNAs (lncRNAs) in the human genome.	141684447	237702336	287734651	160064101	13290	biol_rep2	Lonza Catalog #: CC-2509	HDF (neonatal)	Targeted	NA	ASO_G0269834_AD_06	ASO	17							hamilton_perturbation	1	male	CTD-3018O17.3	G0269834	skin
DRR176824	CNhi10782_ACC.experiment	DRX167388	DRS102829	SAMD00167400	Homo sapiens	FALSE	TRUE	NA	FANTOM6 project	DRP005280	PRJDB7993	23277079	47	CAGE	TRANSCRIPTOMIC	This project aims to systematically elucidate the function of long non-coding RNAs (lncRNAs) in the human genome.	194201373	313364911	373004968	213433456	18005	biol_rep2	Lonza Catalog #: CC-2509	HDF (neonatal)	Negative control	NA	ASO_Lipo	ASO	16							hamilton_perturbation	1	male	NA	NA	skin
DRR176823	CNhi10767_TAC.experiment	DRX167387	DRS102697	SAMD00167268	Homo sapiens	FALSE	TRUE	NA	FANTOM6 project	DRP005280	PRJDB7993	21972404	47	CAGE	TRANSCRIPTOMIC	This project aims to systematically elucidate the function of long non-coding RNAs (lncRNAs) in the human genome.	180106432	290025347	355459246	207099213	12750	biol_rep1	Lonza Catalog #: CC-2509	HDF (neonatal)	Negative control	NA	ASO_Lipo	ASO	13							hamilton_perturbation	1	male	NA	NA	skin
DRR176822	CNhi10767_GCT.experiment	DRX167386	DRS102709	SAMD00167280	Homo sapiens	FALSE	TRUE	NA	FANTOM6 project	DRP005280	PRJDB7993	11757678	47	CAGE	TRANSCRIPTOMIC	This project aims to systematically elucidate the function of long non-coding RNAs (lncRNAs) in the human genome.	95595376	154651835	191259795	111098006	5854	biol_rep2	Lonza Catalog #: CC-2509	HDF (neonatal)	Targeted	NA	ASO_G0214548_AD_06	ASO	13							hamilton_perturbation	1	male	MEG3	G0214548	skin
DRR176821	CNhi10767_GCG.experiment	DRX167385	DRS102751	SAMD00167322	Homo sapiens	FALSE	TRUE	NA	FANTOM6 project	DRP005280	PRJDB7993	10872425	47	CAGE	TRANSCRIPTOMIC	This project aims to systematically elucidate the function of long non-coding RNAs (lncRNAs) in the human genome.	93707708	138973198	175086969	103230791	5309	biol_rep2	Lonza Catalog #: CC-2509	HDF (neonatal)	Targeted	NA	ASO_G0214548_AD_06	ASO	14							hamilton_perturbation	1	male	MEG3	G0214548	skin
DRR176820	CNhi10767_CAC.experiment	DRX167384	DRS102865	SAMD00167436	Homo sapiens	FALSE	TRUE	NA	FANTOM6 project	DRP005280	PRJDB7993	16922148	47	CAGE	TRANSCRIPTOMIC	This project aims to systematically elucidate the function of long non-coding RNAs (lncRNAs) in the human genome.	131932428	229541573	286764298	147093003	9654	biol_rep2	Lonza Catalog #: CC-2509	HDF (neonatal)	Targeted	NA	ASO_G0257815_AD_03	ASO	17							hamilton_perturbation	1	male	RP11-611E13.2	G0257815	skin
DRR176755	CNhi10759_ACG.experiment	DRX167319	DRS102771	SAMD00167342	Homo sapiens	FALSE	TRUE	NA	FANTOM6 project	DRP005280	PRJDB7993	19769317	47	CAGE	TRANSCRIPTOMIC	This project aims to systematically elucidate the function of long non-coding RNAs (lncRNAs) in the human genome.	163598922	260851269	323225646	181222297	259765	biol_rep1	Lonza Catalog #: CC-2509	HDF (neonatal)	Targeted	NA	ASO_G0261105_AD_10	ASO	14							hamilton_perturbation	1	male	RP11-173B14.5	G0261105	skin
DRR176754	CNhi10759_ACC.experiment	DRX167318	DRS102719	SAMD00167290	Homo sapiens	FALSE	TRUE	NA	FANTOM6 project	DRP005280	PRJDB7993	18228975	47	CAGE	TRANSCRIPTOMIC	This project aims to systematically elucidate the function of long non-coding RNAs (lncRNAs) in the human genome.	156033677	241737042	289822228	168920768	248110	biol_rep1	Lonza Catalog #: CC-2509	HDF (neonatal)	Targeted	NA	ASO_G0234608_AD_01	ASO	13							hamilton_perturbation	1	male	MAPKAPK5-AS1	G0234608	skin
DRR176753	CNhi10758_TAC.experiment	DRX167317	DRS102699	SAMD00167270	Homo sapiens	FALSE	TRUE	NA	FANTOM6 project	DRP005280	PRJDB7993	22627200	47	CAGE	TRANSCRIPTOMIC	This project aims to systematically elucidate the function of long non-coding RNAs (lncRNAs) in the human genome.	185302627	299257989	366273237	212518539	126008	biol_rep2	Lonza Catalog #: CC-2509	HDF (neonatal)	Targeted	NA	ASO_G0225554_AD_04	ASO	13							hamilton_perturbation	1	male	RP11-527D7.1	G0225554	skin
DRR176752	CNhi10758_GCT.experiment	DRX167316	DRS102700	SAMD00167271	Homo sapiens	FALSE	TRUE	NA	FANTOM6 project	DRP005280	PRJDB7993	16023407	47	CAGE	TRANSCRIPTOMIC	This project aims to systematically elucidate the function of long non-coding RNAs (lncRNAs) in the human genome.	132292851	209686306	257133997	153897731	89244	biol_rep2	Lonza Catalog #: CC-2509	HDF (neonatal)	Targeted	NA	ASO_G0225973_AD_01	ASO	13							hamilton_perturbation	1	male	RP11-139H15.1	G0225973	skin
DRR176751	CNhi10758_GCG.experiment	DRX167315	DRS102756	SAMD00167327	Homo sapiens	FALSE	TRUE	NA	FANTOM6 project	DRP005280	PRJDB7993	13517430	47	CAGE	TRANSCRIPTOMIC	This project aims to systematically elucidate the function of long non-coding RNAs (lncRNAs) in the human genome.	117564167	173870248	215335496	128478353	70946	biol_rep2	Lonza Catalog #: CC-2509	HDF (neonatal)	Targeted	NA	ASO_G0259091_AD_04	ASO	14							hamilton_perturbation	1	male	LINC00517	G0259091	skin
DRR176750	CNhi10758_CAC.experiment	DRX167314	DRS102735	SAMD00167306	Homo sapiens	FALSE	TRUE	NA	FANTOM6 project	DRP005280	PRJDB7993	14146389	47	CAGE	TRANSCRIPTOMIC	This project aims to systematically elucidate the function of long non-coding RNAs (lncRNAs) in the human genome.	114794793	190853365	234406208	124745949	79968	biol_rep2	Lonza Catalog #: CC-2509	HDF (neonatal)	Experiment control	NA	ASO_MALAT1	ASO	14							hamilton_perturbation	1	male	MALAT1	G0251562	skin
DRR176749	CNhi10758_ATG.experiment	DRX167313	DRS102701	SAMD00167272	Homo sapiens	FALSE	TRUE	NA	FANTOM6 project	DRP005280	PRJDB7993	8205374	47	CAGE	TRANSCRIPTOMIC	This project aims to systematically elucidate the function of long non-coding RNAs (lncRNAs) in the human genome.	81638402	101789924	119060050	83118199	46003	biol_rep2	Lonza Catalog #: CC-2509	HDF (neonatal)	Negative control	NA	ASO_Untreat	ASO	13							hamilton_perturbation	1	male	NA	NA	skin
DRR176748	CNhi10758_AGT.experiment	DRX167312	DRS102721	SAMD00167292	Homo sapiens	FALSE	TRUE	NA	FANTOM6 project	DRP005280	PRJDB7993	18799556	47	CAGE	TRANSCRIPTOMIC	This project aims to systematically elucidate the function of long non-coding RNAs (lncRNAs) in the human genome.	155087999	249892961	306478788	172014244	105140	biol_rep2	Lonza Catalog #: CC-2509	HDF (neonatal)	Targeted	NA	ASO_G0234608_AD_01	ASO	13							hamilton_perturbation	1	male	MAPKAPK5-AS1	G0234608	skin
DRR176683	CNhi10634_ACC.experiment	DRX167247	DRS103688	SAMD00168268	Homo sapiens	FALSE	TRUE	NA	FANTOM6 project	DRP005280	PRJDB7993	16750405	47	CAGE	TRANSCRIPTOMIC	This project aims to systematically elucidate the function of long non-coding RNAs (lncRNAs) in the human genome.	143958296	223083838	271269639	148921246	36016	biol_rep2	Lonza Catalog #: CC-2509	HDF (neonatal)	Targeted	NA	ASO_G0260565_AD_06	ASO	12							hamilton_perturbation	1	male	ERVK13-1	G0260565	skin
DRR176682	CNhi10633_TAC.experiment	DRX167246	DRS102682	SAMD00167253	Homo sapiens	FALSE	TRUE	NA	FANTOM6 project	DRP005280	PRJDB7993	13894549	47	CAGE	TRANSCRIPTOMIC	This project aims to systematically elucidate the function of long non-coding RNAs (lncRNAs) in the human genome.	120617541	184398884	222477152	125515578	34648	biol_rep2	Lonza Catalog #: CC-2509	HDF (neonatal)	Targeted	NA	ASO_G0230590_AD_03	ASO	12							hamilton_perturbation	1	male	FTX	G0230590	skin
DRR176681	CNhi10633_GCT.experiment	DRX167245	DRS103642	SAMD00168222	Homo sapiens	FALSE	TRUE	NA	FANTOM6 project	DRP005280	PRJDB7993	14931286	47	CAGE	TRANSCRIPTOMIC	This project aims to systematically elucidate the function of long non-coding RNAs (lncRNAs) in the human genome.	122248720	199931335	248936677	130617239	36471	biol_rep1	Lonza Catalog #: CC-2509	HDF (neonatal)	Targeted	NA	ASO_G0142396_AD_01	ASO	12							hamilton_perturbation	1	male	ERVK3-1	G0142396	skin
DRR176680	CNhi10633_GCG.experiment	DRX167244	DRS103662	SAMD00168242	Homo sapiens	FALSE	TRUE	NA	FANTOM6 project	DRP005280	PRJDB7993	13046523	47	CAGE	TRANSCRIPTOMIC	This project aims to systematically elucidate the function of long non-coding RNAs (lncRNAs) in the human genome.	115158484	169684515	209115801	119197107	30674	biol_rep2	Lonza Catalog #: CC-2509	HDF (neonatal)	Targeted	NA	ASO_G0218510_AD_06	ASO	12							hamilton_perturbation	1	male	LINC00339	G0218510	skin
DRR176679	CNhi10633_CAC.experiment	DRX167243	DRS103645	SAMD00168225	Homo sapiens	FALSE	TRUE	NA	FANTOM6 project	DRP005280	PRJDB7993	15656972	47	CAGE	TRANSCRIPTOMIC	This project aims to systematically elucidate the function of long non-coding RNAs (lncRNAs) in the human genome.	129946619	209100530	255066597	141724081	39857	biol_rep2	Lonza Catalog #: CC-2509	HDF (neonatal)	Targeted	NA	ASO_G0214548_AD_06	ASO	12							hamilton_perturbation	1	male	MEG3	G0214548	skin
DRR176678	CNhi10633_ATG.experiment	DRX167242	DRS103700	SAMD00168280	Homo sapiens	FALSE	TRUE	NA	FANTOM6 project	DRP005280	PRJDB7993	13781324	47	CAGE	TRANSCRIPTOMIC	This project aims to systematically elucidate the function of long non-coding RNAs (lncRNAs) in the human genome.	118251263	183889462	221001311	124545056	35136	biol_rep21	Lonza Catalog #: CC-2509	HDF (neonatal)	Negative control	NA	ASO_NC_A	ASO	12							hamilton_perturbation	1	male	NA	NA	skin
DRR176677	CNhi10633_AGT.experiment	DRX167241	DRS103678	SAMD00168258	Homo sapiens	FALSE	TRUE	NA	FANTOM6 project	DRP005280	PRJDB7993	13191782	47	CAGE	TRANSCRIPTOMIC	This project aims to systematically elucidate the function of long non-coding RNAs (lncRNAs) in the human genome.	108168626	177841305	209619281	124350429	34113	biol_rep2	Lonza Catalog #: CC-2509	HDF (neonatal)	Targeted	NA	ASO_G0246067_AD_09	ASO	12							hamilton_perturbation	1	male	RAB30-AS1	G0246067	skin
DRR176676	CNhi10633_ACG.experiment	DRX167240	DRS102675	SAMD00167246	Homo sapiens	FALSE	TRUE	NA	FANTOM6 project	DRP005280	PRJDB7993	14220102	47	CAGE	TRANSCRIPTOMIC	This project aims to systematically elucidate the function of long non-coding RNAs (lncRNAs) in the human genome.	121711461	188060608	231642258	126894270	36197	biol_rep1	Lonza Catalog #: CC-2509	HDF (neonatal)	Targeted	NA	ASO_G0226950_AD_07	ASO	12							hamilton_perturbation	1	male	DANCR	G0226950	skin
DRR176611	CNhi10608_GCT.experiment	DRX167175	DRS103563	SAMD00168143	Homo sapiens	FALSE	TRUE	NA	FANTOM6 project	DRP005280	PRJDB7993	13215357	47	CAGE	TRANSCRIPTOMIC	This project aims to systematically elucidate the function of long non-coding RNAs (lncRNAs) in the human genome.	107692887	175901537	222834679	114688213	4463	biol_rep1	Lonza Catalog #: CC-2509	HDF (neonatal)	Targeted	NA	ASO_G0237489_09	ASO	10							hamilton_perturbation	1	male	LINC00959	G0237489	skin
DRR176610	CNhi10608_GCG.experiment	DRX167174	DRS103552	SAMD00168132	Homo sapiens	FALSE	TRUE	NA	FANTOM6 project	DRP005280	PRJDB7993	7948507	47	CAGE	TRANSCRIPTOMIC	This project aims to systematically elucidate the function of long non-coding RNAs (lncRNAs) in the human genome.	67655533	103939890	131561898	70419743	2765	biol_rep2	Lonza Catalog #: CC-2509	HDF (neonatal)	Targeted	NA	ASO_G0269293_01	ASO	10							hamilton_perturbation	1	male	ZSCAN16-AS1	G0269293	skin
DRR176609	CNhi10608_CAC.experiment	DRX167173	DRS103551	SAMD00168131	Homo sapiens	FALSE	TRUE	NA	FANTOM6 project	DRP005280	PRJDB7993	14389504	47	CAGE	TRANSCRIPTOMIC	This project aims to systematically elucidate the function of long non-coding RNAs (lncRNAs) in the human genome.	113638472	193965610	243520586	125177298	4722	biol_rep2	Lonza Catalog #: CC-2509	HDF (neonatal)	Targeted	NA	ASO_G0267886_03	ASO	10							hamilton_perturbation	1	male	ZNF730	G0267886	skin
DRR176608	CNhi10608_ATG.experiment	DRX167172	DRS103625	SAMD00168205	Homo sapiens	FALSE	TRUE	NA	FANTOM6 project	DRP005280	PRJDB7993	9486804	47	CAGE	TRANSCRIPTOMIC	This project aims to systematically elucidate the function of long non-coding RNAs (lncRNAs) in the human genome.	75808703	127868832	155538927	86660288	3038	targeting RAB30-AS1 (ASO_G0246067_01)	Lonza Catalog #: CC-2509	HDF (neonatal)	Targeted	NA	ASO_G0246067_01	ASO	11							hamilton_perturbation	1	male	RAB30-AS1	G0246067	skin
DRR176607	CNhi10608_AGT.experiment	DRX167171	DRS103633	SAMD00168213	Homo sapiens	FALSE	TRUE	NA	FANTOM6 project	DRP005280	PRJDB7993	11275756	47	CAGE	TRANSCRIPTOMIC	This project aims to systematically elucidate the function of long non-coding RNAs (lncRNAs) in the human genome.	92114676	149257247	189767235	98817795	3579	targeting LINC00883 (ASO_G0243701_AD_09)	Lonza Catalog #: CC-2509	HDF (neonatal)	Targeted	NA	ASO_G0243701_AD_09	ASO	11							hamilton_perturbation	1	male	LINC00883	G0243701	skin
DRR176606	CNhi10608_ACG.experiment	DRX167170	DRS103609	SAMD00168189	Homo sapiens	FALSE	TRUE	NA	FANTOM6 project	DRP005280	PRJDB7993	10956232	47	CAGE	TRANSCRIPTOMIC	This project aims to systematically elucidate the function of long non-coding RNAs (lncRNAs) in the human genome.	88155810	146279744	184143651	96359873	3826	biol_rep1	Lonza Catalog #: CC-2509	HDF (neonatal)	Targeted	NA	ASO_G0255121_02	ASO	10							hamilton_perturbation	1	male	RP11-110I1.12	G0255121	skin
DRR176605	CNhi10608_ACC.experiment	DRX167169	DRS103554	SAMD00168134	Homo sapiens	FALSE	TRUE	NA	FANTOM6 project	DRP005280	PRJDB7993	10630460	47	CAGE	TRANSCRIPTOMIC	This project aims to systematically elucidate the function of long non-coding RNAs (lncRNAs) in the human genome.	88256816	141806828	175692020	93872421	3535	biol_rep1	Lonza Catalog #: CC-2509	HDF (neonatal)	Experiment control	NA	ASO_MALAT1	ASO	10							hamilton_perturbation	1	male	MALAT1	G0251562	skin
DRR176604	CNhi10607_TAC.experiment	DRX167168	DRS103608	SAMD00168188	Homo sapiens	FALSE	TRUE	NA	FANTOM6 project	DRP005280	PRJDB7993	12814570	47	CAGE	TRANSCRIPTOMIC	This project aims to systematically elucidate the function of long non-coding RNAs (lncRNAs) in the human genome.	104021358	171776056	212458146	114024450	4780	biol_rep25	Lonza Catalog #: CC-2509	HDF (neonatal)	Experiment control	NA	ASO_MALAT1	ASO	10							hamilton_perturbation	1	male	MALAT1	G0251562	skin
DRR176539	CNhi10587_CAC.experiment	DRX167103	DRS103527	SAMD00168107	Homo sapiens	FALSE	TRUE	NA	FANTOM6 project	DRP005280	PRJDB7993	11728992	47	CAGE	TRANSCRIPTOMIC	This project aims to systematically elucidate the function of long non-coding RNAs (lncRNAs) in the human genome.	101191852	154763539	182007346	113253351	46536	biol_rep2	Lonza Catalog #: CC-2509	HDF (neonatal)	Targeted	NA	ASO_G0267419_02	ASO	9							hamilton_perturbation	1	male	CTC-559E9.6	G0267419	skin
DRR176538	CNhi10587_ATG.experiment	DRX167102	DRS103495	SAMD00168075	Homo sapiens	FALSE	TRUE	NA	FANTOM6 project	DRP005280	PRJDB7993	12599727	47	CAGE	TRANSCRIPTOMIC	This project aims to systematically elucidate the function of long non-coding RNAs (lncRNAs) in the human genome.	103252063	167457493	205414629	116013715	49269	biol_rep1	Lonza Catalog #: CC-2509	HDF (neonatal)	Experiment control	NA	ASO_MALAT1	ASO	9							hamilton_perturbation	1	male	MALAT1	G0251562	skin
DRR176537	CNhi10587_AGT.experiment	DRX167101	DRS103522	SAMD00168102	Homo sapiens	FALSE	TRUE	NA	FANTOM6 project	DRP005280	PRJDB7993	8446828	47	CAGE	TRANSCRIPTOMIC	This project aims to systematically elucidate the function of long non-coding RNAs (lncRNAs) in the human genome.	71210087	110835837	129529364	85391213	34415	biol_rep1	Lonza Catalog #: CC-2509	HDF (neonatal)	Targeted	NA	ASO_G0267751_07	ASO	9							hamilton_perturbation	1	male	AC009005.2	G0267751	skin
DRR176536	CNhi10587_ACG.experiment	DRX167100	DRS103517	SAMD00168097	Homo sapiens	FALSE	TRUE	NA	FANTOM6 project	DRP005280	PRJDB7993	11244674	47	CAGE	TRANSCRIPTOMIC	This project aims to systematically elucidate the function of long non-coding RNAs (lncRNAs) in the human genome.	92375105	147858294	186682078	101538448	45753	biol_rep23	Lonza Catalog #: CC-2509	HDF (neonatal)	Experiment control	NA	ASO_MALAT1	ASO	9							hamilton_perturbation	1	male	MALAT1	G0251562	skin
DRR176535	CNhi10587_ACC.experiment	DRX167099	DRS103526	SAMD00168106	Homo sapiens	FALSE	TRUE	NA	FANTOM6 project	DRP005280	PRJDB7993	17399755	47	CAGE	TRANSCRIPTOMIC	This project aims to systematically elucidate the function of long non-coding RNAs (lncRNAs) in the human genome.	147169007	228672168	277567346	164312657	67307	biol_rep1	Lonza Catalog #: CC-2509	HDF (neonatal)	Targeted	NA	ASO_G0267419_02	ASO	9							hamilton_perturbation	1	male	CTC-559E9.6	G0267419	skin
DRR176534	CNhi10586_TAC.experiment	DRX167098	DRS103523	SAMD00168103	Homo sapiens	FALSE	TRUE	NA	FANTOM6 project	DRP005280	PRJDB7993	12397936	47	CAGE	TRANSCRIPTOMIC	This project aims to systematically elucidate the function of long non-coding RNAs (lncRNAs) in the human genome.	99755294	165516146	203503471	113879417	48664	biol_rep2	Lonza Catalog #: CC-2509	HDF (neonatal)	Targeted	NA	ASO_G0267248_02	ASO	9							hamilton_perturbation	1	male	CTD-2319I12.4	G0267248	skin
DRR176533	CNhi10586_GCT.experiment	DRX167097	DRS103514	SAMD00168094	Homo sapiens	FALSE	TRUE	NA	FANTOM6 project	DRP005280	PRJDB7993	13818504	47	CAGE	TRANSCRIPTOMIC	This project aims to systematically elucidate the function of long non-coding RNAs (lncRNAs) in the human genome.	112460313	183489536	227818064	125647686	54089	biol_rep2	Lonza Catalog #: CC-2509	HDF (neonatal)	Targeted	NA	ASO_G0267254_07	ASO	9							hamilton_perturbation	1	male	CTD-2162K18.5	G0267254	skin
DRR176532	CNhi10586_CAC.experiment	DRX167096	DRS103510	SAMD00168090	Homo sapiens	FALSE	TRUE	NA	FANTOM6 project	DRP005280	PRJDB7993	11299449	47	CAGE	TRANSCRIPTOMIC	This project aims to systematically elucidate the function of long non-coding RNAs (lncRNAs) in the human genome.	92178507	151199563	185862614	101788491	44928	biol_rep1	Lonza Catalog #: CC-2509	HDF (neonatal)	Targeted	NA	ASO_G0267213_10	ASO	9							hamilton_perturbation	1	male	AC007773.2	G0267213	skin
DRR176467	CNhi10578_AGT.experiment	DRX167031	DRS103468	SAMD00168048	Homo sapiens	FALSE	TRUE	NA	FANTOM6 project	DRP005280	PRJDB7993	15144036	47	CAGE	TRANSCRIPTOMIC	This project aims to systematically elucidate the function of long non-coding RNAs (lncRNAs) in the human genome.	127855282	199132572	243617750	141030413	133675	biol_rep1	Lonza Catalog #: CC-2509	HDF (neonatal)	Targeted	NA	ASO_G0236618_07	ASO	6							hamilton_perturbation	1	male	PITPNA-AS1	G0236618	skin
DRR176466	CNhi10578_ACG.experiment	DRX167030	DRS103463	SAMD00168043	Homo sapiens	FALSE	TRUE	NA	FANTOM6 project	DRP005280	PRJDB7993	12075213	47	CAGE	TRANSCRIPTOMIC	This project aims to systematically elucidate the function of long non-coding RNAs (lncRNAs) in the human genome.	100603298	159469488	198160663	109195765	105797	biol_rep22	Lonza Catalog #: CC-2509	HDF (neonatal)	Experiment control	NA	ASO_MALAT1	ASO	6							hamilton_perturbation	1	male	MALAT1	G0251562	skin
DRR176465	CNhi10578_ACC.experiment	DRX167029	DRS103464	SAMD00168044	Homo sapiens	FALSE	TRUE	NA	FANTOM6 project	DRP005280	PRJDB7993	14625012	47	CAGE	TRANSCRIPTOMIC	This project aims to systematically elucidate the function of long non-coding RNAs (lncRNAs) in the human genome.	129839325	190967526	229876657	136559617	132439	biol_rep2	Lonza Catalog #: CC-2509	HDF (neonatal)	Targeted	NA	ASO_G0235823_03	ASO	6							hamilton_perturbation	1	male	LINC00263	G0235823	skin
DRR176464	CNhi10577_TAC.experiment	DRX167028	DRS103458	SAMD00168038	Homo sapiens	FALSE	TRUE	NA	FANTOM6 project	DRP005280	PRJDB7993	16395136	47	CAGE	TRANSCRIPTOMIC	This project aims to systematically elucidate the function of long non-coding RNAs (lncRNAs) in the human genome.	137826230	216650678	264379332	151605665	109487	biol_rep2	Lonza Catalog #: CC-2509	HDF (neonatal)	Targeted	NA	ASO_G0235437_09	ASO	6							hamilton_perturbation	1	male	RP11-357C3.3	G0235437	skin
DRR176463	CNhi10577_GCT.experiment	DRX167027	DRS103473	SAMD00168053	Homo sapiens	FALSE	TRUE	NA	FANTOM6 project	DRP005280	PRJDB7993	13356982	47	CAGE	TRANSCRIPTOMIC	This project aims to systematically elucidate the function of long non-coding RNAs (lncRNAs) in the human genome.	111373721	177018323	218224980	121074975	86155	biol_rep2	Lonza Catalog #: CC-2509	HDF (neonatal)	Targeted	NA	ASO_G0235505_01	ASO	6							hamilton_perturbation	1	male	RP11-693N9.2	G0235505	skin
DRR176462	CNhi10577_GCG.experiment	DRX167026	DRS103462	SAMD00168042	Homo sapiens	FALSE	TRUE	NA	FANTOM6 project	DRP005280	PRJDB7993	15790272	47	CAGE	TRANSCRIPTOMIC	This project aims to systematically elucidate the function of long non-coding RNAs (lncRNAs) in the human genome.	139917125	202854242	251937878	147331153	102386	biol_rep2	Lonza Catalog #: CC-2509	HDF (neonatal)	Targeted	NA	ASO_G0235437_06	ASO	6							hamilton_perturbation	1	male	RP11-357C3.3	G0235437	skin
DRR176461	CNhi10577_CAC.experiment	DRX167025	DRS103455	SAMD00168035	Homo sapiens	FALSE	TRUE	NA	FANTOM6 project	DRP005280	PRJDB7993	15628154	47	CAGE	TRANSCRIPTOMIC	This project aims to systematically elucidate the function of long non-coding RNAs (lncRNAs) in the human genome.	131010509	207557393	254785896	141066375	103065	biol_rep1	Lonza Catalog #: CC-2509	HDF (neonatal)	Targeted	NA	ASO_G0235437_05	ASO	6							hamilton_perturbation	1	male	RP11-357C3.3	G0235437	skin
DRR176460	CNhi10577_ATG.experiment	DRX167024	DRS103456	SAMD00168036	Homo sapiens	FALSE	TRUE	NA	FANTOM6 project	DRP005280	PRJDB7993	13198192	47	CAGE	TRANSCRIPTOMIC	This project aims to systematically elucidate the function of long non-coding RNAs (lncRNAs) in the human genome.	110009677	175427764	214378931	120413258	85394	biol_rep1	Lonza Catalog #: CC-2509	HDF (neonatal)	Targeted	NA	ASO_G0235437_09	ASO	6							hamilton_perturbation	1	male	RP11-357C3.3	G0235437	skin
DRR176395	CNhi10537_ACG.experiment	DRX166959	DRS103367	SAMD00167947	Homo sapiens	FALSE	TRUE	NA	FANTOM6 project	DRP005280	PRJDB7993	13858935	47	CAGE	TRANSCRIPTOMIC	This project aims to systematically elucidate the function of long non-coding RNAs (lncRNAs) in the human genome.	115151200	182924765	228185252	125104603	4125	biol_rep2	Lonza Catalog #: CC-2509	HDF (neonatal)	Targeted	NA	ASO_G0198468_03	ASO	5							hamilton_perturbation	1	male	FLVCR1-AS1	G0198468	skin
DRR176394	CNhi10537_ACC.experiment	DRX166958	DRS103434	SAMD00168014	Homo sapiens	FALSE	TRUE	NA	FANTOM6 project	DRP005280	PRJDB7993	13596462	47	CAGE	TRANSCRIPTOMIC	This project aims to systematically elucidate the function of long non-coding RNAs (lncRNAs) in the human genome.	114703068	180459273	220157268	123710079	4026	biol_rep1	Lonza Catalog #: CC-2509	HDF (neonatal)	Targeted	NA	ASO_G0233937_05	ASO	6							hamilton_perturbation	1	male	CTC-338M12.4	G0233937	skin
DRR176393	CNhi10536_TAC.experiment	DRX166957	DRS103438	SAMD00168018	Homo sapiens	FALSE	TRUE	NA	FANTOM6 project	DRP005280	PRJDB7993	14464102	47	CAGE	TRANSCRIPTOMIC	This project aims to systematically elucidate the function of long non-coding RNAs (lncRNAs) in the human genome.	121432430	192473538	233855939	132046277	4610	biol_rep1	Lonza Catalog #: CC-2509	HDF (neonatal)	Targeted	NA	ASO_G0234456_04	ASO	6							hamilton_perturbation	1	male	MAGI2-AS3	G0234456	skin
DRR176392	CNhi10536_GCT.experiment	DRX166956	DRS103359	SAMD00167939	Homo sapiens	FALSE	TRUE	NA	FANTOM6 project	DRP005280	PRJDB7993	17180713	47	CAGE	TRANSCRIPTOMIC	This project aims to systematically elucidate the function of long non-coding RNAs (lncRNAs) in the human genome.	136663232	230637719	294990653	145196235	5672	biol_rep1	Lonza Catalog #: CC-2509	HDF (neonatal)	Targeted	NA	ASO_G0198468_01	ASO	5							hamilton_perturbation	1	male	FLVCR1-AS1	G0198468	skin
DRR176391	CNhi10536_GCG.experiment	DRX166955	DRS103403	SAMD00167983	Homo sapiens	FALSE	TRUE	NA	FANTOM6 project	DRP005280	PRJDB7993	9728130	47	CAGE	TRANSCRIPTOMIC	This project aims to systematically elucidate the function of long non-coding RNAs (lncRNAs) in the human genome.	87113979	126551458	155073036	88480524	3113	biol_rep1	Lonza Catalog #: CC-2509	HDF (neonatal)	Targeted	NA	ASO_C0008586_03	ASO	5							hamilton_perturbation	1	male	CATG00000079799.1	C0008586	skin
DRR176390	CNhi10536_CAC.experiment	DRX166954	DRS103395	SAMD00167975	Homo sapiens	FALSE	TRUE	NA	FANTOM6 project	DRP005280	PRJDB7993	11749411	47	CAGE	TRANSCRIPTOMIC	This project aims to systematically elucidate the function of long non-coding RNAs (lncRNAs) in the human genome.	103958223	153976042	182035768	112248431	3853	biol_rep25	Lonza Catalog #: CC-2509	HDF (neonatal)	Negative control	NA	ASO_NC_A	ASO	5							hamilton_perturbation	1	male	NA	NA	skin
DRR176389	CNhi10536_AGT.experiment	DRX166953	DRS103363	SAMD00167943	Homo sapiens	FALSE	TRUE	NA	FANTOM6 project	DRP005280	PRJDB7993	11365544	47	CAGE	TRANSCRIPTOMIC	This project aims to systematically elucidate the function of long non-coding RNAs (lncRNAs) in the human genome.	97151150	149470525	185730078	101825095	3720	biol_rep1	Lonza Catalog #: CC-2509	HDF (neonatal)	Targeted	NA	ASO_G0198468_03	ASO	5							hamilton_perturbation	1	male	FLVCR1-AS1	G0198468	skin
DRR176388	CNhi10536_ACG.experiment	DRX166952	DRS103405	SAMD00167985	Homo sapiens	FALSE	TRUE	NA	FANTOM6 project	DRP005280	PRJDB7993	11449770	47	CAGE	TRANSCRIPTOMIC	This project aims to systematically elucidate the function of long non-coding RNAs (lncRNAs) in the human genome.	93089841	152743174	190862448	101439852	3875	biol_rep1	Lonza Catalog #: CC-2509	HDF (neonatal)	Targeted	NA	ASO_C0020443_03	ASO	5							hamilton_perturbation	1	male	CATG00000016989.1	C0020443	skin
DRR176323	CNhi10527_TAC.experiment	DRX166887	DRS103298	SAMD00167878	Homo sapiens	FALSE	TRUE	NA	FANTOM6 project	DRP005280	PRJDB7993	19369060	47	CAGE	TRANSCRIPTOMIC	This project aims to systematically elucidate the function of long non-coding RNAs (lncRNAs) in the human genome.	155605164	261715061	320021713	172996278	7604	biol_rep2	Lonza Catalog #: CC-2509	HDF (neonatal)	Targeted	NA	ASO_G0226823_08	ASO	4							hamilton_perturbation	1	male	SUGT1P	G0226823	skin
DRR176322	CNhi10527_GCT.experiment	DRX166886	DRS103329	SAMD00167909	Homo sapiens	FALSE	TRUE	NA	FANTOM6 project	DRP005280	PRJDB7993	17776122	47	CAGE	TRANSCRIPTOMIC	This project aims to systematically elucidate the function of long non-coding RNAs (lncRNAs) in the human genome.	146626823	239528520	296812721	152503113	6557	biol_rep1	Lonza Catalog #: CC-2509	HDF (neonatal)	Targeted	NA	ASO_C0000830_02	ASO	5							hamilton_perturbation	1	male	CDKN2C	C0000830	skin
DRR176321	CNhi10527_GCG.experiment	DRX166885	DRS103296	SAMD00167876	Homo sapiens	FALSE	TRUE	NA	FANTOM6 project	DRP005280	PRJDB7993	13714212	47	CAGE	TRANSCRIPTOMIC	This project aims to systematically elucidate the function of long non-coding RNAs (lncRNAs) in the human genome.	116360305	181053972	223142629	124006040	5018	biol_rep1	Lonza Catalog #: CC-2509	HDF (neonatal)	Targeted	NA	ASO_G0227053_04	ASO	4							hamilton_perturbation	1	male	RP11-395B7.4	G0227053	skin
DRR176320	CNhi10527_CAC.experiment	DRX166884	DRS103303	SAMD00167883	Homo sapiens	FALSE	TRUE	NA	FANTOM6 project	DRP005280	PRJDB7993	18580280	47	CAGE	TRANSCRIPTOMIC	This project aims to systematically elucidate the function of long non-coding RNAs (lncRNAs) in the human genome.	157550158	245143410	294768998	175802933	7661	biol_rep1	Lonza Catalog #: CC-2509	HDF (neonatal)	Targeted	NA	ASO_G0227811_06	ASO	4							hamilton_perturbation	1	male	RP4-773A18.4	G0227811	skin
DRR176319	CNhi10527_ATG.experiment	DRX166883	DRS103347	SAMD00167927	Homo sapiens	FALSE	TRUE	NA	FANTOM6 project	DRP005280	PRJDB7993	15653322	47	CAGE	TRANSCRIPTOMIC	This project aims to systematically elucidate the function of long non-coding RNAs (lncRNAs) in the human genome.	128842935	210981854	255674419	140200554	6372	biol_rep1	Lonza Catalog #: CC-2509	HDF (neonatal)	Targeted	NA	ASO_C0020984_09	ASO	5							hamilton_perturbation	1	male	CATG00000020700.1	C0020984	skin
DRR176318	CNhi10527_AGT.experiment	DRX166882	DRS103300	SAMD00167880	Homo sapiens	FALSE	TRUE	NA	FANTOM6 project	DRP005280	PRJDB7993	18372099	47	CAGE	TRANSCRIPTOMIC	This project aims to systematically elucidate the function of long non-coding RNAs (lncRNAs) in the human genome.	147503486	246161928	306498884	163317212	7143	biol_rep2	Lonza Catalog #: CC-2509	HDF (neonatal)	Targeted	NA	ASO_G0228288_01	ASO	4							hamilton_perturbation	1	male	PCAT6	G0228288	skin
DRR176317	CNhi10527_ACG.experiment	DRX166881	DRS103320	SAMD00167900	Homo sapiens	FALSE	TRUE	NA	FANTOM6 project	DRP005280	PRJDB7993	18247767	47	CAGE	TRANSCRIPTOMIC	This project aims to systematically elucidate the function of long non-coding RNAs (lncRNAs) in the human genome.	147460637	244032431	305335943	160809016	7022	biol_rep29	Lonza Catalog #: CC-2509	HDF (neonatal)	Negative control	NA	ASO_NC_A	ASO	4							hamilton_perturbation	1	male	NA	NA	skin
DRR176316	CNhi10527_ACC.experiment	DRX166880	DRS103333	SAMD00167913	Homo sapiens	FALSE	TRUE	NA	FANTOM6 project	DRP005280	PRJDB7993	18047930	47	CAGE	TRANSCRIPTOMIC	This project aims to systematically elucidate the function of long non-coding RNAs (lncRNAs) in the human genome.	149946860	240926754	294644662	162727551	6883	biol_rep2	Lonza Catalog #: CC-2509	HDF (neonatal)	Targeted	NA	ASO_C0000830_08	ASO	5							hamilton_perturbation	1	male	CDKN2C	C0000830	skin
DRR176251	CNhi10495_GCT.experiment	DRX166815	DRS103200	SAMD00167780	Homo sapiens	FALSE	TRUE	NA	FANTOM6 project	DRP005280	PRJDB7993	12730601	47	CAGE	TRANSCRIPTOMIC	This project aims to systematically elucidate the function of long non-coding RNAs (lncRNAs) in the human genome.	100734908	172216335	213932646	111266218	188140	biol_rep1	Lonza Catalog #: CC-2509	HDF (neonatal)	Targeted	NA	ASO_G0240875_04	ASO	3							hamilton_perturbation	1	male	LINC00886	G0240875	skin
DRR176250	CNhi10495_CAC.experiment	DRX166814	DRS103179	SAMD00167759	Homo sapiens	FALSE	TRUE	NA	FANTOM6 project	DRP005280	PRJDB7993	8280181	47	CAGE	TRANSCRIPTOMIC	This project aims to systematically elucidate the function of long non-coding RNAs (lncRNAs) in the human genome.	68359679	109576896	132717924	78389367	124641	biol_rep2	Lonza Catalog #: CC-2509	HDF (neonatal)	Targeted	NA	ASO_G0205485_03	ASO	3							hamilton_perturbation	1	male	AC004980.7	G0205485	skin
DRR176249	CNhi10495_ATG.experiment	DRX166813	DRS103197	SAMD00167777	Homo sapiens	FALSE	TRUE	NA	FANTOM6 project	DRP005280	PRJDB7993	10763090	47	CAGE	TRANSCRIPTOMIC	This project aims to systematically elucidate the function of long non-coding RNAs (lncRNAs) in the human genome.	85512347	145443644	178537745	96208936	162558	biol_rep1	Lonza Catalog #: CC-2509	HDF (neonatal)	Targeted	NA	ASO_G0231312_02	ASO	3							hamilton_perturbation	1	male	AC007246.3	G0231312	skin
DRR176248	CNhi10495_AGT.experiment	DRX166812	DRS103180	SAMD00167760	Homo sapiens	FALSE	TRUE	NA	FANTOM6 project	DRP005280	PRJDB7993	11403597	47	CAGE	TRANSCRIPTOMIC	This project aims to systematically elucidate the function of long non-coding RNAs (lncRNAs) in the human genome.	91374291	153208910	190959595	100256849	169414	biol_rep2	Lonza Catalog #: CC-2509	HDF (neonatal)	Targeted	NA	ASO_G0230082_01	ASO	3							hamilton_perturbation	1	male	PRRT3-AS1	G0230082	skin
DRR176247	CNhi10495_ACG.experiment	DRX166811	DRS103227	SAMD00167807	Homo sapiens	FALSE	TRUE	NA	FANTOM6 project	DRP005280	PRJDB7993	10939951	47	CAGE	TRANSCRIPTOMIC	This project aims to systematically elucidate the function of long non-coding RNAs (lncRNAs) in the human genome.	86634323	147697721	184559405	95118192	168056	biol_rep1	Lonza Catalog #: CC-2509	HDF (neonatal)	Targeted	NA	ASO_G0267577_03	ASO	3							hamilton_perturbation	1	male	CTD-2587H24.5	G0267577	skin
DRR176246	CNhi10495_ACC.experiment	DRX166810	DRS103184	SAMD00167764	Homo sapiens	FALSE	TRUE	NA	FANTOM6 project	DRP005280	PRJDB7993	12788498	47	CAGE	TRANSCRIPTOMIC	This project aims to systematically elucidate the function of long non-coding RNAs (lncRNAs) in the human genome.	103690961	171444303	210361666	115368410	194066	biol_rep2	Lonza Catalog #: CC-2509	HDF (neonatal)	Targeted	NA	ASO_G0230417_02	ASO	3							hamilton_perturbation	1	male	LINC00856	G0230417	skin
DRR176245	CNhi10494_TAC.experiment	DRX166809	DRS103174	SAMD00167754	Homo sapiens	FALSE	TRUE	NA	FANTOM6 project	DRP005280	PRJDB7993	13771619	47	CAGE	TRANSCRIPTOMIC	This project aims to systematically elucidate the function of long non-coding RNAs (lncRNAs) in the human genome.	111725723	185491100	226200132	123659281	189857	biol_rep1	Lonza Catalog #: CC-2509	HDF (neonatal)	Targeted	NA	ASO_G0205485_01	ASO	3							hamilton_perturbation	1	male	AC004980.7	G0205485	skin
DRR176244	CNhi10494_GCT.experiment	DRX166808	DRS103209	SAMD00167789	Homo sapiens	FALSE	TRUE	NA	FANTOM6 project	DRP005280	PRJDB7993	12477515	47	CAGE	TRANSCRIPTOMIC	This project aims to systematically elucidate the function of long non-coding RNAs (lncRNAs) in the human genome.	100671595	167629530	208214941	109756230	170909	biol_rep9	Lonza Catalog #: CC-2509	HDF (neonatal)	Negative control	NA	ASO_NC_A	ASO	3							hamilton_perturbation	1	male	NA	NA	skin
DRR176179	CNhi10486_CAC.experiment	DRX166743	DRS103263	SAMD00167843	Homo sapiens	FALSE	TRUE	NA	FANTOM6 project	DRP005280	PRJDB7993	15328070	47	CAGE	TRANSCRIPTOMIC	This project aims to systematically elucidate the function of long non-coding RNAs (lncRNAs) in the human genome.	130929027	205851296	240048264	143407100	183603	biol_rep2	Lonza Catalog #: CC-2509	HDF (neonatal)	Targeted	NA	ASO_C0020672_07	ASO	3							hamilton_perturbation	1	male	CATG00000017883.1	C0020672	skin
DRR176178	CNhi10486_ATG.experiment	DRX166742	DRS103240	SAMD00167820	Homo sapiens	FALSE	TRUE	NA	FANTOM6 project	DRP005280	PRJDB7993	14830624	47	CAGE	TRANSCRIPTOMIC	This project aims to systematically elucidate the function of long non-coding RNAs (lncRNAs) in the human genome.	119926025	202602894	239515883	134816380	178146	biol_rep1	Lonza Catalog #: CC-2509	HDF (neonatal)	Targeted	NA	ASO_G0230844_01	ASO	3							hamilton_perturbation	1	male	ZNF674-AS1	G0230844	skin
DRR176177	CNhi10486_AGT.experiment	DRX166741	DRS103223	SAMD00167803	Homo sapiens	FALSE	TRUE	NA	FANTOM6 project	DRP005280	PRJDB7993	15900573	47	CAGE	TRANSCRIPTOMIC	This project aims to systematically elucidate the function of long non-coding RNAs (lncRNAs) in the human genome.	127903708	215810377	260591931	142832198	188717	biol_rep1	Lonza Catalog #: CC-2509	HDF (neonatal)	Targeted	NA	ASO_G0260852_02	ASO	3							hamilton_perturbation	1	male	FBXL19-AS1	G0260852	skin
DRR176176	CNhi10486_ACG.experiment	DRX166740	DRS103248	SAMD00167828	Homo sapiens	FALSE	TRUE	NA	FANTOM6 project	DRP005280	PRJDB7993	11850730	47	CAGE	TRANSCRIPTOMIC	This project aims to systematically elucidate the function of long non-coding RNAs (lncRNAs) in the human genome.	101113298	156729028	191695732	107302416	143836	biol_rep25	Lonza Catalog #: CC-2509	HDF (neonatal)	Negative control	NA	ASO_NC_A	ASO	3							hamilton_perturbation	1	male	NA	NA	skin
DRR176175	CNhi10486_ACC.experiment	DRX166739	DRS103189	SAMD00167769	Homo sapiens	FALSE	TRUE	NA	FANTOM6 project	DRP005280	PRJDB7993	17017772	47	CAGE	TRANSCRIPTOMIC	This project aims to systematically elucidate the function of long non-coding RNAs (lncRNAs) in the human genome.	141276952	229714124	272526085	156115660	202463	biol_rep1	Lonza Catalog #: CC-2509	HDF (neonatal)	Targeted	NA	ASO_G0240875_01	ASO	3							hamilton_perturbation	1	male	LINC00886	G0240875	skin
DRR176174	CNhi10477_TAC.experiment	DRX166738	DRS103145	SAMD00167725	Homo sapiens	FALSE	TRUE	NA	FANTOM6 project	DRP005280	PRJDB7993	17106848	47	CAGE	TRANSCRIPTOMIC	This project aims to systematically elucidate the function of long non-coding RNAs (lncRNAs) in the human genome.	141136048	231319086	277558161	153966508	42053	biol_rep2	Lonza Catalog #: CC-2509	HDF (neonatal)	Targeted	NA	ASO_C013368_01	ASO	2							hamilton_perturbation	1	male	RP11-150O12.1	G0253161	skin
DRR176173	CNhi10477_GCT.experiment	DRX166737	DRS103128	SAMD00167708	Homo sapiens	FALSE	TRUE	NA	FANTOM6 project	DRP005280	PRJDB7993	17651172	47	CAGE	TRANSCRIPTOMIC	This project aims to systematically elucidate the function of long non-coding RNAs (lncRNAs) in the human genome.	143779690	237032274	291475652	157271835	45633	biol_rep1	Lonza Catalog #: CC-2509	HDF (neonatal)	Targeted	NA	ASO_C014559_06	ASO	2							hamilton_perturbation	1	male	CATG00000108369.1	C014559	skin
DRR176172	CNhi10477_GCG.experiment	DRX166736	DRS103098	SAMD00167677	Homo sapiens	FALSE	TRUE	NA	FANTOM6 project	DRP005280	PRJDB7993	15182075	47	CAGE	TRANSCRIPTOMIC	This project aims to systematically elucidate the function of long non-coding RNAs (lncRNAs) in the human genome.	129901492	200734260	245192376	137690392	39005	biol_rep2	Lonza Catalog #: CC-2509	HDF (neonatal)	Targeted	NA	ASO_G0233901_02	ASO	2							hamilton_perturbation	1	male	RP11-65J3.1	G0233901	skin
DRR176107	CNhi10469_AGT.experiment	DRX166671	DRS103146	SAMD00167726	Homo sapiens	FALSE	TRUE	NA	FANTOM6 project	DRP005280	PRJDB7993	13482789	47	CAGE	TRANSCRIPTOMIC	This project aims to systematically elucidate the function of long non-coding RNAs (lncRNAs) in the human genome.	108907948	182001293	224551153	118168527	62162	biol_rep1	Lonza Catalog #: CC-2509	HDF (neonatal)	Targeted	NA	ASO_G0246430_03	ASO	2							hamilton_perturbation	1	male	LINC00968	G0246430	skin
DRR176106	CNhi10469_ACG.experiment	DRX166670	DRS103081	SAMD00167660	Homo sapiens	FALSE	TRUE	NA	FANTOM6 project	DRP005280	PRJDB7993	17628008	47	CAGE	TRANSCRIPTOMIC	This project aims to systematically elucidate the function of long non-coding RNAs (lncRNAs) in the human genome.	143502561	237566170	292604923	154762315	80407	biol_rep2	Lonza Catalog #: CC-2509	HDF (neonatal)	Targeted	NA	ASO_G0269439_09	ASO	2							hamilton_perturbation	1	male	CTD-3131K8.2	G0269439	skin
DRR176105	CNhi10469_ACC.experiment	DRX166669	DRS103124	SAMD00167704	Homo sapiens	FALSE	TRUE	NA	FANTOM6 project	DRP005280	PRJDB7993	20027503	47	CAGE	TRANSCRIPTOMIC	This project aims to systematically elucidate the function of long non-coding RNAs (lncRNAs) in the human genome.	164529179	269333731	325890529	181446406	92796	biol_rep2	Lonza Catalog #: CC-2509	HDF (neonatal)	Targeted	NA	ASO_G0215447_01	ASO	2							hamilton_perturbation	1	male	BX322557.10	G0215447	skin
DRR176104	CNhi10468_TAC.experiment	DRX166668	DRS103121	SAMD00167701	Homo sapiens	FALSE	TRUE	NA	FANTOM6 project	DRP005280	PRJDB7993	24217388	47	CAGE	TRANSCRIPTOMIC	This project aims to systematically elucidate the function of long non-coding RNAs (lncRNAs) in the human genome.	196847724	328502885	391644183	221131758	90686	biol_rep2	Lonza Catalog #: CC-2509	HDF (neonatal)	Targeted	NA	ASO_G0223811_06	ASO	2							hamilton_perturbation	1	male	CATG00000089639.1	G0223811	skin
DRR176103	CNhi10468_GCT.experiment	DRX166667	DRS103138	SAMD00167718	Homo sapiens	FALSE	TRUE	NA	FANTOM6 project	DRP005280	PRJDB7993	18033165	47	CAGE	TRANSCRIPTOMIC	This project aims to systematically elucidate the function of long non-coding RNAs (lncRNAs) in the human genome.	148093474	241497008	293513220	164383564	71489	biol_rep1	Lonza Catalog #: CC-2509	HDF (neonatal)	Targeted	NA	ASO_C013368_02	ASO	2							hamilton_perturbation	1	male	RP11-150O12.1	G0253161	skin
DRR176102	CNhi10468_GCG.experiment	DRX166666	DRS103155	SAMD00167735	Homo sapiens	FALSE	TRUE	NA	FANTOM6 project	DRP005280	PRJDB7993	13340172	47	CAGE	TRANSCRIPTOMIC	This project aims to systematically elucidate the function of long non-coding RNAs (lncRNAs) in the human genome.	113396885	174620536	214712577	124207420	50666	biol_rep32	Lonza Catalog #: CC-2509	HDF (neonatal)	Experiment control	NA	ASO_MALAT1	ASO	2							hamilton_perturbation	1	male	MALAT1	G0251562	skin
DRR176101	CNhi10468_CAC.experiment	DRX166665	DRS103164	SAMD00167744	Homo sapiens	FALSE	TRUE	NA	FANTOM6 project	DRP005280	PRJDB7993	15962914	47	CAGE	TRANSCRIPTOMIC	This project aims to systematically elucidate the function of long non-coding RNAs (lncRNAs) in the human genome.	136399510	209423112	248597233	155775403	61700	biol_rep2	Lonza Catalog #: CC-2509	HDF (neonatal)	Targeted	NA	ASO_G0263072_05	ASO	2							hamilton_perturbation	1	male	RP11-473M20.14	G0263072	skin
DRR176100	CNhi10468_ATG.experiment	DRX166664	DRS103092	SAMD00167671	Homo sapiens	FALSE	TRUE	NA	FANTOM6 project	DRP005280	PRJDB7993	18863550	47	CAGE	TRANSCRIPTOMIC	This project aims to systematically elucidate the function of long non-coding RNAs (lncRNAs) in the human genome.	154297337	254331466	303051697	174833248	73102	biol_rep1	Lonza Catalog #: CC-2509	HDF (neonatal)	Targeted	NA	ASO_G0233901_04	ASO	2							hamilton_perturbation	1	male	RP11-65J3.1	G0233901	skin
DRR177107	CNhi10835_ACG.experiment	DRX167671	DRS102880	SAMD00167451	Homo sapiens	FALSE	TRUE	NA	FANTOM6 project	DRP005280	PRJDB7993	17297127	47	CAGE	TRANSCRIPTOMIC	This project aims to systematically elucidate the function of long non-coding RNAs (lncRNAs) in the human genome.	147160535	230544632	278665868	156538993	54941	biol_rep1	Lonza Catalog #: CC-2509	HDF (neonatal)	Targeted	NA	ASO_C0011632_AD_03	ASO	18							hamilton_perturbation	1	male	AHR	C0011632	skin
DRR177106	CNhi10835_ACC.experiment	DRX167670	DRS102896	SAMD00167467	Homo sapiens	FALSE	TRUE	NA	FANTOM6 project	DRP005280	PRJDB7993	22721284	47	CAGE	TRANSCRIPTOMIC	This project aims to systematically elucidate the function of long non-coding RNAs (lncRNAs) in the human genome.	194330067	306031723	363457949	204010049	70560	biol_rep1	Lonza Catalog #: CC-2509	HDF (neonatal)	Negative control	NA	ASO_Untreat	ASO	18							hamilton_perturbation	1	male	NA	NA	skin
DRR177105	CNhi10834_TAC.experiment	DRX167669	DRS102909	SAMD00167480	Homo sapiens	FALSE	TRUE	NA	FANTOM6 project	DRP005280	PRJDB7993	23083302	47	CAGE	TRANSCRIPTOMIC	This project aims to systematically elucidate the function of long non-coding RNAs (lncRNAs) in the human genome.	189701368	312757216	372880329	209511861	64420	biol_rep1	Lonza Catalog #: CC-2509	HDF (neonatal)	Targeted	NA	ASO_G0237187_AD_08	ASO	19							hamilton_perturbation	1	male	NR2F1-AS1	G0237187	skin
DRR177104	CNhi10834_GCT.experiment	DRX167668	DRS103730	SAMD00168310	Homo sapiens	FALSE	TRUE	NA	FANTOM6 project	DRP005280	PRJDB7993	9506419	47	CAGE	TRANSCRIPTOMIC	This project aims to systematically elucidate the function of long non-coding RNAs (lncRNAs) in the human genome.	83089683	125086486	151185327	87413987	26210	biol_rep1	Lonza Catalog #: CC-2509	HDF (neonatal)	Targeted	NA	ASO_G0180769_AD_03	ASO	21							hamilton_perturbation	1	male	WDFY3-AS2	G0180769	skin
DRR177103	CNhi10834_GCG.experiment	DRX167667	DRS103781	SAMD00168361	Homo sapiens	FALSE	TRUE	NA	FANTOM6 project	DRP005280	PRJDB7993	10323399	47	CAGE	TRANSCRIPTOMIC	This project aims to systematically elucidate the function of long non-coding RNAs (lncRNAs) in the human genome.	91727587	134885314	163942786	94615329	28737	biol_rep1	Lonza Catalog #: CC-2509	HDF (neonatal)	Targeted	NA	ASO_G0271270_AD_10	ASO	21							hamilton_perturbation	1	male	TMCC1-AS1	G0271270	skin
DRR177102	CNhi10834_CAC.experiment	DRX167666	DRS102922	SAMD00167493	Homo sapiens	FALSE	TRUE	NA	FANTOM6 project	DRP005280	PRJDB7993	16179425	47	CAGE	TRANSCRIPTOMIC	This project aims to systematically elucidate the function of long non-coding RNAs (lncRNAs) in the human genome.	128545550	221702577	271457052	138682977	44819	biol_rep2	Lonza Catalog #: CC-2509	HDF (neonatal)	Targeted	NA	ASO_G0245937_AD_02	ASO	19							hamilton_perturbation	1	male	CTC-228N24.3	G0245937	skin
DRR177101	CNhi10834_ATG.experiment	DRX167665	DRS102934	SAMD00167505	Homo sapiens	FALSE	TRUE	NA	FANTOM6 project	DRP005280	PRJDB7993	22688373	47	CAGE	TRANSCRIPTOMIC	This project aims to systematically elucidate the function of long non-coding RNAs (lncRNAs) in the human genome.	193413637	302689467	362667011	207518731	64685	biol_rep2	Lonza Catalog #: CC-2509	HDF (neonatal)	Targeted	NA	ASO_G0246430_AD_03	ASO	19							hamilton_perturbation	1	male	LINC00968	G0246430	skin
DRR177100	CNhi10834_AGT.experiment	DRX167664	DRS102882	SAMD00167453	Homo sapiens	FALSE	TRUE	NA	FANTOM6 project	DRP005280	PRJDB7993	11682214	47	CAGE	TRANSCRIPTOMIC	This project aims to systematically elucidate the function of long non-coding RNAs (lncRNAs) in the human genome.	98224377	156707755	188739853	105358240	33833	biol_rep1	Lonza Catalog #: CC-2509	HDF (neonatal)	Targeted	NA	ASO_C0012015_AD_04	ASO	18							hamilton_perturbation	1	male	CATG00000095991.1	C0012015	skin
DRR177035	CNhi10818_ACC.experiment	DRX167599	DRS102972	SAMD00167543	Homo sapiens	FALSE	TRUE	NA	FANTOM6 project	DRP005280	PRJDB7993	4723849	47	CAGE	TRANSCRIPTOMIC	This project aims to systematically elucidate the function of long non-coding RNAs (lncRNAs) in the human genome.	39589450	64423940	77638307	40356272	12934	biol_rep1	Lonza Catalog #: CC-2509	HDF (neonatal)	Targeted	NA	siRNA_n504056	siRNA	20							hamilton_perturbation	1	male	LINC00630	G0223546	skin
DRR177034	CNhi10817_TAC.experiment	DRX167598	DRS103715	SAMD00168295	Homo sapiens	FALSE	TRUE	NA	FANTOM6 project	DRP005280	PRJDB7993	21757196	47	CAGE	TRANSCRIPTOMIC	This project aims to systematically elucidate the function of long non-coding RNAs (lncRNAs) in the human genome.	180683056	295610434	351102839	195114504	77379	biol_rep2	Lonza Catalog #: CC-2509	HDF (neonatal)	Targeted	NA	siRNA_s32293	siRNA	20							hamilton_perturbation	1	male	EMC7	G0134153	skin
DRR177033	CNhi10817_GCT.experiment	DRX167597	DRS103717	SAMD00168297	Homo sapiens	FALSE	TRUE	NA	FANTOM6 project	DRP005280	PRJDB7993	10102944	47	CAGE	TRANSCRIPTOMIC	This project aims to systematically elucidate the function of long non-coding RNAs (lncRNAs) in the human genome.	87076562	133523260	160040901	94165774	31871	biol_rep1	Lonza Catalog #: CC-2509	HDF (neonatal)	Targeted	NA	siRNA_s10745	siRNA	20							hamilton_perturbation	1	male	PRRX1	G0116132	skin
DRR177032	CNhi10817_GCG.experiment	DRX167596	DRS102863	SAMD00167434	Homo sapiens	FALSE	TRUE	NA	FANTOM6 project	DRP005280	PRJDB7993	12083637	47	CAGE	TRANSCRIPTOMIC	This project aims to systematically elucidate the function of long non-coding RNAs (lncRNAs) in the human genome.	101631654	160174987	196470016	109614567	39715	biol_rep1	Lonza Catalog #: CC-2509	HDF (neonatal)	Targeted	NA	ASO_G0258920_AD_07	ASO	17							hamilton_perturbation	1	male	FOXN3-AS1	G0258920	skin
DRR177031	CNhi10817_CAC.experiment	DRX167595	DRS102959	SAMD00167530	Homo sapiens	FALSE	TRUE	NA	FANTOM6 project	DRP005280	PRJDB7993	19844065	47	CAGE	TRANSCRIPTOMIC	This project aims to systematically elucidate the function of long non-coding RNAs (lncRNAs) in the human genome.	159455004	272559478	330586137	170001718	68718	biol_rep2	Lonza Catalog #: CC-2509	HDF (neonatal)	Targeted	NA	ASO_G0134153_POS_05	ASO	20							hamilton_perturbation	1	male	EMC7	G0134153	skin
DRR177030	CNhi10817_ATG.experiment	DRX167594	DRS103754	SAMD00168334	Homo sapiens	FALSE	TRUE	NA	FANTOM6 project	DRP005280	PRJDB7993	14060457	47	CAGE	TRANSCRIPTOMIC	This project aims to systematically elucidate the function of long non-coding RNAs (lncRNAs) in the human genome.	120098325	187943677	226159095	126593821	46561	biol_rep2	Lonza Catalog #: CC-2509	HDF (neonatal)	Negative control	NA	ASO_NC_B	ASO	21							hamilton_perturbation	1	male	NA	NA	skin
DRR177029	CNhi10817_AGT.experiment	DRX167593	DRS103761	SAMD00168341	Homo sapiens	FALSE	TRUE	NA	FANTOM6 project	DRP005280	PRJDB7993	12355057	47	CAGE	TRANSCRIPTOMIC	This project aims to systematically elucidate the function of long non-coding RNAs (lncRNAs) in the human genome.	104222434	165621524	200234681	110569091	39949	biol_rep2	Lonza Catalog #: CC-2509	HDF (neonatal)	Targeted	NA	ASO_G0228630_POS_07	ASO	21							hamilton_perturbation	1	male	HOTAIR	G0228630	skin
DRR177028	CNhi10817_ACG.experiment	DRX167592	DRS102690	SAMD00167261	Homo sapiens	FALSE	TRUE	NA	FANTOM6 project	DRP005280	PRJDB7993	20891062	47	CAGE	TRANSCRIPTOMIC	This project aims to systematically elucidate the function of long non-coding RNAs (lncRNAs) in the human genome.	175255691	279291702	343260226	183998681	73614	biol_rep1	Lonza Catalog #: CC-2509	HDF (neonatal)	Negative control	NA	ASO_NC_B	ASO	13							hamilton_perturbation	1	male	NA	NA	skin
DRR176027	CNhi10457_ACC.experiment	DRX166591	DRS102987	SAMD00167564	Homo sapiens	FALSE	TRUE	NA	FANTOM6 project	DRP005280	PRJDB7993	20007183	47	CAGE	TRANSCRIPTOMIC	This project aims to systematically elucidate the function of long non-coding RNAs (lncRNAs) in the human genome.	160294746	268508010	328846449	182601936	86460	biol_rep1	Lonza Catalog #: CC-2509	HDF (neonatal)	Targeted	NA	ASO_G0224577_01	ASO	1							hamilton_perturbation	1	male	AC017048.4	G0224577	skin
DRR176026	CNhi10456_TAC.experiment	DRX166590	DRS103071	SAMD00167650	Homo sapiens	FALSE	TRUE	NA	FANTOM6 project	DRP005280	PRJDB7993	23294421	47	CAGE	TRANSCRIPTOMIC	This project aims to systematically elucidate the function of long non-coding RNAs (lncRNAs) in the human genome.	198704935	309927254	372463614	213646806	95178	biol_rep30	Lonza Catalog #: CC-2509	HDF (neonatal)	Negative control	NA	ASO_NC_A	ASO	1							hamilton_perturbation	1	male	NA	NA	skin
DRR176025	CNhi10456_GCT.experiment	DRX166589	DRS102991	SAMD00167568	Homo sapiens	FALSE	TRUE	NA	FANTOM6 project	DRP005280	PRJDB7993	37440	47	CAGE	TRANSCRIPTOMIC	This project aims to systematically elucidate the function of long non-coding RNAs (lncRNAs) in the human genome.	309361	509837	577115	363270	97	biol_rep1	Lonza Catalog #: CC-2509	HDF (neonatal)	Targeted	NA	ASO_G0243701_01	ASO	1							hamilton_perturbation	1	male	LINC00883	G0243701	skin
DRR176024	CNhi10456_GCG.experiment	DRX166588	DRS103025	SAMD00167603	Homo sapiens	FALSE	TRUE	NA	FANTOM6 project	DRP005280	PRJDB7993	17935999	47	CAGE	TRANSCRIPTOMIC	This project aims to systematically elucidate the function of long non-coding RNAs (lncRNAs) in the human genome.	153891458	231939123	289309714	167781435	70223	biol_rep1	Lonza Catalog #: CC-2509	HDF (neonatal)	Targeted	NA	ASO_G0230590_05	ASO	1							hamilton_perturbation	1	male	FTX	G0230590	skin
DRR176023	CNhi10456_CAC.experiment	DRX166587	DRS103069	SAMD00167648	Homo sapiens	FALSE	TRUE	NA	FANTOM6 project	DRP005280	PRJDB7993	16500362	47	CAGE	TRANSCRIPTOMIC	This project aims to systematically elucidate the function of long non-coding RNAs (lncRNAs) in the human genome.	136386977	215659150	260159739	163244321	66827	biol_rep2	Lonza Catalog #: CC-2509	HDF (neonatal)	Targeted	NA	ASO_G0226950_02	ASO	1							hamilton_perturbation	1	male	DANCR	G0226950	skin
DRR176022	CNhi10456_ATG.experiment	DRX166586	DRS103032	SAMD00167610	Homo sapiens	FALSE	TRUE	NA	FANTOM6 project	DRP005280	PRJDB7993	22841354	47	CAGE	TRANSCRIPTOMIC	This project aims to systematically elucidate the function of long non-coding RNAs (lncRNAs) in the human genome.	179162089	310386391	374881526	209022898	90734	biol_rep1	Lonza Catalog #: CC-2509	HDF (neonatal)	Targeted	NA	ASO_G0230590_06	ASO	1							hamilton_perturbation	1	male	FTX	G0230590	skin
DRR176021	CNhi10456_AGT.experiment	DRX166585	DRS103018	SAMD00167595	Homo sapiens	FALSE	TRUE	NA	FANTOM6 project	DRP005280	PRJDB7993	22896867	47	CAGE	TRANSCRIPTOMIC	This project aims to systematically elucidate the function of long non-coding RNAs (lncRNAs) in the human genome.	183989667	305453617	380295869	206323327	90269	biol_rep1	Lonza Catalog #: CC-2509	HDF (neonatal)	Targeted	NA	ASO_G0253352_02	ASO	1							hamilton_perturbation	1	male	TUG1	G0253352	skin
DRR176020	CNhi10456_ACG.experiment	DRX166584	DRS103015	SAMD00167592	Homo sapiens	FALSE	TRUE	NA	FANTOM6 project	DRP005280	PRJDB7993	19122181	47	CAGE	TRANSCRIPTOMIC	This project aims to systematically elucidate the function of long non-coding RNAs (lncRNAs) in the human genome.	156093849	255718959	316305902	170549147	74650	biol_rep1	Lonza Catalog #: CC-2509	HDF (neonatal)	Targeted	NA	ASO_G0270141_05	ASO	1							hamilton_perturbation	1	male	TERC	G0270141	skin
DRR176963	CNhi10808_GCT.experiment	DRX167527	DRS103799	SAMD00168379	Homo sapiens	FALSE	TRUE	NA	FANTOM6 project	DRP005280	PRJDB7993	16040232	47	CAGE	TRANSCRIPTOMIC	This project aims to systematically elucidate the function of long non-coding RNAs (lncRNAs) in the human genome.	129835807	218144664	262896776	142901323	112334	biol_rep2	Lonza Catalog #: CC-2509	HDF (neonatal)	Negative control	NA	sgRNA_NC_gRNA2	CRISPRi	22							manual_perturbation	1	male	NA	NA	skin
DRR176962	CNhi10808_GCG.experiment	DRX167526	DRS103795	SAMD00168375	Homo sapiens	FALSE	TRUE	NA	FANTOM6 project	DRP005280	PRJDB7993	10798557	47	CAGE	TRANSCRIPTOMIC	This project aims to systematically elucidate the function of long non-coding RNAs (lncRNAs) in the human genome.	91111622	143558709	175274604	97509728	77516	biol_rep2	Lonza Catalog #: CC-2509	HDF (neonatal)	Negative control	NA	sgRNA_NC	CRISPRi	22							manual_perturbation	1	male	NA	NA	skin
DRR176961	CNhi10808_CAC.experiment	DRX167525	DRS103793	SAMD00168373	Homo sapiens	FALSE	TRUE	NA	FANTOM6 project	DRP005280	PRJDB7993	10951182	47	CAGE	TRANSCRIPTOMIC	This project aims to systematically elucidate the function of long non-coding RNAs (lncRNAs) in the human genome.	90934810	149733597	179536196	94415994	84957	biol_rep1	Lonza Catalog #: CC-2509	HDF (neonatal)	Targeted	NA	sgRNA_blast5_LINC00862_G3	CRISPRi	22							manual_perturbation	1	male	LINC00862	G0203721	skin
DRR176960	CNhi10808_ATG.experiment	DRX167524	DRS103796	SAMD00168376	Homo sapiens	FALSE	TRUE	NA	FANTOM6 project	DRP005280	PRJDB7993	18657388	47	CAGE	TRANSCRIPTOMIC	This project aims to systematically elucidate the function of long non-coding RNAs (lncRNAs) in the human genome.	155378197	254984501	301177610	165214349	142579	biol_rep2	Lonza Catalog #: CC-2509	HDF (neonatal)	Negative control	NA	sgRNA_dCas9	CRISPRi	22							manual_perturbation	1	male	NA	NA	skin
DRR176959	CNhi10808_AGT.experiment	DRX167523	DRS103794	SAMD00168374	Homo sapiens	FALSE	TRUE	NA	FANTOM6 project	DRP005280	PRJDB7993	18296607	47	CAGE	TRANSCRIPTOMIC	This project aims to systematically elucidate the function of long non-coding RNAs (lncRNAs) in the human genome.	149471813	249562182	300761553	160008250	136731	biol_rep1	Lonza Catalog #: CC-2509	HDF (neonatal)	Targeted	NA	sgRNA_blast5_LINC00862_G1 sgRNA_blast5_LINC00862_G3	CRISPRi	22							manual_perturbation	1	male	LINC00862	G0203721	skin
DRR176958	CNhi10808_ACG.experiment	DRX167522	DRS103798	SAMD00168378	Homo sapiens	FALSE	TRUE	NA	FANTOM6 project	DRP005280	PRJDB7993	16340984	47	CAGE	TRANSCRIPTOMIC	This project aims to systematically elucidate the function of long non-coding RNAs (lncRNAs) in the human genome.	134323078	223193452	267138732	143237434	133552	biol_rep2	Lonza Catalog #: CC-2509	HDF (neonatal)	Negative control	NA	sgRNA_NC_gRNA1	CRISPRi	22							manual_perturbation	1	male	NA	NA	skin
DRR176957	CNhi10808_ACC.experiment	DRX167521	DRS103792	SAMD00168372	Homo sapiens	FALSE	TRUE	NA	FANTOM6 project	DRP005280	PRJDB7993	14710450	47	CAGE	TRANSCRIPTOMIC	This project aims to systematically elucidate the function of long non-coding RNAs (lncRNAs) in the human genome.	124197012	199930384	235923256	131225877	114621	biol_rep1	Lonza Catalog #: CC-2509	HDF (neonatal)	Targeted	NA	sgRNA_blast5_LINC00862_G1	CRISPRi	22							manual_perturbation	1	male	LINC00862	G0203721	skin
DRR176956	CNhi10807_TAC.experiment	DRX167520	DRS103789	SAMD00168369	Homo sapiens	FALSE	TRUE	NA	FANTOM6 project	DRP005280	PRJDB7993	22091564	47	CAGE	TRANSCRIPTOMIC	This project aims to systematically elucidate the function of long non-coding RNAs (lncRNAs) in the human genome.	182217682	302920594	354892434	198083740	189058	biol_rep1	Lonza Catalog #: CC-2509	HDF (neonatal)	Targeted	NA	sgRNA_blast5_LINC00630_G1	CRISPRi	22							manual_perturbation	1	male	LINC00630	G0223546	skin
DRR176891	CNhi10790_CAC.experiment	DRX167455	DRS102841	SAMD00167412	Homo sapiens	FALSE	TRUE	NA	FANTOM6 project	DRP005280	PRJDB7993	17435624	47	CAGE	TRANSCRIPTOMIC	This project aims to systematically elucidate the function of long non-coding RNAs (lncRNAs) in the human genome.	138174648	239198895	290176382	151885277	39126	biol_rep1	Lonza Catalog #: CC-2509	HDF (neonatal)	Targeted	NA	ASO_G0267248_AD_03	ASO	16							hamilton_perturbation	1	male	CTD-2319I12.4	G0267248	skin
DRR176890	CNhi10790_ATG.experiment	DRX167454	DRS102826	SAMD00167397	Homo sapiens	FALSE	TRUE	NA	FANTOM6 project	DRP005280	PRJDB7993	18138614	47	CAGE	TRANSCRIPTOMIC	This project aims to systematically elucidate the function of long non-coding RNAs (lncRNAs) in the human genome.	149523214	243468187	290941909	168539535	42013	biol_rep1	Lonza Catalog #: CC-2509	HDF (neonatal)	Targeted	NA	ASO_G0226950_04	ASO	16							hamilton_perturbation	1	male	DANCR	G0226950	skin
DRR176889	CNhi10790_AGT.experiment	DRX167453	DRS102844	SAMD00167415	Homo sapiens	FALSE	TRUE	NA	FANTOM6 project	DRP005280	PRJDB7993	11112769	47	CAGE	TRANSCRIPTOMIC	This project aims to systematically elucidate the function of long non-coding RNAs (lncRNAs) in the human genome.	95611171	146351776	172029901	108282897	24398	biol_rep2	Lonza Catalog #: CC-2509	HDF (neonatal)	Targeted	NA	ASO_G0267248_AD_03	ASO	16							hamilton_perturbation	1	male	CTD-2319I12.4	G0267248	skin
DRR176888	CNhi10790_ACG.experiment	DRX167452	DRS102796	SAMD00167367	Homo sapiens	FALSE	TRUE	NA	FANTOM6 project	DRP005280	PRJDB7993	18258451	47	CAGE	TRANSCRIPTOMIC	This project aims to systematically elucidate the function of long non-coding RNAs (lncRNAs) in the human genome.	150988883	245639730	290976475	170499036	43073	biol_rep3	Lonza Catalog #: CC-2509	HDF (neonatal)	Negative control	NA	ASO_NC_A	ASO	15							hamilton_perturbation	1	male	NA	NA	skin
DRR176887	CNhi10790_ACC.experiment	DRX167451	DRS102812	SAMD00167383	Homo sapiens	FALSE	TRUE	NA	FANTOM6 project	DRP005280	PRJDB7993	24549007	47	CAGE	TRANSCRIPTOMIC	This project aims to systematically elucidate the function of long non-coding RNAs (lncRNAs) in the human genome.	206749511	327075234	391230428	228692404	55752	biol_rep1	Lonza Catalog #: CC-2509	HDF (neonatal)	Targeted	NA	ASO_G0236618_AD_09	ASO	15							hamilton_perturbation	1	male	PITPNA-AS1	G0236618	skin
DRR176886	CNhi10789_TAC.experiment	DRX167450	DRS102878	SAMD00167449	Homo sapiens	FALSE	TRUE	NA	FANTOM6 project	DRP005280	PRJDB7993	19085840	47	CAGE	TRANSCRIPTOMIC	This project aims to systematically elucidate the function of long non-coding RNAs (lncRNAs) in the human genome.	148053553	263302540	321242120	164399388	36879	biol_rep3	Lonza Catalog #: CC-2509	HDF (neonatal)	Negative control	NA	ASO_NC_B	ASO	17							hamilton_perturbation	1	male	NA	NA	skin
DRR176885	CNhi10789_GCT.experiment	DRX167449	DRS102810	SAMD00167381	Homo sapiens	FALSE	TRUE	NA	FANTOM6 project	DRP005280	PRJDB7993	17965221	47	CAGE	TRANSCRIPTOMIC	This project aims to systematically elucidate the function of long non-coding RNAs (lncRNAs) in the human genome.	143653372	241574392	293542954	165562559	32110	biol_rep7	Lonza Catalog #: CC-2509	HDF (neonatal)	Negative control	NA	ASO_NC_A	ASO	15							hamilton_perturbation	1	male	NA	NA	skin
DRR176884	CNhi10789_GCG.experiment	DRX167448	DRS102814	SAMD00167385	Homo sapiens	FALSE	TRUE	NA	FANTOM6 project	DRP005280	PRJDB7993	15445531	47	CAGE	TRANSCRIPTOMIC	This project aims to systematically elucidate the function of long non-coding RNAs (lncRNAs) in the human genome.	128979288	202418985	248945190	145567827	28667	biol_rep1	Lonza Catalog #: CC-2509	HDF (neonatal)	Targeted	NA	ASO_G0244625_AD_09	ASO	15							hamilton_perturbation	1	male	CTA-211A9.5	G0244625	skin
DRR176819	CNhi10767_AGT.experiment	DRX167383	DRS102747	SAMD00167318	Homo sapiens	FALSE	TRUE	NA	FANTOM6 project	DRP005280	PRJDB7993	12316424	47	CAGE	TRANSCRIPTOMIC	This project aims to systematically elucidate the function of long non-coding RNAs (lncRNAs) in the human genome.	103138002	162108485	199711724	113907412	6305	biol_rep1	Lonza Catalog #: CC-2509	HDF (neonatal)	Targeted	NA	ASO_G0214548_AD_06	ASO	14							hamilton_perturbation	1	male	MEG3	G0214548	skin
DRR176818	CNhi10767_ACG.experiment	DRX167382	DRS102868	SAMD00167439	Homo sapiens	FALSE	TRUE	NA	FANTOM6 project	DRP005280	PRJDB7993	15284019	47	CAGE	TRANSCRIPTOMIC	This project aims to systematically elucidate the function of long non-coding RNAs (lncRNAs) in the human genome.	125418549	201080855	248991159	142850526	7804	biol_rep2	Lonza Catalog #: CC-2509	HDF (neonatal)	Negative control	NA	ASO_NC_A	ASO	17							hamilton_perturbation	1	male	NA	NA	skin
DRR176817	CNhi10767_ACC.experiment	DRX167381	DRS102740	SAMD00167311	Homo sapiens	FALSE	TRUE	NA	FANTOM6 project	DRP005280	PRJDB7993	17597100	47	CAGE	TRANSCRIPTOMIC	This project aims to systematically elucidate the function of long non-coding RNAs (lncRNAs) in the human genome.	146675611	233660886	286493997	160223311	9895	biol_rep1	Lonza Catalog #: CC-2509	HDF (neonatal)	Targeted	NA	ASO_G0226950_04	ASO	14							hamilton_perturbation	1	male	DANCR	G0226950	skin
DRR176816	CNhi10766_TAC.experiment	DRX167380	DRS102749	SAMD00167320	Homo sapiens	FALSE	TRUE	NA	FANTOM6 project	DRP005280	PRJDB7993	20107651	47	CAGE	TRANSCRIPTOMIC	This project aims to systematically elucidate the function of long non-coding RNAs (lncRNAs) in the human genome.	167977230	264535546	320796217	191719813	30791	biol_rep2	Lonza Catalog #: CC-2509	HDF (neonatal)	Targeted	NA	ASO_G0245849_AD_07	ASO	14							hamilton_perturbation	1	male	RAD51-AS1	G0245849	skin
DRR176815	CNhi10766_GCT.experiment	DRX167379	DRS102761	SAMD00167332	Homo sapiens	FALSE	TRUE	NA	FANTOM6 project	DRP005280	PRJDB7993	14788123	47	CAGE	TRANSCRIPTOMIC	This project aims to systematically elucidate the function of long non-coding RNAs (lncRNAs) in the human genome.	123400916	193411036	237743949	140463871	22009	biol_rep2	Lonza Catalog #: CC-2509	HDF (neonatal)	Targeted	NA	ASO_G0259091_AD_10	ASO	14							hamilton_perturbation	1	male	LINC00517	G0259091	skin
DRR176814	CNhi10766_GCG.experiment	DRX167378	DRS102733	SAMD00167304	Homo sapiens	FALSE	TRUE	NA	FANTOM6 project	DRP005280	PRJDB7993	14774541	47	CAGE	TRANSCRIPTOMIC	This project aims to systematically elucidate the function of long non-coding RNAs (lncRNAs) in the human genome.	129492523	188273454	234217816	142397371	22263	biol_rep2	Lonza Catalog #: CC-2509	HDF (neonatal)	Negative control	NA	ASO_NC_A	ASO	14							hamilton_perturbation	1	male	NA	NA	skin
DRR176813	CNhi10766_CAC.experiment	DRX167377	DRS102717	SAMD00167288	Homo sapiens	FALSE	TRUE	NA	FANTOM6 project	DRP005280	PRJDB7993	14704305	47	CAGE	TRANSCRIPTOMIC	This project aims to systematically elucidate the function of long non-coding RNAs (lncRNAs) in the human genome.	116229684	198579487	247461806	128809278	22080	biol_rep6	Lonza Catalog #: CC-2509	HDF (neonatal)	Negative control	NA	ASO_NC_A	ASO	13							hamilton_perturbation	1	male	NA	NA	skin
DRR176812	CNhi10766_ATG.experiment	DRX167376	DRS102770	SAMD00167341	Homo sapiens	FALSE	TRUE	NA	FANTOM6 project	DRP005280	PRJDB7993	18819813	47	CAGE	TRANSCRIPTOMIC	This project aims to systematically elucidate the function of long non-coding RNAs (lncRNAs) in the human genome.	155478727	249715562	304073296	175236057	27569	biol_rep8	Lonza Catalog #: CC-2509	HDF (neonatal)	Negative control	NA	ASO_NC_A	ASO	14							hamilton_perturbation	1	male	NA	NA	skin
DRR176747	CNhi10758_ACG.experiment	DRX167311	DRS102712	SAMD00167283	Homo sapiens	FALSE	TRUE	NA	FANTOM6 project	DRP005280	PRJDB7993	19693852	47	CAGE	TRANSCRIPTOMIC	This project aims to systematically elucidate the function of long non-coding RNAs (lncRNAs) in the human genome.	160479453	260885132	323727002	180409895	109562	biol_rep1	Lonza Catalog #: CC-2509	HDF (neonatal)	Targeted	NA	ASO_G0233461_AD_03	ASO	13							hamilton_perturbation	1	male	RP11-295G20.2	G0233461	skin
DRR176746	CNhi10758_ACC.experiment	DRX167310	DRS102722	SAMD00167293	Homo sapiens	FALSE	TRUE	NA	FANTOM6 project	DRP005280	PRJDB7993	20424485	47	CAGE	TRANSCRIPTOMIC	This project aims to systematically elucidate the function of long non-coding RNAs (lncRNAs) in the human genome.	171185693	272300463	328423517	187927284	113838	biol_rep2	Lonza Catalog #: CC-2509	HDF (neonatal)	Targeted	NA	ASO_G0234608_AD_04	ASO	13							hamilton_perturbation	1	male	MAPKAPK5-AS1	G0234608	skin
DRR176745	CNhi10757_TAC.experiment	DRX167309	DRS102748	SAMD00167319	Homo sapiens	FALSE	TRUE	NA	FANTOM6 project	DRP005280	PRJDB7993	20703281	47	CAGE	TRANSCRIPTOMIC	This project aims to systematically elucidate the function of long non-coding RNAs (lncRNAs) in the human genome.	170888886	275557547	333751691	192714429	141654	biol_rep1	Lonza Catalog #: CC-2509	HDF (neonatal)	Targeted	NA	ASO_G0270141_AD_10	ASO	14							hamilton_perturbation	1	male	TERC	G0270141	skin
DRR176744	CNhi10757_GCT.experiment	DRX167308	DRS102764	SAMD00167335	Homo sapiens	FALSE	TRUE	NA	FANTOM6 project	DRP005280	PRJDB7993	14477585	47	CAGE	TRANSCRIPTOMIC	This project aims to systematically elucidate the function of long non-coding RNAs (lncRNAs) in the human genome.	119806555	191175704	233259413	136111244	93579	biol_rep1	Lonza Catalog #: CC-2509	HDF (neonatal)	Targeted	NA	ASO_G0261105_AD_06	ASO	14							hamilton_perturbation	1	male	RP11-173B14.5	G0261105	skin
DRR176743	CNhi10757_GCG.experiment	DRX167307	DRS102707	SAMD00167278	Homo sapiens	FALSE	TRUE	NA	FANTOM6 project	DRP005280	PRJDB7993	10319149	47	CAGE	TRANSCRIPTOMIC	This project aims to systematically elucidate the function of long non-coding RNAs (lncRNAs) in the human genome.	89523160	133290878	164261289	97858484	66192	biol_rep5	Lonza Catalog #: CC-2509	HDF (neonatal)	Experiment control	NA	ASO_MALAT1	ASO	13							hamilton_perturbation	1	male	MALAT1	G0251562	skin
DRR176742	CNhi10757_CAC.experiment	DRX167306	DRS102698	SAMD00167269	Homo sapiens	FALSE	TRUE	NA	FANTOM6 project	DRP005280	PRJDB7993	14472240	47	CAGE	TRANSCRIPTOMIC	This project aims to systematically elucidate the function of long non-coding RNAs (lncRNAs) in the human genome.	116726098	196078869	240819965	126474219	96129	biol_rep1	Lonza Catalog #: CC-2509	HDF (neonatal)	Targeted	NA	ASO_G0226950_04	ASO	13							hamilton_perturbation	1	male	DANCR	G0226950	skin
DRR176741	CNhi10757_ATG.experiment	DRX167305	DRS102720	SAMD00167291	Homo sapiens	FALSE	TRUE	NA	FANTOM6 project	DRP005280	PRJDB7993	21528387	47	CAGE	TRANSCRIPTOMIC	This project aims to systematically elucidate the function of long non-coding RNAs (lncRNAs) in the human genome.	175476792	288812013	349869087	197530894	145403	biol_rep1	Lonza Catalog #: CC-2509	HDF (neonatal)	Targeted	NA	ASO_G0234608_AD_04	ASO	13							hamilton_perturbation	1	male	MAPKAPK5-AS1	G0234608	skin
DRR176740	CNhi10757_AGT.experiment	DRX167304	DRS102706	SAMD00167277	Homo sapiens	FALSE	TRUE	NA	FANTOM6 project	DRP005280	PRJDB7993	16450408	47	CAGE	TRANSCRIPTOMIC	This project aims to systematically elucidate the function of long non-coding RNAs (lncRNAs) in the human genome.	138416895	218034312	263803522	152804383	110064	biol_rep1	Lonza Catalog #: CC-2509	HDF (neonatal)	Targeted	NA	ASO_G0270141_AD_10	ASO	13							hamilton_perturbation	1	male	TERC	G0270141	skin
DRR176675	CNhi10633_ACC.experiment	DRX167239	DRS102668	SAMD00167239	Homo sapiens	FALSE	TRUE	NA	FANTOM6 project	DRP005280	PRJDB7993	18575231	47	CAGE	TRANSCRIPTOMIC	This project aims to systematically elucidate the function of long non-coding RNAs (lncRNAs) in the human genome.	147383584	252007084	308783893	164812562	48734	biol_rep2	Lonza Catalog #: CC-2509	HDF (neonatal)	Targeted	NA	ASO_G0225733_AD_06	ASO	12							hamilton_perturbation	1	male	FGD5-AS1	G0225733	skin
DRR176674	CNhi10632_TAC.experiment	DRX167238	DRS103651	SAMD00168231	Homo sapiens	FALSE	TRUE	NA	FANTOM6 project	DRP005280	PRJDB7993	16270762	47	CAGE	TRANSCRIPTOMIC	This project aims to systematically elucidate the function of long non-coding RNAs (lncRNAs) in the human genome.	136331734	216594097	263799845	147932190	67948	biol_rep2	Lonza Catalog #: CC-2509	HDF (neonatal)	Targeted	NA	ASO_G0214548_AD_09	ASO	12							hamilton_perturbation	1	male	MEG3	G0214548	skin
DRR176673	CNhi10632_GCT.experiment	DRX167237	DRS103690	SAMD00168270	Homo sapiens	FALSE	TRUE	NA	FANTOM6 project	DRP005280	PRJDB7993	12692593	47	CAGE	TRANSCRIPTOMIC	This project aims to systematically elucidate the function of long non-coding RNAs (lncRNAs) in the human genome.	106212830	170073426	209971409	110243133	51073	biol_rep2	Lonza Catalog #: CC-2509	HDF (neonatal)	Targeted	NA	ASO_G0270141_AD_10	ASO	12							hamilton_perturbation	1	male	TERC	G0270141	skin
DRR176672	CNhi10632_GCG.experiment	DRX167236	DRS103687	SAMD00168267	Homo sapiens	FALSE	TRUE	NA	FANTOM6 project	DRP005280	PRJDB7993	11500230	47	CAGE	TRANSCRIPTOMIC	This project aims to systematically elucidate the function of long non-coding RNAs (lncRNAs) in the human genome.	104810034	149687189	183391105	102576981	45501	biol_rep2	Lonza Catalog #: CC-2509	HDF (neonatal)	Targeted	NA	ASO_G0256268_AD_07	ASO	12							hamilton_perturbation	1	male	RP11-221N13.3	G0256268	skin
DRR176671	CNhi10632_CAC.experiment	DRX167235	DRS103679	SAMD00168259	Homo sapiens	FALSE	TRUE	NA	FANTOM6 project	DRP005280	PRJDB7993	14255046	47	CAGE	TRANSCRIPTOMIC	This project aims to systematically elucidate the function of long non-coding RNAs (lncRNAs) in the human genome.	115345508	191640193	235488057	127454030	59374	biol_rep1	Lonza Catalog #: CC-2509	HDF (neonatal)	Targeted	NA	ASO_G0246067_AD_06	ASO	12							hamilton_perturbation	1	male	RAB30-AS1	G0246067	skin
DRR176670	CNhi10632_AGT.experiment	DRX167234	DRS102677	SAMD00167248	Homo sapiens	FALSE	TRUE	NA	FANTOM6 project	DRP005280	PRJDB7993	13725236	47	CAGE	TRANSCRIPTOMIC	This project aims to systematically elucidate the function of long non-coding RNAs (lncRNAs) in the human genome.	109952553	185243009	227065415	122767209	57906	biol_rep1	Lonza Catalog #: CC-2509	HDF (neonatal)	Targeted	NA	ASO_G0230590_AD_03	ASO	12							hamilton_perturbation	1	male	FTX	G0230590	skin
DRR176669	CNhi10632_ACG.experiment	DRX167233	DRS103685	SAMD00168265	Homo sapiens	FALSE	TRUE	NA	FANTOM6 project	DRP005280	PRJDB7993	13073268	47	CAGE	TRANSCRIPTOMIC	This project aims to systematically elucidate the function of long non-coding RNAs (lncRNAs) in the human genome.	109636588	174818433	215396941	114538691	52943	biol_rep1	Lonza Catalog #: CC-2509	HDF (neonatal)	Targeted	NA	ASO_G0260565_AD_08	ASO	12							hamilton_perturbation	1	male	ERVK13-1	G0260565	skin
DRR176668	CNhi10632_ACC.experiment	DRX167232	DRS103643	SAMD00168223	Homo sapiens	FALSE	TRUE	NA	FANTOM6 project	DRP005280	PRJDB7993	16724551	47	CAGE	TRANSCRIPTOMIC	This project aims to systematically elucidate the function of long non-coding RNAs (lncRNAs) in the human genome.	138009791	224551704	273460365	149960289	71748	biol_rep1	Lonza Catalog #: CC-2509	HDF (neonatal)	Targeted	NA	ASO_G0214548_AD_06	ASO	12							hamilton_perturbation	1	male	MEG3	G0214548	skin
DRR176603	CNhi10607_GCT.experiment	DRX167167	DRS103601	SAMD00168181	Homo sapiens	FALSE	TRUE	NA	FANTOM6 project	DRP005280	PRJDB7993	11747961	47	CAGE	TRANSCRIPTOMIC	This project aims to systematically elucidate the function of long non-coding RNAs (lncRNAs) in the human genome.	94103613	158524979	198995866	100525422	4287	biol_rep2	Lonza Catalog #: CC-2509	HDF (neonatal)	Targeted	NA	ASO_G0242147_07	ASO	10							hamilton_perturbation	1	male	RP13-463N16.6	G0242147	skin
DRR176602	CNhi10607_GCG.experiment	DRX167166	DRS103595	SAMD00168175	Homo sapiens	FALSE	TRUE	NA	FANTOM6 project	DRP005280	PRJDB7993	10310715	47	CAGE	TRANSCRIPTOMIC	This project aims to systematically elucidate the function of long non-coding RNAs (lncRNAs) in the human genome.	85638319	134112307	172458261	92391013	3705	biol_rep2	Lonza Catalog #: CC-2509	HDF (neonatal)	Targeted	NA	ASO_G0237187_03	ASO	10							hamilton_perturbation	1	male	NR2F1-AS1	G0237187	skin
DRR176601	CNhi10607_CAC.experiment	DRX167165	DRS103575	SAMD00168155	Homo sapiens	FALSE	TRUE	NA	FANTOM6 project	DRP005280	PRJDB7993	12440397	47	CAGE	TRANSCRIPTOMIC	This project aims to systematically elucidate the function of long non-coding RNAs (lncRNAs) in the human genome.	98425036	167156369	209602532	109510180	4542	biol_rep2	Lonza Catalog #: CC-2509	HDF (neonatal)	Targeted	NA	ASO_G0244625_04	ASO	10							hamilton_perturbation	1	male	CTA-211A9.5	G0244625	skin
DRR176600	CNhi10607_ATG.experiment	DRX167164	DRS103556	SAMD00168136	Homo sapiens	FALSE	TRUE	NA	FANTOM6 project	DRP005280	PRJDB7993	10650016	47	CAGE	TRANSCRIPTOMIC	This project aims to systematically elucidate the function of long non-coding RNAs (lncRNAs) in the human genome.	89004972	142474173	167502172	101565506	3929	biol_rep6	Lonza Catalog #: CC-2509	HDF (neonatal)	Experiment control	NA	ASO_MALAT1	ASO	10							hamilton_perturbation	1	male	MALAT1	G0251562	skin
DRR176599	CNhi10607_AGT.experiment	DRX167163	DRS103637	SAMD00168217	Homo sapiens	FALSE	TRUE	NA	FANTOM6 project	DRP005280	PRJDB7993	12455292	47	CAGE	TRANSCRIPTOMIC	This project aims to systematically elucidate the function of long non-coding RNAs (lncRNAs) in the human genome.	101101118	164998057	210276325	109018768	4456	biol_rep14	Lonza Catalog #: CC-2509	HDF (neonatal)	Negative control	NA	ASO_NC_A	ASO	11							hamilton_perturbation	1	male	NA	NA	skin
DRR176598	CNhi10607_ACG.experiment	DRX167162	DRS103615	SAMD00168195	Homo sapiens	FALSE	TRUE	NA	FANTOM6 project	DRP005280	PRJDB7993	13784084	47	CAGE	TRANSCRIPTOMIC	This project aims to systematically elucidate the function of long non-coding RNAs (lncRNAs) in the human genome.	109791032	184718455	234070512	119267046	4903	biol_rep2	Lonza Catalog #: CC-2509	HDF (neonatal)	Targeted	NA	ASO_G0254682_06	ASO	10							hamilton_perturbation	1	male	RP11-660L16.2	G0254682	skin
DRR176597	CNhi10607_ACC.experiment	DRX167161	DRS103638	SAMD00168218	Homo sapiens	FALSE	TRUE	NA	FANTOM6 project	DRP005280	PRJDB7993	13823738	47	CAGE	TRANSCRIPTOMIC	This project aims to systematically elucidate the function of long non-coding RNAs (lncRNAs) in the human genome.	109706909	185496391	232334870	122172406	5110	biol_rep15	Lonza Catalog #: CC-2509	HDF (neonatal)	Negative control	NA	ASO_NC_A	ASO	11							hamilton_perturbation	1	male	NA	NA	skin
DRR176596	CNhi10606_TAC.experiment	DRX167160	DRS103622	SAMD00168202	Homo sapiens	FALSE	TRUE	NA	FANTOM6 project	DRP005280	PRJDB7993	9365743	47	CAGE	TRANSCRIPTOMIC	This project aims to systematically elucidate the function of long non-coding RNAs (lncRNAs) in the human genome.	75282618	126885113	154672334	83346889	2967	biol_rep2	Lonza Catalog #: CC-2509	HDF (neonatal)	Targeted	NA	ASO_G0254682_02	ASO	10							hamilton_perturbation	1	male	RP11-660L16.2	G0254682	skin
DRR176531	CNhi10586_ATG.experiment	DRX167095	DRS103520	SAMD00168100	Homo sapiens	FALSE	TRUE	NA	FANTOM6 project	DRP005280	PRJDB7993	11254646	47	CAGE	TRANSCRIPTOMIC	This project aims to systematically elucidate the function of long non-coding RNAs (lncRNAs) in the human genome.	91111065	149938233	184537624	103337428	44012	biol_rep1	Lonza Catalog #: CC-2509	HDF (neonatal)	Targeted	NA	ASO_G0267248_02	ASO	9							hamilton_perturbation	1	male	CTD-2319I12.4	G0267248	skin
DRR176530	CNhi10586_AGT.experiment	DRX167094	DRS103513	SAMD00168093	Homo sapiens	FALSE	TRUE	NA	FANTOM6 project	DRP005280	PRJDB7993	10734435	47	CAGE	TRANSCRIPTOMIC	This project aims to systematically elucidate the function of long non-coding RNAs (lncRNAs) in the human genome.	88632795	141699481	169089760	105055761	40648	biol_rep2	Lonza Catalog #: CC-2509	HDF (neonatal)	Targeted	NA	ASO_G0267213_10	ASO	9							hamilton_perturbation	1	male	AC007773.2	G0267213	skin
DRR176529	CNhi10586_ACG.experiment	DRX167093	DRS103511	SAMD00168091	Homo sapiens	FALSE	TRUE	NA	FANTOM6 project	DRP005280	PRJDB7993	16065686	47	CAGE	TRANSCRIPTOMIC	This project aims to systematically elucidate the function of long non-coding RNAs (lncRNAs) in the human genome.	130203601	212486385	269344111	142992225	60920	biol_rep1	Lonza Catalog #: CC-2509	HDF (neonatal)	Targeted	NA	ASO_G0267254_07	ASO	9							hamilton_perturbation	1	male	CTD-2162K18.5	G0267254	skin
DRR176528	CNhi10586_ACC.experiment	DRX167092	DRS103519	SAMD00168099	Homo sapiens	FALSE	TRUE	NA	FANTOM6 project	DRP005280	PRJDB7993	11328455	47	CAGE	TRANSCRIPTOMIC	This project aims to systematically elucidate the function of long non-coding RNAs (lncRNAs) in the human genome.	96867935	149502637	176317998	109704527	44288	biol_rep2	Lonza Catalog #: CC-2509	HDF (neonatal)	Targeted	NA	ASO_G0267213_06	ASO	9							hamilton_perturbation	1	male	AC007773.2	G0267213	skin
DRR176527	CNhi10585_TAC.experiment	DRX167091	DRS103515	SAMD00168095	Homo sapiens	FALSE	TRUE	NA	FANTOM6 project	DRP005280	PRJDB7993	13886267	47	CAGE	TRANSCRIPTOMIC	This project aims to systematically elucidate the function of long non-coding RNAs (lncRNAs) in the human genome.	113561050	183457320	225937888	129635198	63093	biol_rep1	Lonza Catalog #: CC-2509	HDF (neonatal)	Targeted	NA	ASO_G0267213_03	ASO	9							hamilton_perturbation	1	male	AC007773.2	G0267213	skin
DRR176526	CNhi10585_GCT.experiment	DRX167090	DRS103516	SAMD00168096	Homo sapiens	FALSE	TRUE	NA	FANTOM6 project	DRP005280	PRJDB7993	11443613	47	CAGE	TRANSCRIPTOMIC	This project aims to systematically elucidate the function of long non-coding RNAs (lncRNAs) in the human genome.	93993866	151212796	188280844	104311548	50757	biol_rep1	Lonza Catalog #: CC-2509	HDF (neonatal)	Targeted	NA	ASO_G0267213_06	ASO	9							hamilton_perturbation	1	male	AC007773.2	G0267213	skin
DRR176525	CNhi10585_GCG.experiment	DRX167089	DRS103509	SAMD00168089	Homo sapiens	FALSE	TRUE	NA	FANTOM6 project	DRP005280	PRJDB7993	14293304	47	CAGE	TRANSCRIPTOMIC	This project aims to systematically elucidate the function of long non-coding RNAs (lncRNAs) in the human genome.	122141534	186769288	231617514	131193717	63235	biol_rep1	Lonza Catalog #: CC-2509	HDF (neonatal)	Targeted	NA	ASO_G0267213_01	ASO	9							hamilton_perturbation	1	male	AC007773.2	G0267213	skin
DRR176524	CNhi10585_CAC.experiment	DRX167088	DRS103507	SAMD00168087	Homo sapiens	FALSE	TRUE	NA	FANTOM6 project	DRP005280	PRJDB7993	13906214	47	CAGE	TRANSCRIPTOMIC	This project aims to systematically elucidate the function of long non-coding RNAs (lncRNAs) in the human genome.	115113473	185214854	227287362	125914805	61564	biol_rep1	Lonza Catalog #: CC-2509	HDF (neonatal)	Targeted	NA	ASO_G0265458_10	ASO	9							hamilton_perturbation	1	male	RP13-20L14.6	G0265458	skin
DRR176459	CNhi10577_AGT.experiment	DRX167023	DRS103460	SAMD00168040	Homo sapiens	FALSE	TRUE	NA	FANTOM6 project	DRP005280	PRJDB7993	12766602	47	CAGE	TRANSCRIPTOMIC	This project aims to systematically elucidate the function of long non-coding RNAs (lncRNAs) in the human genome.	111732344	166219263	201213296	120783144	82247	biol_rep1	Lonza Catalog #: CC-2509	HDF (neonatal)	Targeted	NA	ASO_G0235437_06	ASO	6							hamilton_perturbation	1	male	RP11-357C3.3	G0235437	skin
DRR176458	CNhi10577_ACG.experiment	DRX167022	DRS103472	SAMD00168052	Homo sapiens	FALSE	TRUE	NA	FANTOM6 project	DRP005280	PRJDB7993	12342944	47	CAGE	TRANSCRIPTOMIC	This project aims to systematically elucidate the function of long non-coding RNAs (lncRNAs) in the human genome.	105371037	160878208	202061929	111725501	81693	biol_rep1	Lonza Catalog #: CC-2509	HDF (neonatal)	Targeted	NA	ASO_G0235505_01	ASO	6							hamilton_perturbation	1	male	RP11-693N9.2	G0235505	skin
DRR176457	CNhi10577_ACC.experiment	DRX167021	DRS103457	SAMD00168037	Homo sapiens	FALSE	TRUE	NA	FANTOM6 project	DRP005280	PRJDB7993	10234217	47	CAGE	TRANSCRIPTOMIC	This project aims to systematically elucidate the function of long non-coding RNAs (lncRNAs) in the human genome.	92894278	134474125	148286175	105285418	68203	biol_rep2	Lonza Catalog #: CC-2509	HDF (neonatal)	Targeted	NA	ASO_G0235437_05	ASO	6							hamilton_perturbation	1	male	RP11-357C3.3	G0235437	skin
DRR176456	CNhi10544_TAC.experiment	DRX167020	DRS103364	SAMD00167944	Homo sapiens	FALSE	TRUE	NA	FANTOM6 project	DRP005280	PRJDB7993	14941621	47	CAGE	TRANSCRIPTOMIC	This project aims to systematically elucidate the function of long non-coding RNAs (lncRNAs) in the human genome.	124388959	199950106	243928032	133943219	45871	biol_rep1	Lonza Catalog #: CC-2509	HDF (neonatal)	Targeted	NA	ASO_G0198468_07	ASO	5							hamilton_perturbation	1	male	FLVCR1-AS1	G0198468	skin
DRR176455	CNhi10544_GCT.experiment	DRX167019	DRS103422	SAMD00168002	Homo sapiens	FALSE	TRUE	NA	FANTOM6 project	DRP005280	PRJDB7993	7716218	47	CAGE	TRANSCRIPTOMIC	This project aims to systematically elucidate the function of long non-coding RNAs (lncRNAs) in the human genome.	63059224	103311567	129124226	67142674	24555	biol_rep2	Lonza Catalog #: CC-2509	HDF (neonatal)	Targeted	NA	ASO_G0233137_02	ASO	6							hamilton_perturbation	1	male	RP11-220I1.1	G0233137	skin
DRR176454	CNhi10544_GCG.experiment	DRX167018	DRS103418	SAMD00167998	Homo sapiens	FALSE	TRUE	NA	FANTOM6 project	DRP005280	PRJDB7993	10388734	47	CAGE	TRANSCRIPTOMIC	This project aims to systematically elucidate the function of long non-coding RNAs (lncRNAs) in the human genome.	92209576	136162276	166758449	93110808	29389	biol_rep1	Lonza Catalog #: CC-2509	HDF (neonatal)	Targeted	NA	ASO_G0233137_02	ASO	6							hamilton_perturbation	1	male	RP11-220I1.1	G0233137	skin
DRR176453	CNhi10544_CAC.experiment	DRX167017	DRS103446	SAMD00168026	Homo sapiens	FALSE	TRUE	NA	FANTOM6 project	DRP005280	PRJDB7993	12177645	47	CAGE	TRANSCRIPTOMIC	This project aims to systematically elucidate the function of long non-coding RNAs (lncRNAs) in the human genome.	107114771	160172559	189680007	115346174	35804	biol_rep1	Lonza Catalog #: CC-2509	HDF (neonatal)	Targeted	NA	ASO_G0234327_07	ASO	6							hamilton_perturbation	1	male	AC012146.7	G0234327	skin
DRR176452	CNhi10544_ATG.experiment	DRX167016	DRS103388	SAMD00167968	Homo sapiens	FALSE	TRUE	NA	FANTOM6 project	DRP005280	PRJDB7993	12219152	47	CAGE	TRANSCRIPTOMIC	This project aims to systematically elucidate the function of long non-coding RNAs (lncRNAs) in the human genome.	99385962	164575109	200215140	110084987	38946	biol_rep1	Lonza Catalog #: CC-2509	HDF (neonatal)	Targeted	NA	ASO_C0008202_04	ASO	5							hamilton_perturbation	1	male	CLDN22	C0008202	skin
DRR176387	CNhi10536_ACC.experiment	DRX166951	DRS103444	SAMD00168024	Homo sapiens	FALSE	TRUE	NA	FANTOM6 project	DRP005280	PRJDB7993	10945743	47	CAGE	TRANSCRIPTOMIC	This project aims to systematically elucidate the function of long non-coding RNAs (lncRNAs) in the human genome.	92623984	146332192	177234864	98255338	3543	biol_rep1	Lonza Catalog #: CC-2509	HDF (neonatal)	Targeted	NA	ASO_G0233621_05	ASO	6							hamilton_perturbation	1	male	RP11-422J8.1	G0233621	skin
DRR176386	CNhi10535_TAC.experiment	DRX166950	DRS103425	SAMD00168005	Homo sapiens	FALSE	TRUE	NA	FANTOM6 project	DRP005280	PRJDB7993	18809659	47	CAGE	TRANSCRIPTOMIC	This project aims to systematically elucidate the function of long non-coding RNAs (lncRNAs) in the human genome.	158109813	251847248	304326968	169761307	8637	biol_rep2	Lonza Catalog #: CC-2509	HDF (neonatal)	Targeted	NA	ASO_G0233137_04	ASO	6							hamilton_perturbation	1	male	RP11-220I1.1	G0233137	skin
DRR176385	CNhi10535_GCT.experiment	DRX166949	DRS103362	SAMD00167942	Homo sapiens	FALSE	TRUE	NA	FANTOM6 project	DRP005280	PRJDB7993	18022018	47	CAGE	TRANSCRIPTOMIC	This project aims to systematically elucidate the function of long non-coding RNAs (lncRNAs) in the human genome.	146212660	239309514	308769679	152735134	7859	biol_rep2	Lonza Catalog #: CC-2509	HDF (neonatal)	Targeted	NA	ASO_G0203739_10	ASO	5							hamilton_perturbation	1	male	RP11-296O14.3	G0203739	skin
DRR176384	CNhi10535_GCG.experiment	DRX166948	DRS103390	SAMD00167970	Homo sapiens	FALSE	TRUE	NA	FANTOM6 project	DRP005280	PRJDB7993	12697575	47	CAGE	TRANSCRIPTOMIC	This project aims to systematically elucidate the function of long non-coding RNAs (lncRNAs) in the human genome.	108391114	166568984	205113909	116706142	5876	biol_rep2	Lonza Catalog #: CC-2509	HDF (neonatal)	Targeted	NA	ASO_C0008202_04	ASO	5							hamilton_perturbation	1	male	CLDN22	C0008202	skin
DRR176383	CNhi10535_CAC.experiment	DRX166947	DRS103419	SAMD00167999	Homo sapiens	FALSE	TRUE	NA	FANTOM6 project	DRP005280	PRJDB7993	14539897	47	CAGE	TRANSCRIPTOMIC	This project aims to systematically elucidate the function of long non-coding RNAs (lncRNAs) in the human genome.	120577683	192282762	230801765	139706170	6779	biol_rep1	Lonza Catalog #: CC-2509	HDF (neonatal)	Targeted	NA	ASO_G0233137_05	ASO	6							hamilton_perturbation	1	male	RP11-220I1.1	G0233137	skin
DRR176382	CNhi10535_ATG.experiment	DRX166946	DRS103397	SAMD00167977	Homo sapiens	FALSE	TRUE	NA	FANTOM6 project	DRP005280	PRJDB7993	12941415	47	CAGE	TRANSCRIPTOMIC	This project aims to systematically elucidate the function of long non-coding RNAs (lncRNAs) in the human genome.	104961162	173630727	209756966	119891252	6398	biol_rep29	Lonza Catalog #: CC-2509	HDF (neonatal)	Negative control	NA	ASO_NC_A	ASO	5							hamilton_perturbation	1	male	NA	NA	skin
DRR176381	CNhi10535_AGT.experiment	DRX166945	DRS103447	SAMD00168027	Homo sapiens	FALSE	TRUE	NA	FANTOM6 project	DRP005280	PRJDB7993	13764596	47	CAGE	TRANSCRIPTOMIC	This project aims to systematically elucidate the function of long non-coding RNAs (lncRNAs) in the human genome.	116988309	181830096	224159396	123952397	5814	biol_rep1	Lonza Catalog #: CC-2509	HDF (neonatal)	Targeted	NA	ASO_G0234456_01	ASO	6							hamilton_perturbation	1	male	MAGI2-AS3	G0234456	skin
DRR176380	CNhi10535_ACG.experiment	DRX166944	DRS103421	SAMD00168001	Homo sapiens	FALSE	TRUE	NA	FANTOM6 project	DRP005280	PRJDB7993	14618235	47	CAGE	TRANSCRIPTOMIC	This project aims to systematically elucidate the function of long non-coding RNAs (lncRNAs) in the human genome.	122363661	193631776	240358314	130696563	6731	biol_rep6	Lonza Catalog #: CC-2509	HDF (neonatal)	Negative control	NA	ASO_NC_A	ASO	6							hamilton_perturbation	1	male	NA	NA	skin
DRR176315	CNhi10526_TAC.experiment	DRX166879	DRS103354	SAMD00167934	Homo sapiens	FALSE	TRUE	NA	FANTOM6 project	DRP005280	PRJDB7993	17536993	47	CAGE	TRANSCRIPTOMIC	This project aims to systematically elucidate the function of long non-coding RNAs (lncRNAs) in the human genome.	141971085	237624554	290113956	154519520	9556	biol_rep10	Lonza Catalog #: CC-2509	HDF (neonatal)	Negative control	NA	ASO_NC_A	ASO	5							hamilton_perturbation	1	male	NA	NA	skin
DRR176314	CNhi10526_GCT.experiment	DRX166878	DRS103292	SAMD00167872	Homo sapiens	FALSE	TRUE	NA	FANTOM6 project	DRP005280	PRJDB7993	20919134	47	CAGE	TRANSCRIPTOMIC	This project aims to systematically elucidate the function of long non-coding RNAs (lncRNAs) in the human genome.	168526492	282586883	352194701	179879971	11251	biol_rep2	Lonza Catalog #: CC-2509	HDF (neonatal)	Targeted	NA	ASO_G0225554_02	ASO	4							hamilton_perturbation	1	male	RP11-527D7.1	G0225554	skin
DRR176313	CNhi10526_GCG.experiment	DRX166877	DRS103355	SAMD00167935	Homo sapiens	FALSE	TRUE	NA	FANTOM6 project	DRP005280	PRJDB7993	11868128	47	CAGE	TRANSCRIPTOMIC	This project aims to systematically elucidate the function of long non-coding RNAs (lncRNAs) in the human genome.	103509386	155714440	191210085	107361670	6435	biol_rep14	Lonza Catalog #: CC-2509	HDF (neonatal)	Negative control	NA	ASO_NC_A	ASO	5							hamilton_perturbation	1	male	NA	NA	skin
DRR176312	CNhi10526_CAC.experiment	DRX166876	DRS103327	SAMD00167907	Homo sapiens	FALSE	TRUE	NA	FANTOM6 project	DRP005280	PRJDB7993	16181406	47	CAGE	TRANSCRIPTOMIC	This project aims to systematically elucidate the function of long non-coding RNAs (lncRNAs) in the human genome.	140465780	213384059	254193444	152474031	8768	biol_rep2	Lonza Catalog #: CC-2509	HDF (neonatal)	Targeted	NA	ASO_G0216775_03	ASO	4							hamilton_perturbation	1	male	RP1-152L7.5	G0216775	skin
DRR176311	CNhi10526_ATG.experiment	DRX166875	DRS103293	SAMD00167873	Homo sapiens	FALSE	TRUE	NA	FANTOM6 project	DRP005280	PRJDB7993	17261984	47	CAGE	TRANSCRIPTOMIC	This project aims to systematically elucidate the function of long non-coding RNAs (lncRNAs) in the human genome.	134987511	233949664	285671803	156693919	10351	biol_rep1	Lonza Catalog #: CC-2509	HDF (neonatal)	Targeted	NA	ASO_G0225439_06	ASO	4							hamilton_perturbation	1	male	BOLA3-AS1	G0225439	skin
DRR176310	CNhi10526_AGT.experiment	DRX166874	DRS103337	SAMD00167917	Homo sapiens	FALSE	TRUE	NA	FANTOM6 project	DRP005280	PRJDB7993	18234464	47	CAGE	TRANSCRIPTOMIC	This project aims to systematically elucidate the function of long non-coding RNAs (lncRNAs) in the human genome.	144538337	245756167	305732915	160982129	10260	biol_rep1	Lonza Catalog #: CC-2509	HDF (neonatal)	Negative control	NA	ASO_NC_A	ASO	5							hamilton_perturbation	1	male	NA	NA	skin
DRR176309	CNhi10526_ACG.experiment	DRX166873	DRS103340	SAMD00167920	Homo sapiens	FALSE	TRUE	NA	FANTOM6 project	DRP005280	PRJDB7993	15439481	47	CAGE	TRANSCRIPTOMIC	This project aims to systematically elucidate the function of long non-coding RNAs (lncRNAs) in the human genome.	127412739	206183039	256909226	135142315	8288	biol_rep6	Lonza Catalog #: CC-2509	HDF (neonatal)	Negative control	NA	ASO_NC_A	ASO	5							hamilton_perturbation	1	male	NA	NA	skin
DRR176308	CNhi10526_ACC.experiment	DRX166872	DRS103286	SAMD00167866	Homo sapiens	FALSE	TRUE	NA	FANTOM6 project	DRP005280	PRJDB7993	15294128	47	CAGE	TRANSCRIPTOMIC	This project aims to systematically elucidate the function of long non-coding RNAs (lncRNAs) in the human genome.	131854859	203641912	245553152	137765878	8215	biol_rep2	Lonza Catalog #: CC-2509	HDF (neonatal)	Targeted	NA	ASO_G0225973_10	ASO	4							hamilton_perturbation	1	male	RP11-139H15.1	G0225973	skin
DRR176243	CNhi10494_GCG.experiment	DRX166807	DRS103260	SAMD00167840	Homo sapiens	FALSE	TRUE	NA	FANTOM6 project	DRP005280	PRJDB7993	11684910	47	CAGE	TRANSCRIPTOMIC	This project aims to systematically elucidate the function of long non-coding RNAs (lncRNAs) in the human genome.	99160161	153278443	190893721	105698016	160429	biol_rep1	Lonza Catalog #: CC-2509	HDF (neonatal)	Targeted	NA	ASO_G0204054_10	ASO	3							hamilton_perturbation	1	male	LINC00963	G0204054	skin
DRR176242	CNhi10494_CAC.experiment	DRX166806	DRS103173	SAMD00167753	Homo sapiens	FALSE	TRUE	NA	FANTOM6 project	DRP005280	PRJDB7993	11424694	47	CAGE	TRANSCRIPTOMIC	This project aims to systematically elucidate the function of long non-coding RNAs (lncRNAs) in the human genome.	95226064	151782475	183703599	106091595	156885	biol_rep1	Lonza Catalog #: CC-2509	HDF (neonatal)	Targeted	NA	ASO_C0008543_05	ASO	3							hamilton_perturbation	1	male	ZNF131	C0008543	skin
DRR176241	CNhi10494_ATG.experiment	DRX166805	DRS103204	SAMD00167784	Homo sapiens	FALSE	TRUE	NA	FANTOM6 project	DRP005280	PRJDB7993	16564637	47	CAGE	TRANSCRIPTOMIC	This project aims to systematically elucidate the function of long non-coding RNAs (lncRNAs) in the human genome.	128317980	224722108	277017877	148252962	227012	biol_rep2	Lonza Catalog #: CC-2509	HDF (neonatal)	Targeted	NA	ASO_G0240875_02	ASO	3							hamilton_perturbation	1	male	LINC00886	G0240875	skin
DRR176240	CNhi10494_AGT.experiment	DRX166804	DRS103266	SAMD00167846	Homo sapiens	FALSE	TRUE	NA	FANTOM6 project	DRP005280	PRJDB7993	14372407	47	CAGE	TRANSCRIPTOMIC	This project aims to systematically elucidate the function of long non-coding RNAs (lncRNAs) in the human genome.	116514901	193743419	239388529	125660144	196136	biol_rep2	Lonza Catalog #: CC-2509	HDF (neonatal)	Targeted	NA	ASO_G0229043_07	ASO	3							hamilton_perturbation	1	male	AC091729.9	G0229043	skin
DRR176239	CNhi10494_ACG.experiment	DRX166803	DRS103224	SAMD00167804	Homo sapiens	FALSE	TRUE	NA	FANTOM6 project	DRP005280	PRJDB7993	13696451	47	CAGE	TRANSCRIPTOMIC	This project aims to systematically elucidate the function of long non-coding RNAs (lncRNAs) in the human genome.	107408630	184044119	230944943	121149183	186322	biol_rep2	Lonza Catalog #: CC-2509	HDF (neonatal)	Targeted	NA	ASO_G0260852_02	ASO	3							hamilton_perturbation	1	male	FBXL19-AS1	G0260852	skin
DRR176238	CNhi10494_ACC.experiment	DRX166802	DRS103220	SAMD00167800	Homo sapiens	FALSE	TRUE	NA	FANTOM6 project	DRP005280	PRJDB7993	11262911	47	CAGE	TRANSCRIPTOMIC	This project aims to systematically elucidate the function of long non-coding RNAs (lncRNAs) in the human genome.	91301821	151867504	185857149	100178368	151975	biol_rep2	Lonza Catalog #: CC-2509	HDF (neonatal)	Targeted	NA	ASO_G0234171_09	ASO	3							hamilton_perturbation	1	male	AC108488.3	G0234171	skin
DRR176237	CNhi10493_TAC.experiment	DRX166801	DRS103259	SAMD00167839	Homo sapiens	FALSE	TRUE	NA	FANTOM6 project	DRP005280	PRJDB7993	16623164	47	CAGE	TRANSCRIPTOMIC	This project aims to systematically elucidate the function of long non-coding RNAs (lncRNAs) in the human genome.	133667321	224599564	274354548	148433047	234228	biol_rep1	Lonza Catalog #: CC-2509	HDF (neonatal)	Targeted	NA	ASO_G0204054_01	ASO	3							hamilton_perturbation	1	male	LINC00963	G0204054	skin
DRR176236	CNhi10493_GCT.experiment	DRX166800	DRS103192	SAMD00167772	Homo sapiens	FALSE	TRUE	NA	FANTOM6 project	DRP005280	PRJDB7993	15248522	47	CAGE	TRANSCRIPTOMIC	This project aims to systematically elucidate the function of long non-coding RNAs (lncRNAs) in the human genome.	121046765	205909321	256192174	133318405	213869	biol_rep2	Lonza Catalog #: CC-2509	HDF (neonatal)	Targeted	NA	ASO_G0237298_01	ASO	3							hamilton_perturbation	1	male	TTN-AS1	G0237298	skin
DRR176171	CNhi10477_CAC.experiment	DRX166735	DRS103131	SAMD00167711	Homo sapiens	FALSE	TRUE	NA	FANTOM6 project	DRP005280	PRJDB7993	19517145	47	CAGE	TRANSCRIPTOMIC	This project aims to systematically elucidate the function of long non-coding RNAs (lncRNAs) in the human genome.	167633571	256179329	305084039	188358979	49897	biol_rep2	Lonza Catalog #: CC-2509	HDF (neonatal)	Targeted	NA	ASO_C014559_06	ASO	2							hamilton_perturbation	1	male	CATG00000108369.1	C014559	skin
DRR176170	CNhi10477_ATG.experiment	DRX166734	DRS103165	SAMD00167745	Homo sapiens	FALSE	TRUE	NA	FANTOM6 project	DRP005280	PRJDB7993	18814708	47	CAGE	TRANSCRIPTOMIC	This project aims to systematically elucidate the function of long non-coding RNAs (lncRNAs) in the human genome.	151352470	253703599	305083607	174105613	45987	biol_rep2	Lonza Catalog #: CC-2509	HDF (neonatal)	Targeted	NA	ASO_G0263072_02	ASO	2							hamilton_perturbation	1	male	RP11-473M20.14	G0263072	skin
DRR176169	CNhi10477_AGT.experiment	DRX166733	DRS103091	SAMD00167670	Homo sapiens	FALSE	TRUE	NA	FANTOM6 project	DRP005280	PRJDB7993	16139368	47	CAGE	TRANSCRIPTOMIC	This project aims to systematically elucidate the function of long non-coding RNAs (lncRNAs) in the human genome.	130808549	216319442	267851855	143529898	40552	biol_rep1	Lonza Catalog #: CC-2509	HDF (neonatal)	Targeted	NA	ASO_G0268895_01	ASO	2							hamilton_perturbation	1	male	A1BG-AS1	G0268895	skin
DRR176168	CNhi10477_ACG.experiment	DRX166732	DRS103111	SAMD00167691	Homo sapiens	FALSE	TRUE	NA	FANTOM6 project	DRP005280	PRJDB7993	14223437	47	CAGE	TRANSCRIPTOMIC	This project aims to systematically elucidate the function of long non-coding RNAs (lncRNAs) in the human genome.	116470874	191348121	234030918	126616138	35488	biol_rep2	Lonza Catalog #: CC-2509	HDF (neonatal)	Targeted	NA	ASO_G0225791_05	ASO	2							hamilton_perturbation	1	male	TRAM2-AS1	G0225791	skin
DRR176167	CNhi10477_ACC.experiment	DRX166731	DRS103154	SAMD00167734	Homo sapiens	FALSE	TRUE	NA	FANTOM6 project	DRP005280	PRJDB7993	19592447	47	CAGE	TRANSCRIPTOMIC	This project aims to systematically elucidate the function of long non-coding RNAs (lncRNAs) in the human genome.	157331201	265302135	320743218	177418433	50022	biol_rep2	Lonza Catalog #: CC-2509	HDF (neonatal)	Targeted	NA	ASO_G0233396_02	ASO	2							hamilton_perturbation	1	male	RP11-458D21.1	G0233396	skin
DRR176166	CNhi10476_TAC.experiment	DRX166730	DRS103156	SAMD00167736	Homo sapiens	FALSE	TRUE	NA	FANTOM6 project	DRP005280	PRJDB7993	19249934	47	CAGE	TRANSCRIPTOMIC	This project aims to systematically elucidate the function of long non-coding RNAs (lncRNAs) in the human genome.	155210057	259811772	316162763	173510431	51875	biol_rep2	Lonza Catalog #: CC-2509	HDF (neonatal)	Targeted	NA	ASO_G0230074_05	ASO	2							hamilton_perturbation	1	male	RP11-195F19.9	G0230074	skin
DRR176165	CNhi10476_GCT.experiment	DRX166729	DRS103115	SAMD00167695	Homo sapiens	FALSE	TRUE	NA	FANTOM6 project	DRP005280	PRJDB7993	18054700	47	CAGE	TRANSCRIPTOMIC	This project aims to systematically elucidate the function of long non-coding RNAs (lncRNAs) in the human genome.	145996104	242752713	300820500	158952355	49228	biol_rep1	Lonza Catalog #: CC-2509	HDF (neonatal)	Targeted	NA	ASO_G0223811_06	ASO	2							hamilton_perturbation	1	male	CATG00000089639.1	G0223811	skin
DRR176164	CNhi10476_GCG.experiment	DRX166728	DRS103114	SAMD00167694	Homo sapiens	FALSE	TRUE	NA	FANTOM6 project	DRP005280	PRJDB7993	13897619	47	CAGE	TRANSCRIPTOMIC	This project aims to systematically elucidate the function of long non-coding RNAs (lncRNAs) in the human genome.	116912014	183473223	227284359	125481347	37150	biol_rep16	Lonza Catalog #: CC-2509	HDF (neonatal)	Negative control	NA	ASO_NC_A	ASO	2							hamilton_perturbation	1	male	NA	NA	skin
DRR176099	CNhi10468_AGT.experiment	DRX166663	DRS103170	SAMD00167750	Homo sapiens	FALSE	TRUE	NA	FANTOM6 project	DRP005280	PRJDB7993	20087658	47	CAGE	TRANSCRIPTOMIC	This project aims to systematically elucidate the function of long non-coding RNAs (lncRNAs) in the human genome.	166719409	266909260	326513012	183901509	76736	biol_rep1	Lonza Catalog #: CC-2509	HDF (neonatal)	Targeted	NA	ASO_G0263072_01	ASO	2							hamilton_perturbation	1	male	RP11-473M20.14	G0263072	skin
DRR176098	CNhi10468_ACG.experiment	DRX166662	DRS103087	SAMD00167666	Homo sapiens	FALSE	TRUE	NA	FANTOM6 project	DRP005280	PRJDB7993	17257014	47	CAGE	TRANSCRIPTOMIC	This project aims to systematically elucidate the function of long non-coding RNAs (lncRNAs) in the human genome.	138997558	232101835	286026455	153888141	65669	biol_rep1	Lonza Catalog #: CC-2509	HDF (neonatal)	Targeted	NA	ASO_G0231185_02	ASO	2							hamilton_perturbation	1	male	AC005592.2	G0231185	skin
DRR176097	CNhi10468_ACC.experiment	DRX166661	DRS103088	SAMD00167667	Homo sapiens	FALSE	TRUE	NA	FANTOM6 project	DRP005280	PRJDB7993	19886678	47	CAGE	TRANSCRIPTOMIC	This project aims to systematically elucidate the function of long non-coding RNAs (lncRNAs) in the human genome.	165867973	266895154	322323436	179513437	73866	biol_rep2	Lonza Catalog #: CC-2509	HDF (neonatal)	Targeted	NA	ASO_G0233901_05	ASO	2							hamilton_perturbation	1	male	RP11-65J3.1	G0233901	skin
DRR176096	CNhi10467_TAC.experiment	DRX166660	DRS103089	SAMD00167668	Homo sapiens	FALSE	TRUE	NA	FANTOM6 project	DRP005280	PRJDB7993	26105456	47	CAGE	TRANSCRIPTOMIC	This project aims to systematically elucidate the function of long non-coding RNAs (lncRNAs) in the human genome.	215851839	351856984	417759091	241367310	121208	biol_rep2	Lonza Catalog #: CC-2509	HDF (neonatal)	Targeted	NA	ASO_G0231185_02	ASO	2							hamilton_perturbation	1	male	AC005592.2	G0231185	skin
DRR177123	CNhi10837_ACG.experiment	DRX167687	DRS103739	SAMD00168319	Homo sapiens	FALSE	TRUE	NA	FANTOM6 project	DRP005280	PRJDB7993	15907282	47	CAGE	TRANSCRIPTOMIC	This project aims to systematically elucidate the function of long non-coding RNAs (lncRNAs) in the human genome.	140944670	209971255	252427626	144273253	25450	biol_rep1	Lonza Catalog #: CC-2509	HDF (neonatal)	Targeted	NA	ASO_G0229852_AD_01	ASO	21							hamilton_perturbation	1	male	RP11-398K22.12	G0229852	skin
DRR177122	CNhi10837_ACC.experiment	DRX167686	DRS102894	SAMD00167465	Homo sapiens	FALSE	TRUE	NA	FANTOM6 project	DRP005280	PRJDB7993	14641374	47	CAGE	TRANSCRIPTOMIC	This project aims to systematically elucidate the function of long non-coding RNAs (lncRNAs) in the human genome.	129664538	194738262	230101192	133617682	22904	biol_rep2	Lonza Catalog #: CC-2509	HDF (neonatal)	Targeted	NA	ASO_C0008543_AD_10	ASO	18							hamilton_perturbation	1	male	ZNF131	C0008543	skin
DRR177121	CNhi10836_TAC.experiment	DRX167685	DRS102941	SAMD00167512	Homo sapiens	FALSE	TRUE	NA	FANTOM6 project	DRP005280	PRJDB7993	19425777	47	CAGE	TRANSCRIPTOMIC	This project aims to systematically elucidate the function of long non-coding RNAs (lncRNAs) in the human genome.	164046915	262271473	309810777	176818741	63613	biol_rep2	Lonza Catalog #: CC-2509	HDF (neonatal)	Targeted	NA	ASO_G0248092_AD_10	ASO	19							hamilton_perturbation	1	male	NNT-AS1	G0248092	skin
DRR177120	CNhi10836_GCT.experiment	DRX167684	DRS102924	SAMD00167495	Homo sapiens	FALSE	TRUE	NA	FANTOM6 project	DRP005280	PRJDB7993	13591010	47	CAGE	TRANSCRIPTOMIC	This project aims to systematically elucidate the function of long non-coding RNAs (lncRNAs) in the human genome.	117187439	179367958	217926650	124253189	42234	biol_rep2	Lonza Catalog #: CC-2509	HDF (neonatal)	Negative control	NA	ASO_Untreat	ASO	19							hamilton_perturbation	1	male	NA	NA	skin
DRR177119	CNhi10836_GCG.experiment	DRX167683	DRS103738	SAMD00168318	Homo sapiens	FALSE	TRUE	NA	FANTOM6 project	DRP005280	PRJDB7993	13478630	47	CAGE	TRANSCRIPTOMIC	This project aims to systematically elucidate the function of long non-coding RNAs (lncRNAs) in the human genome.	119527510	176071465	214477752	123378451	40432	biol_rep1	Lonza Catalog #: CC-2509	HDF (neonatal)	Targeted	NA	ASO_G0229043_AD_04	ASO	21							hamilton_perturbation	1	male	AC091729.9	G0229043	skin
DRR177118	CNhi10836_CAC.experiment	DRX167682	DRS102903	SAMD00167474	Homo sapiens	FALSE	TRUE	NA	FANTOM6 project	DRP005280	PRJDB7993	13208980	47	CAGE	TRANSCRIPTOMIC	This project aims to systematically elucidate the function of long non-coding RNAs (lncRNAs) in the human genome.	107168089	180266569	219609501	113735187	42714	biol_rep1	Lonza Catalog #: CC-2509	HDF (neonatal)	Targeted	NA	ASO_G0237187_AD_01	ASO	19							hamilton_perturbation	1	male	NR2F1-AS1	G0237187	skin
DRR177117	CNhi10836_ATG.experiment	DRX167681	DRS102895	SAMD00167466	Homo sapiens	FALSE	TRUE	NA	FANTOM6 project	DRP005280	PRJDB7993	17019114	47	CAGE	TRANSCRIPTOMIC	This project aims to systematically elucidate the function of long non-coding RNAs (lncRNAs) in the human genome.	146782907	225754233	269283785	158022856	54577	biol_rep3	Lonza Catalog #: CC-2509	HDF (neonatal)	Experiment control	NA	ASO_MALAT1	ASO	18							hamilton_perturbation	1	male	MALAT1	G0251562	skin
DRR177116	CNhi10836_AGT.experiment	DRX167680	DRS102914	SAMD00167485	Homo sapiens	FALSE	TRUE	NA	FANTOM6 project	DRP005280	PRJDB7993	16072090	47	CAGE	TRANSCRIPTOMIC	This project aims to systematically elucidate the function of long non-coding RNAs (lncRNAs) in the human genome.	132246686	216040308	263059907	143988971	52358	biol_rep1	Lonza Catalog #: CC-2509	HDF (neonatal)	Targeted	NA	ASO_G0245213_AD_04	ASO	19							hamilton_perturbation	1	male	RP11-10K16.1	G0245213	skin
DRR177051	CNhi10820_ACC.experiment	DRX167615	DRS102985	SAMD00167556	Homo sapiens	FALSE	TRUE	NA	FANTOM6 project	DRP005280	PRJDB7993	18018036	47	CAGE	TRANSCRIPTOMIC	This project aims to systematically elucidate the function of long non-coding RNAs (lncRNAs) in the human genome.	160811407	239435531	280300008	166266999	33747	biol_rep2	Lonza Catalog #: CC-2509	HDF (neonatal)	Targeted	NA	siRNA_s13234	siRNA	20							hamilton_perturbation	1	male	SNRPD3	G0100028	skin
DRR177050	CNhi10819_TAC.experiment	DRX167614	DRS103725	SAMD00168305	Homo sapiens	FALSE	TRUE	NA	FANTOM6 project	DRP005280	PRJDB7993	21196719	47	CAGE	TRANSCRIPTOMIC	This project aims to systematically elucidate the function of long non-coding RNAs (lncRNAs) in the human genome.	178842478	285566806	335833282	195960349	42878	biol_rep2	Lonza Catalog #: CC-2509	HDF (neonatal)	Targeted	NA	siRNA_s10737	siRNA	20							hamilton_perturbation	1	male	EXOSC10	G0171824	skin
DRR177049	CNhi10819_GCT.experiment	DRX167613	DRS103719	SAMD00168299	Homo sapiens	FALSE	TRUE	NA	FANTOM6 project	DRP005280	PRJDB7993	11648131	47	CAGE	TRANSCRIPTOMIC	This project aims to systematically elucidate the function of long non-coding RNAs (lncRNAs) in the human genome.	100089190	154531322	183838972	108978583	24090	biol_rep1	Lonza Catalog #: CC-2509	HDF (neonatal)	Targeted	NA	siRNA_s10738	siRNA	20							hamilton_perturbation	1	male	EXOSC10	G0171824	skin
DRR177048	CNhi10819_GCG.experiment	DRX167612	DRS103765	SAMD00168345	Homo sapiens	FALSE	TRUE	NA	FANTOM6 project	DRP005280	PRJDB7993	12223552	47	CAGE	TRANSCRIPTOMIC	This project aims to systematically elucidate the function of long non-coding RNAs (lncRNAs) in the human genome.	110650651	159515025	192145863	112171849	23556	biol_rep1	Lonza Catalog #: CC-2509	HDF (neonatal)	Targeted	NA	siRNA_s15706	siRNA	21							hamilton_perturbation	1	male	CHAF1B	G0159259	skin
DRR177047	CNhi10819_CAC.experiment	DRX167611	DRS103763	SAMD00168343	Homo sapiens	FALSE	TRUE	NA	FANTOM6 project	DRP005280	PRJDB7993	12620612	47	CAGE	TRANSCRIPTOMIC	This project aims to systematically elucidate the function of long non-coding RNAs (lncRNAs) in the human genome.	105353707	172812714	207262883	107714571	24889	biol_rep1	Lonza Catalog #: CC-2509	HDF (neonatal)	Targeted	NA	siRNA_s19500	siRNA	21							hamilton_perturbation	1	male	CHAF1A	G0167670	skin
DRR177046	CNhi10819_ATG.experiment	DRX167610	DRS103768	SAMD00168348	Homo sapiens	FALSE	TRUE	NA	FANTOM6 project	DRP005280	PRJDB7993	25113885	47	CAGE	TRANSCRIPTOMIC	This project aims to systematically elucidate the function of long non-coding RNAs (lncRNAs) in the human genome.	219501071	336512046	395765640	228523810	50028	biol_rep2	Lonza Catalog #: CC-2509	HDF (neonatal)	Targeted	NA	siRNA_s15705	siRNA	21							hamilton_perturbation	1	male	CHAF1B	G0159259	skin
DRR177045	CNhi10819_AGT.experiment	DRX167609	DRS103729	SAMD00168309	Homo sapiens	FALSE	TRUE	NA	FANTOM6 project	DRP005280	PRJDB7993	15330368	47	CAGE	TRANSCRIPTOMIC	This project aims to systematically elucidate the function of long non-coding RNAs (lncRNAs) in the human genome.	133255097	204298119	242125189	140818823	30068	biol_rep1	Lonza Catalog #: CC-2509	HDF (neonatal)	Negative control	NA	siRNA_NC_1	siRNA	20							hamilton_perturbation	1	male	NA	NA	skin
DRR177044	CNhi10819_ACG.experiment	DRX167608	DRS103728	SAMD00168308	Homo sapiens	FALSE	TRUE	NA	FANTOM6 project	DRP005280	PRJDB7993	17316875	47	CAGE	TRANSCRIPTOMIC	This project aims to systematically elucidate the function of long non-coding RNAs (lncRNAs) in the human genome.	150389785	228655361	274288140	160524008	35831	biol_rep2	Lonza Catalog #: CC-2509	HDF (neonatal)	Targeted	NA	siRNA_s27231	siRNA	20							hamilton_perturbation	1	male	EXOSC3	G0107371	skin
DRR176043	CNhi10459_ACC.experiment	DRX166607	DRS103068	SAMD00167646	Homo sapiens	FALSE	TRUE	NA	FANTOM6 project	DRP005280	PRJDB7993	13965430	47	CAGE	TRANSCRIPTOMIC	This project aims to systematically elucidate the function of long non-coding RNAs (lncRNAs) in the human genome.	119134100	186067065	226916064	124170673	87308	biol_rep24	Lonza Catalog #: CC-2509	HDF (neonatal)	Negative control	NA	ASO_NC_A	ASO	1							hamilton_perturbation	1	male	NA	NA	skin
DRR176042	CNhi10458_TAC.experiment	DRX166606	DRS103020	SAMD00167597	Homo sapiens	FALSE	TRUE	NA	FANTOM6 project	DRP005280	PRJDB7993	16122752	47	CAGE	TRANSCRIPTOMIC	This project aims to systematically elucidate the function of long non-coding RNAs (lncRNAs) in the human genome.	141755721	214565480	257021404	144356265	70474	biol_rep23	Lonza Catalog #: CC-2509	HDF (neonatal)	Negative control	NA	ASO_NC_A	ASO	1							hamilton_perturbation	1	male	NA	NA	skin
DRR176041	CNhi10458_GCT.experiment	DRX166605	DRS103042	SAMD00167620	Homo sapiens	FALSE	TRUE	NA	FANTOM6 project	DRP005280	PRJDB7993	19033915	47	CAGE	TRANSCRIPTOMIC	This project aims to systematically elucidate the function of long non-coding RNAs (lncRNAs) in the human genome.	154047344	256889333	316211531	167359876	85921	biol_rep2	Lonza Catalog #: CC-2509	HDF (neonatal)	Targeted	NA	ASO_G0234546_02	ASO	1							hamilton_perturbation	1	male	RP3-510D11.2	G0234546	skin
DRR176040	CNhi10458_GCG.experiment	DRX166604	DRS103021	SAMD00167599	Homo sapiens	FALSE	TRUE	NA	FANTOM6 project	DRP005280	PRJDB7993	12105500	47	CAGE	TRANSCRIPTOMIC	This project aims to systematically elucidate the function of long non-coding RNAs (lncRNAs) in the human genome.	109647539	157588413	193116053	108553537	52958	biol_rep27	Lonza Catalog #: CC-2509	HDF (neonatal)	Negative control	NA	ASO_NC_A	ASO	1							hamilton_perturbation	1	male	NA	NA	skin
DRR176039	CNhi10458_CAC.experiment	DRX166603	DRS103002	SAMD00167579	Homo sapiens	FALSE	TRUE	NA	FANTOM6 project	DRP005280	PRJDB7993	14141968	47	CAGE	TRANSCRIPTOMIC	This project aims to systematically elucidate the function of long non-coding RNAs (lncRNAs) in the human genome.	117383199	187571972	223883564	135770824	62937	biol_rep1	Lonza Catalog #: CC-2509	HDF (neonatal)	Targeted	NA	ASO_G0233117_02	ASO	1							hamilton_perturbation	1	male	LINC00702	G0233117	skin
DRR176038	CNhi10458_ATG.experiment	DRX166602	DRS103053	SAMD00167631	Homo sapiens	FALSE	TRUE	NA	FANTOM6 project	DRP005280	PRJDB7993	16795461	47	CAGE	TRANSCRIPTOMIC	This project aims to systematically elucidate the function of long non-coding RNAs (lncRNAs) in the human genome.	137023987	223306744	269386653	159592787	76496	biol_rep2	Lonza Catalog #: CC-2509	HDF (neonatal)	Targeted	NA	ASO_G0163364_06	ASO	1							hamilton_perturbation	1	male	AC017048.3	G0163364	skin
DRR176037	CNhi10458_AGT.experiment	DRX166601	DRS103008	SAMD00167585	Homo sapiens	FALSE	TRUE	NA	FANTOM6 project	DRP005280	PRJDB7993	19406130	47	CAGE	TRANSCRIPTOMIC	This project aims to systematically elucidate the function of long non-coding RNAs (lncRNAs) in the human genome.	155925204	259818067	322119494	174139647	85698	biol_rep1	Lonza Catalog #: CC-2509	HDF (neonatal)	Targeted	NA	ASO_G0224597_06	ASO	1							hamilton_perturbation	1	male	PTCHD3P1	G0224597	skin
DRR176036	CNhi10458_ACG.experiment	DRX166600	DRS103061	SAMD00167639	Homo sapiens	FALSE	TRUE	NA	FANTOM6 project	DRP005280	PRJDB7993	22110185	47	CAGE	TRANSCRIPTOMIC	This project aims to systematically elucidate the function of long non-coding RNAs (lncRNAs) in the human genome.	175160615	297709645	369403845	196805584	99006	biol_rep18	Lonza Catalog #: CC-2509	HDF (neonatal)	Experiment control	NA	ASO_MALAT1	ASO	1							hamilton_perturbation	1	male	MALAT1	G0251562	skin
DRR176979	CNhi10810_TAC.experiment	DRX167543	DRS103760	SAMD00168340	Homo sapiens	FALSE	TRUE	NA	FANTOM6 project	DRP005280	PRJDB7993	23995884	47	CAGE	TRANSCRIPTOMIC	This project aims to systematically elucidate the function of long non-coding RNAs (lncRNAs) in the human genome.	202902241	321854548	383560701	219307580	181478	biol_rep2	Lonza Catalog #: CC-2509	HDF (neonatal)	Targeted	NA	ASO_G0228630_POS_06	ASO	21							hamilton_perturbation	1	male	HOTAIR	G0228630	skin
DRR176978	CNhi10810_GCT.experiment	DRX167542	DRS102954	SAMD00167525	Homo sapiens	FALSE	TRUE	NA	FANTOM6 project	DRP005280	PRJDB7993	12677649	47	CAGE	TRANSCRIPTOMIC	This project aims to systematically elucidate the function of long non-coding RNAs (lncRNAs) in the human genome.	102432127	169534053	207383678	116413051	86594	biol_rep1	Lonza Catalog #: CC-2509	HDF (neonatal)	Negative control	NA	ASO_NC_B	ASO	20							hamilton_perturbation	1	male	NA	NA	skin
DRR176977	CNhi10810_CAC.experiment	DRX167541	DRS102974	SAMD00167545	Homo sapiens	FALSE	TRUE	NA	FANTOM6 project	DRP005280	PRJDB7993	11160269	47	CAGE	TRANSCRIPTOMIC	This project aims to systematically elucidate the function of long non-coding RNAs (lncRNAs) in the human genome.	91350563	151737411	184758476	96601829	84364	biol_rep2	Lonza Catalog #: CC-2509	HDF (neonatal)	Targeted	NA	siRNA_n509345	siRNA	20							hamilton_perturbation	1	male	CDKN2B-AS1	G0240498	skin
DRR176976	CNhi10810_ATG.experiment	DRX167540	DRS103772	SAMD00168352	Homo sapiens	FALSE	TRUE	NA	FANTOM6 project	DRP005280	PRJDB7993	21539518	47	CAGE	TRANSCRIPTOMIC	This project aims to systematically elucidate the function of long non-coding RNAs (lncRNAs) in the human genome.	181555010	289665940	349154294	191827359	154743	biol_rep2	Lonza Catalog #: CC-2509	HDF (neonatal)	Negative control	NA	ASO_Untreat	ASO	21							hamilton_perturbation	1	male	NA	NA	skin
DRR176975	CNhi10810_AGT.experiment	DRX167539	DRS103779	SAMD00168359	Homo sapiens	FALSE	TRUE	NA	FANTOM6 project	DRP005280	PRJDB7993	12667815	47	CAGE	TRANSCRIPTOMIC	This project aims to systematically elucidate the function of long non-coding RNAs (lncRNAs) in the human genome.	108728061	168111071	203986533	114476988	84652	biol_rep1	Lonza Catalog #: CC-2509	HDF (neonatal)	Negative control	NA	siRNA_NC_1	siRNA	21							hamilton_perturbation	1	male	NA	NA	skin
DRR176974	CNhi10810_ACG.experiment	DRX167538	DRS103756	SAMD00168336	Homo sapiens	FALSE	TRUE	NA	FANTOM6 project	DRP005280	PRJDB7993	21106543	47	CAGE	TRANSCRIPTOMIC	This project aims to systematically elucidate the function of long non-coding RNAs (lncRNAs) in the human genome.	176886150	282184603	344776282	187994669	165817	biol_rep1	Lonza Catalog #: CC-2509	HDF (neonatal)	Targeted	NA	ASO_G0228630_POS_07	ASO	21							hamilton_perturbation	1	male	HOTAIR	G0228630	skin
DRR176973	CNhi10810_ACC.experiment	DRX167537	DRS103762	SAMD00168342	Homo sapiens	FALSE	TRUE	NA	FANTOM6 project	DRP005280	PRJDB7993	19852143	47	CAGE	TRANSCRIPTOMIC	This project aims to systematically elucidate the function of long non-coding RNAs (lncRNAs) in the human genome.	172555327	264881550	315947587	179519325	146932	biol_rep1	Lonza Catalog #: CC-2509	HDF (neonatal)	Targeted	NA	siRNA_ADAAYU4	siRNA	21							hamilton_perturbation	1	male	HOTAIR	G0228630	skin
DRR176972	CNhi10809_TAC.experiment	DRX167536	DRS103805	SAMD00168385	Homo sapiens	FALSE	TRUE	NA	FANTOM6 project	DRP005280	PRJDB7993	18042294	47	CAGE	TRANSCRIPTOMIC	This project aims to systematically elucidate the function of long non-coding RNAs (lncRNAs) in the human genome.	151797872	245505589	288327197	162208333	148827	biol_rep2	Lonza Catalog #: CC-2509	HDF (neonatal)	Targeted	NA	sgRNA_blast5_LINC00862_G1 sgRNA_blast5_LINC00862_G3	CRISPRi	22							manual_perturbation	1	male	LINC00862	G0203721	skin
DRR176095	CNhi10467_GCT.experiment	DRX166659	DRS103122	SAMD00167702	Homo sapiens	FALSE	TRUE	NA	FANTOM6 project	DRP005280	PRJDB7993	14925711	47	CAGE	TRANSCRIPTOMIC	This project aims to systematically elucidate the function of long non-coding RNAs (lncRNAs) in the human genome.	121783890	201740305	244919414	132996235	68573	biol_rep2	Lonza Catalog #: CC-2509	HDF (neonatal)	Targeted	NA	ASO_G0223811_04	ASO	2							hamilton_perturbation	1	male	CATG00000089639.1	G0223811	skin
DRR176094	CNhi10467_GCG.experiment	DRX166658	DRS103084	SAMD00167663	Homo sapiens	FALSE	TRUE	NA	FANTOM6 project	DRP005280	PRJDB7993	13869436	47	CAGE	TRANSCRIPTOMIC	This project aims to systematically elucidate the function of long non-coding RNAs (lncRNAs) in the human genome.	119891547	180497570	222937101	128473789	63485	biol_rep3	Lonza Catalog #: CC-2509	HDF (neonatal)	Negative control	NA	ASO_NC_A	ASO	2							hamilton_perturbation	1	male	NA	NA	skin
DRR176093	CNhi10467_CAC.experiment	DRX166657	DRS103161	SAMD00167741	Homo sapiens	FALSE	TRUE	NA	FANTOM6 project	DRP005280	PRJDB7993	16493655	47	CAGE	TRANSCRIPTOMIC	This project aims to systematically elucidate the function of long non-coding RNAs (lncRNAs) in the human genome.	144612643	213793059	252909243	163810710	76130	biol_rep1	Lonza Catalog #: CC-2509	HDF (neonatal)	Targeted	NA	ASO_G0229852_05	ASO	2							hamilton_perturbation	1	male	RP11-398K22.12	G0229852	skin
DRR176092	CNhi10467_ATG.experiment	DRX166656	DRS103129	SAMD00167709	Homo sapiens	FALSE	TRUE	NA	FANTOM6 project	DRP005280	PRJDB7993	17532467	47	CAGE	TRANSCRIPTOMIC	This project aims to systematically elucidate the function of long non-coding RNAs (lncRNAs) in the human genome.	144541108	236137129	281948308	161319544	79860	biol_rep1	Lonza Catalog #: CC-2509	HDF (neonatal)	Targeted	NA	ASO_NEAT1_1	ASO	2							hamilton_perturbation	1	male	NEAT1_1	G0278144	skin
DRR177099	CNhi10834_ACG.experiment	DRX167663	DRS102926	SAMD00167497	Homo sapiens	FALSE	TRUE	NA	FANTOM6 project	DRP005280	PRJDB7993	17620895	47	CAGE	TRANSCRIPTOMIC	This project aims to systematically elucidate the function of long non-coding RNAs (lncRNAs) in the human genome.	148302109	235116427	286877048	157835412	51069	biol_rep2	Lonza Catalog #: CC-2509	HDF (neonatal)	Targeted	NA	ASO_G0226950_04	ASO	19							hamilton_perturbation	1	male	DANCR	G0226950	skin
DRR177098	CNhi10834_ACC.experiment	DRX167662	DRS102879	SAMD00167450	Homo sapiens	FALSE	TRUE	NA	FANTOM6 project	DRP005280	PRJDB7993	19749552	47	CAGE	TRANSCRIPTOMIC	This project aims to systematically elucidate the function of long non-coding RNAs (lncRNAs) in the human genome.	173614506	263530689	313039578	177986237	57934	biol_rep1	Lonza Catalog #: CC-2509	HDF (neonatal)	Targeted	NA	ASO_C0011632_AD_01	ASO	18							hamilton_perturbation	1	male	AHR	C0011632	skin
DRR177097	CNhi10833_TAC.experiment	DRX167661	DRS102918	SAMD00167489	Homo sapiens	FALSE	TRUE	NA	FANTOM6 project	DRP005280	PRJDB7993	24301622	47	CAGE	TRANSCRIPTOMIC	This project aims to systematically elucidate the function of long non-coding RNAs (lncRNAs) in the human genome.	200257957	327414913	392620654	221796703	86007	biol_rep1	Lonza Catalog #: CC-2509	HDF (neonatal)	Negative control	NA	ASO_Lipo	ASO	19							hamilton_perturbation	1	male	NA	NA	skin
DRR177096	CNhi10833_GCT.experiment	DRX167660	DRS102904	SAMD00167475	Homo sapiens	FALSE	TRUE	NA	FANTOM6 project	DRP005280	PRJDB7993	12627254	47	CAGE	TRANSCRIPTOMIC	This project aims to systematically elucidate the function of long non-coding RNAs (lncRNAs) in the human genome.	108135070	166714548	201618070	116967448	45802	biol_rep2	Lonza Catalog #: CC-2509	HDF (neonatal)	Targeted	NA	ASO_G0236753_AD_01	ASO	19							hamilton_perturbation	1	male	MKLN1-AS2	G0236753	skin
DRR177095	CNhi10833_CAC.experiment	DRX167659	DRS102919	SAMD00167490	Homo sapiens	FALSE	TRUE	NA	FANTOM6 project	DRP005280	PRJDB7993	14096731	47	CAGE	TRANSCRIPTOMIC	This project aims to systematically elucidate the function of long non-coding RNAs (lncRNAs) in the human genome.	112653739	193165102	236756786	119919755	50975	biol_rep1	Lonza Catalog #: CC-2509	HDF (neonatal)	Targeted	NA	ASO_G0226950_04	ASO	19							hamilton_perturbation	1	male	DANCR	G0226950	skin
DRR177094	CNhi10833_ATG.experiment	DRX167658	DRS102910	SAMD00167481	Homo sapiens	FALSE	TRUE	NA	FANTOM6 project	DRP005280	PRJDB7993	20193999	47	CAGE	TRANSCRIPTOMIC	This project aims to systematically elucidate the function of long non-coding RNAs (lncRNAs) in the human genome.	170915547	268340028	322769378	187014821	78179	biol_rep2	Lonza Catalog #: CC-2509	HDF (neonatal)	Targeted	NA	ASO_G0232725_AD_10	ASO	19							hamilton_perturbation	1	male	U52111.14	G0232725	skin
DRR177093	CNhi10833_AGT.experiment	DRX167657	DRS102942	SAMD00167513	Homo sapiens	FALSE	TRUE	NA	FANTOM6 project	DRP005280	PRJDB7993	13729631	47	CAGE	TRANSCRIPTOMIC	This project aims to systematically elucidate the function of long non-coding RNAs (lncRNAs) in the human genome.	116336162	183907274	221685902	123311628	51691	biol_rep1	Lonza Catalog #: CC-2509	HDF (neonatal)	Targeted	NA	ASO_G0251580_AD_01	ASO	19							hamilton_perturbation	1	male	RP11-539L10.3	G0251580	skin
DRR177092	CNhi10833_ACG.experiment	DRX167656	DRS102886	SAMD00167457	Homo sapiens	FALSE	TRUE	NA	FANTOM6 project	DRP005280	PRJDB7993	20012008	47	CAGE	TRANSCRIPTOMIC	This project aims to systematically elucidate the function of long non-coding RNAs (lncRNAs) in the human genome.	169169832	266673584	323013271	181630065	77624	biol_rep2	Lonza Catalog #: CC-2509	HDF (neonatal)	Targeted	NA	ASO_C0012015_AD_02	ASO	18							hamilton_perturbation	1	male	CATG00000095991.1	C0012015	skin
DRR177027	CNhi10817_ACC.experiment	DRX167591	DRS102966	SAMD00167537	Homo sapiens	FALSE	TRUE	NA	FANTOM6 project	DRP005280	PRJDB7993	19349468	47	CAGE	TRANSCRIPTOMIC	This project aims to systematically elucidate the function of long non-coding RNAs (lncRNAs) in the human genome.	166165149	260534149	310364038	172293425	68235	biol_rep1	Lonza Catalog #: CC-2509	HDF (neonatal)	Targeted	NA	ASO_G0240498_POS_04	ASO	20							hamilton_perturbation	1	male	CDKN2B-AS1	G0240498	skin
DRR177026	CNhi10816_TAC.experiment	DRX167590	DRS102953	SAMD00167524	Homo sapiens	FALSE	TRUE	NA	FANTOM6 project	DRP005280	PRJDB7993	16908584	47	CAGE	TRANSCRIPTOMIC	This project aims to systematically elucidate the function of long non-coding RNAs (lncRNAs) in the human genome.	143786308	227154883	271363356	152354879	44022	biol_rep1	Lonza Catalog #: CC-2509	HDF (neonatal)	Targeted	NA	ASO_G0116132_POS_09	ASO	20							hamilton_perturbation	1	male	PRRX1	G0116132	skin
DRR177025	CNhi10816_GCT.experiment	DRX167589	DRS102952	SAMD00167523	Homo sapiens	FALSE	TRUE	NA	FANTOM6 project	DRP005280	PRJDB7993	14536073	47	CAGE	TRANSCRIPTOMIC	This project aims to systematically elucidate the function of long non-coding RNAs (lncRNAs) in the human genome.	117048170	195172540	238707029	132233081	34611	biol_rep2	Lonza Catalog #: CC-2509	HDF (neonatal)	Negative control	NA	ASO_NC_A	ASO	20							hamilton_perturbation	1	male	NA	NA	skin
DRR177024	CNhi10816_GCG.experiment	DRX167588	DRS103753	SAMD00168333	Homo sapiens	FALSE	TRUE	NA	FANTOM6 project	DRP005280	PRJDB7993	11668511	47	CAGE	TRANSCRIPTOMIC	This project aims to systematically elucidate the function of long non-coding RNAs (lncRNAs) in the human genome.	103022676	152246480	186616669	106504902	29290	biol_rep1	Lonza Catalog #: CC-2509	HDF (neonatal)	Targeted	NA	ASO_G0246985_AD_04	ASO	21							hamilton_perturbation	1	male	SOCS2-AS1	G0246985	skin
DRR177023	CNhi10816_CAC.experiment	DRX167587	DRS102715	SAMD00167286	Homo sapiens	FALSE	TRUE	NA	FANTOM6 project	DRP005280	PRJDB7993	13698916	47	CAGE	TRANSCRIPTOMIC	This project aims to systematically elucidate the function of long non-coding RNAs (lncRNAs) in the human genome.	107869977	187699822	230038370	118205560	35323	biol_rep5	Lonza Catalog #: CC-2509	HDF (neonatal)	Negative control	NA	ASO_NC_B	ASO	13							hamilton_perturbation	1	male	NA	NA	skin
DRR177022	CNhi10816_AGT.experiment	DRX167586	DRS103749	SAMD00168329	Homo sapiens	FALSE	TRUE	NA	FANTOM6 project	DRP005280	PRJDB7993	15472147	47	CAGE	TRANSCRIPTOMIC	This project aims to systematically elucidate the function of long non-coding RNAs (lncRNAs) in the human genome.	127990926	208430130	253510708	137223357	35788	biol_rep2	Lonza Catalog #: CC-2509	HDF (neonatal)	Targeted	NA	ASO_G0225554_AD_06	ASO	21							hamilton_perturbation	1	male	RP11-527D7.1	G0225554	skin
DRR177021	CNhi10816_ACG.experiment	DRX167585	DRS102983	SAMD00167554	Homo sapiens	FALSE	TRUE	NA	FANTOM6 project	DRP005280	PRJDB7993	17175331	47	CAGE	TRANSCRIPTOMIC	This project aims to systematically elucidate the function of long non-coding RNAs (lncRNAs) in the human genome.	144692007	228938826	278238378	155324079	47267	biol_rep1	Lonza Catalog #: CC-2509	HDF (neonatal)	Targeted	NA	siRNA_s32293	siRNA	20							hamilton_perturbation	1	male	EMC7	G0134153	skin
DRR177020	CNhi10816_ACC.experiment	DRX167584	DRS102978	SAMD00167549	Homo sapiens	FALSE	TRUE	NA	FANTOM6 project	DRP005280	PRJDB7993	19313579	47	CAGE	TRANSCRIPTOMIC	This project aims to systematically elucidate the function of long non-coding RNAs (lncRNAs) in the human genome.	165517867	258095717	306830575	177242440	51614	biol_rep1	Lonza Catalog #: CC-2509	HDF (neonatal)	Negative control	NA	siRNA_NC_2	siRNA	20							hamilton_perturbation	1	male	NA	NA	skin
DRR176019	CNhi10456_ACC.experiment	DRX166583	DRS103026	SAMD00167604	Homo sapiens	FALSE	TRUE	NA	FANTOM6 project	DRP005280	PRJDB7993	18721025	47	CAGE	TRANSCRIPTOMIC	This project aims to systematically elucidate the function of long non-coding RNAs (lncRNAs) in the human genome.	154409419	250067698	305113742	170222724	74592	biol_rep1	Lonza Catalog #: CC-2509	HDF (neonatal)	Targeted	NA	ASO_G0253352_01	ASO	1							hamilton_perturbation	1	male	TUG1	G0253352	skin
DRR176018	CNhi10455_TAC.experiment	DRX166582	DRS103035	SAMD00167613	Homo sapiens	FALSE	TRUE	NA	FANTOM6 project	DRP005280	PRJDB7993	20519020	47	CAGE	TRANSCRIPTOMIC	This project aims to systematically elucidate the function of long non-coding RNAs (lncRNAs) in the human genome.	169401503	273704549	330476196	190696759	114933	biol_rep2	Lonza Catalog #: CC-2509	HDF (neonatal)	Targeted	NA	ASO_G0224577_05	ASO	1							hamilton_perturbation	1	male	AC017048.4	G0224577	skin
DRR176017	CNhi10455_GCT.experiment	DRX166581	DRS102992	SAMD00167569	Homo sapiens	FALSE	TRUE	NA	FANTOM6 project	DRP005280	PRJDB7993	15467122	47	CAGE	TRANSCRIPTOMIC	This project aims to systematically elucidate the function of long non-coding RNAs (lncRNAs) in the human genome.	124139116	208304786	254981433	139442928	86471	biol_rep1	Lonza Catalog #: CC-2509	HDF (neonatal)	Targeted	NA	ASO_G0250742_01	ASO	1							hamilton_perturbation	1	male	RP11-834C11.4	G0250742	skin
DRR176016	CNhi10455_GCG.experiment	DRX166580	DRS103029	SAMD00167607	Homo sapiens	FALSE	TRUE	NA	FANTOM6 project	DRP005280	PRJDB7993	13337520	47	CAGE	TRANSCRIPTOMIC	This project aims to systematically elucidate the function of long non-coding RNAs (lncRNAs) in the human genome.	113595158	174985119	216663354	121545594	74215	biol_rep1	Lonza Catalog #: CC-2509	HDF (neonatal)	Targeted	NA	ASO_G0273015_05	ASO	1							hamilton_perturbation	1	male	LINC00938	G0273015	skin
DRR176015	CNhi10455_CAC.experiment	DRX166579	DRS103024	SAMD00167602	Homo sapiens	FALSE	TRUE	NA	FANTOM6 project	DRP005280	PRJDB7993	13079333	47	CAGE	TRANSCRIPTOMIC	This project aims to systematically elucidate the function of long non-coding RNAs (lncRNAs) in the human genome.	111852319	171449556	204856377	126498813	71586	biol_rep1	Lonza Catalog #: CC-2509	HDF (neonatal)	Targeted	NA	ASO_G0230590_02	ASO	1							hamilton_perturbation	1	male	FTX	G0230590	skin
DRR176014	CNhi10455_AGT.experiment	DRX166578	DRS103060	SAMD00167638	Homo sapiens	FALSE	TRUE	NA	FANTOM6 project	DRP005280	PRJDB7993	18755851	47	CAGE	TRANSCRIPTOMIC	This project aims to systematically elucidate the function of long non-coding RNAs (lncRNAs) in the human genome.	150993229	251181944	310184510	169062457	102857	biol_rep2	Lonza Catalog #: CC-2509	HDF (neonatal)	Targeted	NA	ASO_G0229847_03	ASO	1							hamilton_perturbation	1	male	EMX2OS	G0229847	skin
DRR176013	CNhi10455_ACG.experiment	DRX166577	DRS103052	SAMD00167630	Homo sapiens	FALSE	TRUE	NA	FANTOM6 project	DRP005280	PRJDB7993	14574960	47	CAGE	TRANSCRIPTOMIC	This project aims to systematically elucidate the function of long non-coding RNAs (lncRNAs) in the human genome.	120547826	193705849	238384821	132304981	79643	biol_rep2	Lonza Catalog #: CC-2509	HDF (neonatal)	Targeted	NA	ASO_G0250786_04	ASO	1							hamilton_perturbation	1	male	SNHG18	G0250786	skin
DRR176012	CNhi10455_ACC.experiment	DRX166576	DRS103017	SAMD00167594	Homo sapiens	FALSE	TRUE	NA	FANTOM6 project	DRP005280	PRJDB7993	14714264	47	CAGE	TRANSCRIPTOMIC	This project aims to systematically elucidate the function of long non-coding RNAs (lncRNAs) in the human genome.	122657389	195903676	238386247	134544157	78939	biol_rep1	Lonza Catalog #: CC-2509	HDF (neonatal)	Targeted	NA	ASO_G0225733_04	ASO	1							hamilton_perturbation	1	male	FGD5-AS1	G0225733	skin
DRR176955	CNhi10807_GCT.experiment	DRX167519	DRS103791	SAMD00168371	Homo sapiens	FALSE	TRUE	NA	FANTOM6 project	DRP005280	PRJDB7993	11433567	47	CAGE	TRANSCRIPTOMIC	This project aims to systematically elucidate the function of long non-coding RNAs (lncRNAs) in the human genome.	93382457	155697386	185311213	102896181	90412	biol_rep1	Lonza Catalog #: CC-2509	HDF (neonatal)	Targeted	NA	sgRNA_blast5_LINC00630_G4	CRISPRi	22							manual_perturbation	1	male	LINC00630	G0223546	skin
DRR176954	CNhi10807_GCG.experiment	DRX167518	DRS103787	SAMD00168367	Homo sapiens	FALSE	TRUE	NA	FANTOM6 project	DRP005280	PRJDB7993	11670939	47	CAGE	TRANSCRIPTOMIC	This project aims to systematically elucidate the function of long non-coding RNAs (lncRNAs) in the human genome.	101933685	155075637	188109449	103321784	93578	biol_rep1	Lonza Catalog #: CC-2509	HDF (neonatal)	Negative control	NA	sgRNA_NC_gRNA1	CRISPRi	22							manual_perturbation	1	male	NA	NA	skin
DRR176953	CNhi10807_CAC.experiment	DRX167517	DRS103785	SAMD00168365	Homo sapiens	FALSE	TRUE	NA	FANTOM6 project	DRP005280	PRJDB7993	15710645	47	CAGE	TRANSCRIPTOMIC	This project aims to systematically elucidate the function of long non-coding RNAs (lncRNAs) in the human genome.	125660984	218290183	260760993	133554119	134036	biol_rep1	Lonza Catalog #: CC-2509	HDF (neonatal)	Negative control	NA	sgRNA_dCas9	CRISPRi	22							manual_perturbation	1	male	NA	NA	skin
DRR176952	CNhi10807_ATG.experiment	DRX167516	DRS103788	SAMD00168368	Homo sapiens	FALSE	TRUE	NA	FANTOM6 project	DRP005280	PRJDB7993	11254028	47	CAGE	TRANSCRIPTOMIC	This project aims to systematically elucidate the function of long non-coding RNAs (lncRNAs) in the human genome.	93268415	154192213	183044317	98343380	90991	biol_rep1	Lonza Catalog #: CC-2509	HDF (neonatal)	Negative control	NA	sgRNA_NC_gRNA2	CRISPRi	22							manual_perturbation	1	male	NA	NA	skin
DRR176951	CNhi10807_AGT.experiment	DRX167515	DRS103786	SAMD00168366	Homo sapiens	FALSE	TRUE	NA	FANTOM6 project	DRP005280	PRJDB7993	17996960	47	CAGE	TRANSCRIPTOMIC	This project aims to systematically elucidate the function of long non-coding RNAs (lncRNAs) in the human genome.	147479245	246938289	294166303	157123692	149591	biol_rep1	Lonza Catalog #: CC-2509	HDF (neonatal)	Negative control	NA	sgRNA_blast5_control	CRISPRi	22							manual_perturbation	1	male	NA	NA	skin
DRR176950	CNhi10807_ACG.experiment	DRX167514	DRS103790	SAMD00168370	Homo sapiens	FALSE	TRUE	NA	FANTOM6 project	DRP005280	PRJDB7993	15088601	47	CAGE	TRANSCRIPTOMIC	This project aims to systematically elucidate the function of long non-coding RNAs (lncRNAs) in the human genome.	125141440	206512328	241328310	136055146	127023	biol_rep1	Lonza Catalog #: CC-2509	HDF (neonatal)	Targeted	NA	sgRNA_blast5_LINC00630_G2	CRISPRi	22							manual_perturbation	1	male	LINC00630	G0223546	skin
DRR176949	CNhi10807_ACC.experiment	DRX167513	DRS103784	SAMD00168364	Homo sapiens	FALSE	TRUE	NA	FANTOM6 project	DRP005280	PRJDB7993	17414905	47	CAGE	TRANSCRIPTOMIC	This project aims to systematically elucidate the function of long non-coding RNAs (lncRNAs) in the human genome.	146601834	236838634	279174793	155734938	150336	biol_rep1	Lonza Catalog #: CC-2509	HDF (neonatal)	Negative control	NA	sgRNA_NC	CRISPRi	22							manual_perturbation	1	male	NA	NA	skin
DRR176948	CNhi10805_TAC.experiment	DRX167512	DRS102908	SAMD00167479	Homo sapiens	FALSE	TRUE	NA	FANTOM6 project	DRP005280	PRJDB7993	18654719	47	CAGE	TRANSCRIPTOMIC	This project aims to systematically elucidate the function of long non-coding RNAs (lncRNAs) in the human genome.	162282584	248986987	297330521	168108188	63513	biol_rep2	Lonza Catalog #: CC-2509	HDF (neonatal)	Negative control	NA	ASO_NC_B	ASO	19							hamilton_perturbation	1	male	NA	NA	skin
DRR176883	CNhi10789_CAC.experiment	DRX167447	DRS102846	SAMD00167417	Homo sapiens	FALSE	TRUE	NA	FANTOM6 project	DRP005280	PRJDB7993	14216151	47	CAGE	TRANSCRIPTOMIC	This project aims to systematically elucidate the function of long non-coding RNAs (lncRNAs) in the human genome.	112502788	194221359	237165506	124243153	26291	biol_rep5	Lonza Catalog #: CC-2509	HDF (neonatal)	Negative control	NA	ASO_NC_B	ASO	16							hamilton_perturbation	1	male	NA	NA	skin
DRR176882	CNhi10789_ATG.experiment	DRX167446	DRS102813	SAMD00167384	Homo sapiens	FALSE	TRUE	NA	FANTOM6 project	DRP005280	PRJDB7993	23355688	47	CAGE	TRANSCRIPTOMIC	This project aims to systematically elucidate the function of long non-coding RNAs (lncRNAs) in the human genome.	186798147	316445576	379344557	215083407	45649	biol_rep7	Lonza Catalog #: CC-2509	HDF (neonatal)	Negative control	NA	ASO_NC_B	ASO	15							hamilton_perturbation	1	male	NA	NA	skin
DRR176881	CNhi10789_AGT.experiment	DRX167445	DRS102848	SAMD00167419	Homo sapiens	FALSE	TRUE	NA	FANTOM6 project	DRP005280	PRJDB7993	15157624	47	CAGE	TRANSCRIPTOMIC	This project aims to systematically elucidate the function of long non-coding RNAs (lncRNAs) in the human genome.	128569686	200475357	241092868	142242856	27561	biol_rep1	Lonza Catalog #: CC-2509	HDF (neonatal)	Targeted	NA	ASO_G0267248_AD_07	ASO	16							hamilton_perturbation	1	male	CTD-2319I12.4	G0267248	skin
DRR176880	CNhi10789_ACG.experiment	DRX167444	DRS102788	SAMD00167359	Homo sapiens	FALSE	TRUE	NA	FANTOM6 project	DRP005280	PRJDB7993	20850749	47	CAGE	TRANSCRIPTOMIC	This project aims to systematically elucidate the function of long non-coding RNAs (lncRNAs) in the human genome.	173243229	278938985	339266271	188496250	40468	biol_rep1	Lonza Catalog #: CC-2509	HDF (neonatal)	Negative control	NA	ASO_Untreat	ASO	15							hamilton_perturbation	1	male	NA	NA	skin
DRR176879	CNhi10789_ACC.experiment	DRX167443	DRS102804	SAMD00167375	Homo sapiens	FALSE	TRUE	NA	FANTOM6 project	DRP005280	PRJDB7993	20924093	47	CAGE	TRANSCRIPTOMIC	This project aims to systematically elucidate the function of long non-coding RNAs (lncRNAs) in the human genome.	174224341	280340663	334300172	194528173	39022	biol_rep1	Lonza Catalog #: CC-2509	HDF (neonatal)	Targeted	NA	ASO_G0237854_AD_02	ASO	15							hamilton_perturbation	1	male	LINC00674	G0237854	skin
DRR176878	CNhi10788_TAC.experiment	DRX167442	DRS102802	SAMD00167373	Homo sapiens	FALSE	TRUE	NA	FANTOM6 project	DRP005280	PRJDB7993	17561858	47	CAGE	TRANSCRIPTOMIC	This project aims to systematically elucidate the function of long non-coding RNAs (lncRNAs) in the human genome.	142325949	236359948	282408402	164296748	16279	biol_rep2	Lonza Catalog #: CC-2509	HDF (neonatal)	Targeted	NA	ASO_G0227036_AD_07	ASO	15							hamilton_perturbation	1	male	LINC00511	G0227036	skin
DRR176877	CNhi10788_GCT.experiment	DRX167441	DRS102778	SAMD00167349	Homo sapiens	FALSE	TRUE	NA	FANTOM6 project	DRP005280	PRJDB7993	15564975	47	CAGE	TRANSCRIPTOMIC	This project aims to systematically elucidate the function of long non-coding RNAs (lncRNAs) in the human genome.	135573267	204296681	247732571	143938249	13057	biol_rep1	Lonza Catalog #: CC-2509	HDF (neonatal)	Targeted	NA	ASO_G0219665_AD_04	ASO	15							hamilton_perturbation	1	male	CTD-2006C1.2	G0219665	skin
DRR176876	CNhi10788_GCG.experiment	DRX167440	DRS102801	SAMD00167372	Homo sapiens	FALSE	TRUE	NA	FANTOM6 project	DRP005280	PRJDB7993	15281196	47	CAGE	TRANSCRIPTOMIC	This project aims to systematically elucidate the function of long non-coding RNAs (lncRNAs) in the human genome.	128236195	200431483	246670797	142864649	13088	biol_rep1	Lonza Catalog #: CC-2509	HDF (neonatal)	Targeted	NA	ASO_G0229647_AD_09	ASO	15							hamilton_perturbation	1	male	AC007879.7	G0229647	skin
DRR176811	CNhi10766_AGT.experiment	DRX167375	DRS102765	SAMD00167336	Homo sapiens	FALSE	TRUE	NA	FANTOM6 project	DRP005280	PRJDB7993	16942489	47	CAGE	TRANSCRIPTOMIC	This project aims to systematically elucidate the function of long non-coding RNAs (lncRNAs) in the human genome.	143012064	222485309	276415523	154359603	24484	biol_rep1	Lonza Catalog #: CC-2509	HDF (neonatal)	Targeted	NA	ASO_G0261573_AD_04	ASO	14							hamilton_perturbation	1	male	RP11-553K8.5	G0261573	skin
DRR176810	CNhi10766_ACG.experiment	DRX167374	DRS102766	SAMD00167337	Homo sapiens	FALSE	TRUE	NA	FANTOM6 project	DRP005280	PRJDB7993	16584690	47	CAGE	TRANSCRIPTOMIC	This project aims to systematically elucidate the function of long non-coding RNAs (lncRNAs) in the human genome.	138639669	217763646	268094677	154957090	25348	biol_rep2	Lonza Catalog #: CC-2509	HDF (neonatal)	Targeted	NA	ASO_G0259520_AD_04	ASO	14							hamilton_perturbation	1	male	CTD-2651B20.3	G0259520	skin
DRR176809	CNhi10766_ACC.experiment	DRX167373	DRS102705	SAMD00167276	Homo sapiens	FALSE	TRUE	NA	FANTOM6 project	DRP005280	PRJDB7993	20060022	47	CAGE	TRANSCRIPTOMIC	This project aims to systematically elucidate the function of long non-coding RNAs (lncRNAs) in the human genome.	167685521	265752206	324409192	184943859	30256	biol_rep1	Lonza Catalog #: CC-2509	HDF (neonatal)	Targeted	NA	ASO_G0214548_AD_06	ASO	13							hamilton_perturbation	1	male	MEG3	G0214548	skin
DRR176808	CNhi10765_TAC.experiment	DRX167372	DRS102738	SAMD00167309	Homo sapiens	FALSE	TRUE	NA	FANTOM6 project	DRP005280	PRJDB7993	21301310	47	CAGE	TRANSCRIPTOMIC	This project aims to systematically elucidate the function of long non-coding RNAs (lncRNAs) in the human genome.	174658487	282953531	346700918	196803051	45583	biol_rep1	Lonza Catalog #: CC-2509	HDF (neonatal)	Negative control	NA	ASO_Untreat	ASO	14							hamilton_perturbation	1	male	NA	NA	skin
DRR176807	CNhi10765_GCT.experiment	DRX167371	DRS102762	SAMD00167333	Homo sapiens	FALSE	TRUE	NA	FANTOM6 project	DRP005280	PRJDB7993	14792847	47	CAGE	TRANSCRIPTOMIC	This project aims to systematically elucidate the function of long non-coding RNAs (lncRNAs) in the human genome.	121108847	194910616	240852767	138360502	31077	biol_rep1	Lonza Catalog #: CC-2509	HDF (neonatal)	Targeted	NA	ASO_G0259520_AD_04	ASO	14							hamilton_perturbation	1	male	CTD-2651B20.3	G0259520	skin
DRR176806	CNhi10765_GCG.experiment	DRX167370	DRS102708	SAMD00167279	Homo sapiens	FALSE	TRUE	NA	FANTOM6 project	DRP005280	PRJDB7993	11939892	47	CAGE	TRANSCRIPTOMIC	This project aims to systematically elucidate the function of long non-coding RNAs (lncRNAs) in the human genome.	101772705	153270329	192586273	113519800	25817	biol_rep2	Lonza Catalog #: CC-2509	HDF (neonatal)	Targeted	NA	ASO_G0225554_AD_06	ASO	13							hamilton_perturbation	1	male	RP11-527D7.1	G0225554	skin
DRR176805	CNhi10765_CAC.experiment	DRX167369	DRS102869	SAMD00167440	Homo sapiens	FALSE	TRUE	NA	FANTOM6 project	DRP005280	PRJDB7993	13794124	47	CAGE	TRANSCRIPTOMIC	This project aims to systematically elucidate the function of long non-coding RNAs (lncRNAs) in the human genome.	109169775	186291923	232009453	120823745	28932	biol_rep1	Lonza Catalog #: CC-2509	HDF (neonatal)	Negative control	NA	ASO_NC_B	ASO	17							hamilton_perturbation	1	male	NA	NA	skin
DRR176804	CNhi10765_ATG.experiment	DRX167368	DRS102702	SAMD00167273	Homo sapiens	FALSE	TRUE	NA	FANTOM6 project	DRP005280	PRJDB7993	20044117	47	CAGE	TRANSCRIPTOMIC	This project aims to systematically elucidate the function of long non-coding RNAs (lncRNAs) in the human genome.	162486333	266959103	326315047	186270761	42255	biol_rep2	Lonza Catalog #: CC-2509	HDF (neonatal)	Negative control	NA	ASO_Lipo	ASO	13							hamilton_perturbation	1	male	NA	NA	skin
DRR176739	CNhi10757_ACG.experiment	DRX167303	DRS102862	SAMD00167433	Homo sapiens	FALSE	TRUE	NA	FANTOM6 project	DRP005280	PRJDB7993	19425424	47	CAGE	TRANSCRIPTOMIC	This project aims to systematically elucidate the function of long non-coding RNAs (lncRNAs) in the human genome.	157055081	259306991	320838942	175661987	131927	biol_rep1	Lonza Catalog #: CC-2509	HDF (neonatal)	Targeted	NA	ASO_G0257815_AD_03	ASO	17							hamilton_perturbation	1	male	RP11-611E13.2	G0257815	skin
DRR176738	CNhi10757_ACC.experiment	DRX167302	DRS102730	SAMD00167301	Homo sapiens	FALSE	TRUE	NA	FANTOM6 project	DRP005280	PRJDB7993	16394804	47	CAGE	TRANSCRIPTOMIC	This project aims to systematically elucidate the function of long non-coding RNAs (lncRNAs) in the human genome.	141106193	217580784	258873752	152884613	110446	biol_rep2	Lonza Catalog #: CC-2509	HDF (neonatal)	Targeted	NA	ASO_G0236810_AD_06	ASO	14							hamilton_perturbation	1	male	RP5-886K2.3	G0236810	skin
DRR176737	CNhi10640_TAC.experiment	DRX167301	DRS103649	SAMD00168229	Homo sapiens	FALSE	TRUE	NA	FANTOM6 project	DRP005280	PRJDB7993	15512261	47	CAGE	TRANSCRIPTOMIC	This project aims to systematically elucidate the function of long non-coding RNAs (lncRNAs) in the human genome.	130130962	206991415	251944324	139997466	12100	biol_rep7	Lonza Catalog #: CC-2509	HDF (neonatal)	Experiment control	NA	ASO_MALAT1	ASO	12							hamilton_perturbation	1	male	MALAT1	G0251562	skin
DRR176736	CNhi10640_GCT.experiment	DRX167300	DRS103689	SAMD00168269	Homo sapiens	FALSE	TRUE	NA	FANTOM6 project	DRP005280	PRJDB7993	14044030	47	CAGE	TRANSCRIPTOMIC	This project aims to systematically elucidate the function of long non-coding RNAs (lncRNAs) in the human genome.	119671438	186999414	230883291	122504359	10908	biol_rep2	Lonza Catalog #: CC-2509	HDF (neonatal)	Targeted	NA	ASO_G0260565_AD_08	ASO	12							hamilton_perturbation	1	male	ERVK13-1	G0260565	skin
DRR176735	CNhi10640_GCG.experiment	DRX167299	DRS102666	SAMD00167237	Homo sapiens	FALSE	TRUE	NA	FANTOM6 project	DRP005280	PRJDB7993	12132651	47	CAGE	TRANSCRIPTOMIC	This project aims to systematically elucidate the function of long non-coding RNAs (lncRNAs) in the human genome.	109430068	158931061	194282503	107582806	8159	biol_rep2	Lonza Catalog #: CC-2509	HDF (neonatal)	Targeted	NA	ASO_G0182165_AD_04	ASO	12							hamilton_perturbation	1	male	TP53TG1	G0182165	skin
DRR176734	CNhi10640_CAC.experiment	DRX167298	DRS103696	SAMD00168276	Homo sapiens	FALSE	TRUE	NA	FANTOM6 project	DRP005280	PRJDB7993	14718914	47	CAGE	TRANSCRIPTOMIC	This project aims to systematically elucidate the function of long non-coding RNAs (lncRNAs) in the human genome.	127611530	196180179	237982077	130004009	11163	biol_rep1	Lonza Catalog #: CC-2509	HDF (neonatal)	Targeted	NA	ASO_G0253352_AD_08	ASO	12							hamilton_perturbation	1	male	TUG1	G0253352	skin
DRR176733	CNhi10640_ATG.experiment	DRX167297	DRS103647	SAMD00168227	Homo sapiens	FALSE	TRUE	NA	FANTOM6 project	DRP005280	PRJDB7993	11278052	47	CAGE	TRANSCRIPTOMIC	This project aims to systematically elucidate the function of long non-coding RNAs (lncRNAs) in the human genome.	96097892	149111650	180071459	104779270	8173	biol_rep1	Lonza Catalog #: CC-2509	HDF (neonatal)	Targeted	NA	ASO_G0214548_AD_09	ASO	12							hamilton_perturbation	1	male	MEG3	G0214548	skin
DRR176732	CNhi10640_AGT.experiment	DRX167296	DRS102684	SAMD00167255	Homo sapiens	FALSE	TRUE	NA	FANTOM6 project	DRP005280	PRJDB7993	11112329	47	CAGE	TRANSCRIPTOMIC	This project aims to systematically elucidate the function of long non-coding RNAs (lncRNAs) in the human genome.	96421031	146865191	175263199	103720877	9165	biol_rep1	Lonza Catalog #: CC-2509	HDF (neonatal)	Targeted	NA	ASO_G0230590_AD_02	ASO	12							hamilton_perturbation	1	male	FTX	G0230590	skin
DRR176667	CNhi10631_TAC.experiment	DRX167231	DRS103652	SAMD00168232	Homo sapiens	FALSE	TRUE	NA	FANTOM6 project	DRP005280	PRJDB7993	15599940	47	CAGE	TRANSCRIPTOMIC	This project aims to systematically elucidate the function of long non-coding RNAs (lncRNAs) in the human genome.	130092196	206604774	252620855	143805136	74219	biol_rep2	Lonza Catalog #: CC-2509	HDF (neonatal)	Targeted	NA	ASO_G0224577_AD_05	ASO	12							hamilton_perturbation	1	male	AC017048.4	G0224577	skin
DRR176666	CNhi10631_GCT.experiment	DRX167230	DRS103683	SAMD00168263	Homo sapiens	FALSE	TRUE	NA	FANTOM6 project	DRP005280	PRJDB7993	12547637	47	CAGE	TRANSCRIPTOMIC	This project aims to systematically elucidate the function of long non-coding RNAs (lncRNAs) in the human genome.	110586137	164578015	201681353	112833184	60250	biol_rep1	Lonza Catalog #: CC-2509	HDF (neonatal)	Targeted	NA	ASO_G0256268_AD_07	ASO	12							hamilton_perturbation	1	male	RP11-221N13.3	G0256268	skin
DRR176665	CNhi10631_GCG.experiment	DRX167229	DRS103677	SAMD00168257	Homo sapiens	FALSE	TRUE	NA	FANTOM6 project	DRP005280	PRJDB7993	11841344	47	CAGE	TRANSCRIPTOMIC	This project aims to systematically elucidate the function of long non-coding RNAs (lncRNAs) in the human genome.	104954020	154826715	191228666	105477281	56486	biol_rep2	Lonza Catalog #: CC-2509	HDF (neonatal)	Targeted	NA	ASO_G0246067_AD_04	ASO	12							hamilton_perturbation	1	male	RAB30-AS1	G0246067	skin
DRR176664	CNhi10631_CAC.experiment	DRX167228	DRS103654	SAMD00168234	Homo sapiens	FALSE	TRUE	NA	FANTOM6 project	DRP005280	PRJDB7993	15838681	47	CAGE	TRANSCRIPTOMIC	This project aims to systematically elucidate the function of long non-coding RNAs (lncRNAs) in the human genome.	127885657	211839655	261067416	143547707	77572	biol_rep1	Lonza Catalog #: CC-2509	HDF (neonatal)	Targeted	NA	ASO_G0224597_AD_04	ASO	12							hamilton_perturbation	1	male	PTCHD3P1	G0224597	skin
DRR176663	CNhi10631_ATG.experiment	DRX167227	DRS103681	SAMD00168261	Homo sapiens	FALSE	TRUE	NA	FANTOM6 project	DRP005280	PRJDB7993	15802577	47	CAGE	TRANSCRIPTOMIC	This project aims to systematically elucidate the function of long non-coding RNAs (lncRNAs) in the human genome.	127063140	213027227	259373161	143180286	77305	biol_rep2	Lonza Catalog #: CC-2509	HDF (neonatal)	Targeted	NA	ASO_G0246067_AD_06	ASO	12							hamilton_perturbation	1	male	RAB30-AS1	G0246067	skin
DRR176662	CNhi10631_AGT.experiment	DRX167226	DRS103711	SAMD00168291	Homo sapiens	FALSE	TRUE	NA	FANTOM6 project	DRP005280	PRJDB7993	11566342	47	CAGE	TRANSCRIPTOMIC	This project aims to systematically elucidate the function of long non-coding RNAs (lncRNAs) in the human genome.	98439635	153488357	187382251	104251596	56235	biol_rep1	Lonza Catalog #: CC-2509	HDF (neonatal)	Targeted	NA	ASO_G0225733_AD_06	ASO	12							hamilton_perturbation	1	male	FGD5-AS1	G0225733	skin
DRR176661	CNhi10631_ACG.experiment	DRX167225	DRS103664	SAMD00168244	Homo sapiens	FALSE	TRUE	NA	FANTOM6 project	DRP005280	PRJDB7993	13164199	47	CAGE	TRANSCRIPTOMIC	This project aims to systematically elucidate the function of long non-coding RNAs (lncRNAs) in the human genome.	111342291	175100559	215745170	116467110	62223	biol_rep1	Lonza Catalog #: CC-2509	HDF (neonatal)	Targeted	NA	ASO_G0230630_AD_10	ASO	12							hamilton_perturbation	1	male	DNM3OS	G0230630	skin
DRR176660	CNhi10631_ACC.experiment	DRX167224	DRS103671	SAMD00168251	Homo sapiens	FALSE	TRUE	NA	FANTOM6 project	DRP005280	PRJDB7993	16237062	47	CAGE	TRANSCRIPTOMIC	This project aims to systematically elucidate the function of long non-coding RNAs (lncRNAs) in the human genome.	137732838	216923527	263595032	144812245	78272	biol_rep2	Lonza Catalog #: CC-2509	HDF (neonatal)	Targeted	NA	ASO_G0250742_AD_05	ASO	12							hamilton_perturbation	1	male	RP11-834C11.4	G0250742	skin
DRR176595	CNhi10606_GCT.experiment	DRX167159	DRS103594	SAMD00168174	Homo sapiens	FALSE	TRUE	NA	FANTOM6 project	DRP005280	PRJDB7993	14311399	47	CAGE	TRANSCRIPTOMIC	This project aims to systematically elucidate the function of long non-coding RNAs (lncRNAs) in the human genome.	113982479	192191679	241815977	124640736	4882	biol_rep2	Lonza Catalog #: CC-2509	HDF (neonatal)	Targeted	NA	ASO_G0246273_02	ASO	10							hamilton_perturbation	1	male	SBF2-AS1	G0246273	skin
DRR176594	CNhi10606_GCG.experiment	DRX167158	DRS103619	SAMD00168199	Homo sapiens	FALSE	TRUE	NA	FANTOM6 project	DRP005280	PRJDB7993	10244953	47	CAGE	TRANSCRIPTOMIC	This project aims to systematically elucidate the function of long non-coding RNAs (lncRNAs) in the human genome.	85160005	135287187	171517287	89544913	3399	biol_rep1	Lonza Catalog #: CC-2509	HDF (neonatal)	Targeted	NA	ASO_G0254682_02	ASO	10							hamilton_perturbation	1	male	RP11-660L16.2	G0254682	skin
DRR176593	CNhi10606_CAC.experiment	DRX167157	DRS103583	SAMD00168163	Homo sapiens	FALSE	TRUE	NA	FANTOM6 project	DRP005280	PRJDB7993	9740852	47	CAGE	TRANSCRIPTOMIC	This project aims to systematically elucidate the function of long non-coding RNAs (lncRNAs) in the human genome.	76622719	132467991	165168954	83557384	2996	biol_rep1	Lonza Catalog #: CC-2509	HDF (neonatal)	Targeted	NA	ASO_G0248508_10	ASO	10							hamilton_perturbation	1	male	SRP14-AS1	G0248508	skin
DRR176592	CNhi10606_ATG.experiment	DRX167156	DRS103627	SAMD00168207	Homo sapiens	FALSE	TRUE	NA	FANTOM6 project	DRP005280	PRJDB7993	9542937	47	CAGE	TRANSCRIPTOMIC	This project aims to systematically elucidate the function of long non-coding RNAs (lncRNAs) in the human genome.	75512168	127847288	158893601	86261554	3428	targeting RAB30-AS1 (ASO_G0246067_AD_04)	Lonza Catalog #: CC-2509	HDF (neonatal)	Targeted	NA	ASO_G0246067_AD_04	ASO	11							hamilton_perturbation	1	male	RAB30-AS1	G0246067	skin
DRR176591	CNhi10606_AGT.experiment	DRX167155	DRS103621	SAMD00168201	Homo sapiens	FALSE	TRUE	NA	FANTOM6 project	DRP005280	PRJDB7993	13409484	47	CAGE	TRANSCRIPTOMIC	This project aims to systematically elucidate the function of long non-coding RNAs (lncRNAs) in the human genome.	108639803	178969551	226439802	116191986	4606	biol_rep1	Lonza Catalog #: CC-2509	HDF (neonatal)	Targeted	NA	ASO_G0247572_09	ASO	10							hamilton_perturbation	1	male	CKMT2-AS1	G0247572	skin
DRR176590	CNhi10606_ACG.experiment	DRX167154	DRS103611	SAMD00168191	Homo sapiens	FALSE	TRUE	NA	FANTOM6 project	DRP005280	PRJDB7993	13362869	47	CAGE	TRANSCRIPTOMIC	This project aims to systematically elucidate the function of long non-coding RNAs (lncRNAs) in the human genome.	108636962	178155285	224474010	116783836	4750	biol_rep1	Lonza Catalog #: CC-2509	HDF (neonatal)	Targeted	NA	ASO_G0254682_06	ASO	10							hamilton_perturbation	1	male	RP11-660L16.2	G0254682	skin
DRR176589	CNhi10606_ACC.experiment	DRX167153	DRS103560	SAMD00168140	Homo sapiens	FALSE	TRUE	NA	FANTOM6 project	DRP005280	PRJDB7993	10561558	47	CAGE	TRANSCRIPTOMIC	This project aims to systematically elucidate the function of long non-coding RNAs (lncRNAs) in the human genome.	88541041	140297372	173729540	93822046	3227	biol_rep2	Lonza Catalog #: CC-2509	HDF (neonatal)	Targeted	NA	ASO_G0269834_02	ASO	10							hamilton_perturbation	1	male	CTD-3018O17.3	G0269834	skin
DRR176588	CNhi10605_TAC.experiment	DRX167152	DRS103641	SAMD00168221	Homo sapiens	FALSE	TRUE	NA	FANTOM6 project	DRP005280	PRJDB7993	16070602	47	CAGE	TRANSCRIPTOMIC	This project aims to systematically elucidate the function of long non-coding RNAs (lncRNAs) in the human genome.	126045658	215500831	271230812	142534169	6824	targeting LINC00938 (ASO_G0273015_AD_10)	Lonza Catalog #: CC-2509	HDF (neonatal)	Targeted	NA	ASO_G0273015_AD_10	ASO	11							hamilton_perturbation	1	male	LINC00938	G0273015	skin
DRR176523	CNhi10585_ATG.experiment	DRX167087	DRS103512	SAMD00168092	Homo sapiens	FALSE	TRUE	NA	FANTOM6 project	DRP005280	PRJDB7993	11458291	47	CAGE	TRANSCRIPTOMIC	This project aims to systematically elucidate the function of long non-coding RNAs (lncRNAs) in the human genome.	93163985	153734628	187647913	103943099	50052	biol_rep2	Lonza Catalog #: CC-2509	HDF (neonatal)	Targeted	NA	ASO_G0267213_01	ASO	9							hamilton_perturbation	1	male	AC007773.2	G0267213	skin
DRR176522	CNhi10585_AGT.experiment	DRX167086	DRS103508	SAMD00168088	Homo sapiens	FALSE	TRUE	NA	FANTOM6 project	DRP005280	PRJDB7993	12008346	47	CAGE	TRANSCRIPTOMIC	This project aims to systematically elucidate the function of long non-coding RNAs (lncRNAs) in the human genome.	102005619	158843159	180625227	122864907	53350	biol_rep2	Lonza Catalog #: CC-2509	HDF (neonatal)	Targeted	NA	ASO_G0265458_10	ASO	9							hamilton_perturbation	1	male	RP13-20L14.6	G0265458	skin
DRR176521	CNhi10585_ACG.experiment	DRX167085	DRS103518	SAMD00168098	Homo sapiens	FALSE	TRUE	NA	FANTOM6 project	DRP005280	PRJDB7993	12340199	47	CAGE	TRANSCRIPTOMIC	This project aims to systematically elucidate the function of long non-coding RNAs (lncRNAs) in the human genome.	101050428	162593644	204506163	111785767	53351	biol_rep2	Lonza Catalog #: CC-2509	HDF (neonatal)	Targeted	NA	ASO_G0267213_03	ASO	9							hamilton_perturbation	1	male	AC007773.2	G0267213	skin
DRR176520	CNhi10585_ACC.experiment	DRX167084	DRS103503	SAMD00168083	Homo sapiens	FALSE	TRUE	NA	FANTOM6 project	DRP005280	PRJDB7993	14121901	47	CAGE	TRANSCRIPTOMIC	This project aims to systematically elucidate the function of long non-coding RNAs (lncRNAs) in the human genome.	122986367	185568055	214171564	140941262	62099	biol_rep2	Lonza Catalog #: CC-2509	HDF (neonatal)	Targeted	NA	ASO_G0264920_06	ASO	9							hamilton_perturbation	1	male	RP11-6N17.4	G0264920	skin
DRR176519	CNhi10584_TAC.experiment	DRX167083	DRS103500	SAMD00168080	Homo sapiens	FALSE	TRUE	NA	FANTOM6 project	DRP005280	PRJDB7993	13909884	47	CAGE	TRANSCRIPTOMIC	This project aims to systematically elucidate the function of long non-coding RNAs (lncRNAs) in the human genome.	112740739	186996898	227435296	126533456	58159	biol_rep1	Lonza Catalog #: CC-2509	HDF (neonatal)	Targeted	NA	ASO_G0263753_01	ASO	9							hamilton_perturbation	1	male	LINC00667	G0263753	skin
DRR176518	CNhi10584_GCT.experiment	DRX167082	DRS103501	SAMD00168081	Homo sapiens	FALSE	TRUE	NA	FANTOM6 project	DRP005280	PRJDB7993	11566175	47	CAGE	TRANSCRIPTOMIC	This project aims to systematically elucidate the function of long non-coding RNAs (lncRNAs) in the human genome.	96433664	153456193	188403320	105267904	49144	biol_rep1	Lonza Catalog #: CC-2509	HDF (neonatal)	Targeted	NA	ASO_G0264920_06	ASO	9							hamilton_perturbation	1	male	RP11-6N17.4	G0264920	skin
DRR176517	CNhi10584_GCG.experiment	DRX167081	DRS103543	SAMD00168123	Homo sapiens	FALSE	TRUE	NA	FANTOM6 project	DRP005280	PRJDB7993	11983984	47	CAGE	TRANSCRIPTOMIC	This project aims to systematically elucidate the function of long non-coding RNAs (lncRNAs) in the human genome.	102452326	156270374	194720048	109754077	50423	biol_rep1	Lonza Catalog #: CC-2509	HDF (neonatal)	Targeted	NA	ASO_G0262468_07	ASO	9							hamilton_perturbation	1	male	RP11-95P2.1	G0262468	skin
DRR176516	CNhi10584_CAC.experiment	DRX167080	DRS103542	SAMD00168122	Homo sapiens	FALSE	TRUE	NA	FANTOM6 project	DRP005280	PRJDB7993	17721134	47	CAGE	TRANSCRIPTOMIC	This project aims to systematically elucidate the function of long non-coding RNAs (lncRNAs) in the human genome.	148042369	235391862	287144989	162239089	74989	biol_rep1	Lonza Catalog #: CC-2509	HDF (neonatal)	Targeted	NA	ASO_G0262468_04	ASO	9							hamilton_perturbation	1	male	RP11-95P2.1	G0262468	skin
DRR176451	CNhi10544_AGT.experiment	DRX167015	DRS103376	SAMD00167956	Homo sapiens	FALSE	TRUE	NA	FANTOM6 project	DRP005280	PRJDB7993	12690095	47	CAGE	TRANSCRIPTOMIC	This project aims to systematically elucidate the function of long non-coding RNAs (lncRNAs) in the human genome.	106414156	168165726	209169508	112646413	38662	biol_rep2	Lonza Catalog #: CC-2509	HDF (neonatal)	Targeted	NA	ASO_G0186615_09	ASO	5							hamilton_perturbation	1	male	KTN1-AS1	G0186615	skin
DRR176450	CNhi10544_ACG.experiment	DRX167014	DRS103443	SAMD00168023	Homo sapiens	FALSE	TRUE	NA	FANTOM6 project	DRP005280	PRJDB7993	12876174	47	CAGE	TRANSCRIPTOMIC	This project aims to systematically elucidate the function of long non-coding RNAs (lncRNAs) in the human genome.	107209856	171601749	212846562	113484991	37020	biol_rep1	Lonza Catalog #: CC-2509	HDF (neonatal)	Targeted	NA	ASO_G0233621_01	ASO	6							hamilton_perturbation	1	male	RP11-422J8.1	G0233621	skin
DRR176449	CNhi10544_ACC.experiment	DRX167013	DRS103407	SAMD00167987	Homo sapiens	FALSE	TRUE	NA	FANTOM6 project	DRP005280	PRJDB7993	14512776	47	CAGE	TRANSCRIPTOMIC	This project aims to systematically elucidate the function of long non-coding RNAs (lncRNAs) in the human genome.	119989076	194779509	237272023	130018889	40975	biol_rep2	Lonza Catalog #: CC-2509	HDF (neonatal)	Targeted	NA	ASO_C0011140_02	ASO	5							hamilton_perturbation	1	male	CATG00000090305.1	C0011140	skin
DRR176907	CNhi10792_GCG.experiment	DRX167471	DRS102852	SAMD00167423	Homo sapiens	FALSE	TRUE	NA	FANTOM6 project	DRP005280	PRJDB7993	15652189	47	CAGE	TRANSCRIPTOMIC	This project aims to systematically elucidate the function of long non-coding RNAs (lncRNAs) in the human genome.	138277714	202640819	248047112	146302117	385121	biol_rep1	Lonza Catalog #: CC-2509	HDF (neonatal)	Targeted	NA	ASO_G0267751_AD_02	ASO	16							hamilton_perturbation	1	male	AC009005.2	G0267751	skin
DRR176906	CNhi10792_CAC.experiment	DRX167470	DRS102790	SAMD00167361	Homo sapiens	FALSE	TRUE	NA	FANTOM6 project	DRP005280	PRJDB7993	14684033	47	CAGE	TRANSCRIPTOMIC	This project aims to systematically elucidate the function of long non-coding RNAs (lncRNAs) in the human genome.	116181310	201336932	245415537	126920916	294856	biol_rep1	Lonza Catalog #: CC-2509	HDF (neonatal)	Targeted	NA	ASO_G0226950_04	ASO	15							hamilton_perturbation	1	male	DANCR	G0226950	skin
DRR176905	CNhi10792_ATG.experiment	DRX167469	DRS102858	SAMD00167429	Homo sapiens	FALSE	TRUE	NA	FANTOM6 project	DRP005280	PRJDB7993	21340913	47	CAGE	TRANSCRIPTOMIC	This project aims to systematically elucidate the function of long non-coding RNAs (lncRNAs) in the human genome.	176346129	286598038	344178413	195342632	557699	biol_rep2	Lonza Catalog #: CC-2509	HDF (neonatal)	Targeted	NA	ASO_G0267886_AD_04	ASO	16							hamilton_perturbation	1	male	ZNF730	G0267886	skin
DRR176904	CNhi10792_AGT.experiment	DRX167468	DRS102808	SAMD00167379	Homo sapiens	FALSE	TRUE	NA	FANTOM6 project	DRP005280	PRJDB7993	19131885	47	CAGE	TRANSCRIPTOMIC	This project aims to systematically elucidate the function of long non-coding RNAs (lncRNAs) in the human genome.	157140399	255030501	309841285	176710865	475545	biol_rep2	Lonza Catalog #: CC-2509	HDF (neonatal)	Targeted	NA	ASO_G0237854_AD_04	ASO	15							hamilton_perturbation	1	male	LINC00674	G0237854	skin
DRR176903	CNhi10792_ACG.experiment	DRX167467	DRS102797	SAMD00167368	Homo sapiens	FALSE	TRUE	NA	FANTOM6 project	DRP005280	PRJDB7993	22084137	47	CAGE	TRANSCRIPTOMIC	This project aims to systematically elucidate the function of long non-coding RNAs (lncRNAs) in the human genome.	195809104	288240231	349732857	203603272	568975	biol_rep3	Lonza Catalog #: CC-2509	HDF (neonatal)	Negative control	NA	ASO_NC_B	ASO	15							hamilton_perturbation	1	male	NA	NA	skin
DRR176902	CNhi10792_ACC.experiment	DRX167466	DRS102861	SAMD00167432	Homo sapiens	FALSE	TRUE	NA	FANTOM6 project	DRP005280	PRJDB7993	22040064	47	CAGE	TRANSCRIPTOMIC	This project aims to systematically elucidate the function of long non-coding RNAs (lncRNAs) in the human genome.	202503107	287924715	342042619	202837749	574818	biol_rep2	Lonza Catalog #: CC-2509	HDF (neonatal)	Targeted	NA	ASO_G0267419_AD_06	ASO	16							hamilton_perturbation	1	male	CTC-559E9.6	G0267419	skin
DRR176901	CNhi10791_TAC.experiment	DRX167465	DRS102817	SAMD00167388	Homo sapiens	FALSE	TRUE	NA	FANTOM6 project	DRP005280	PRJDB7993	20556065	47	CAGE	TRANSCRIPTOMIC	This project aims to systematically elucidate the function of long non-coding RNAs (lncRNAs) in the human genome.	163171139	278785247	334112764	190018695	47210	biol_rep2	Lonza Catalog #: CC-2509	HDF (neonatal)	Targeted	NA	ASO_G0236618_AD_07	ASO	15							hamilton_perturbation	1	male	PITPNA-AS1	G0236618	skin
DRR176900	CNhi10791_GCT.experiment	DRX167464	DRS102843	SAMD00167414	Homo sapiens	FALSE	TRUE	NA	FANTOM6 project	DRP005280	PRJDB7993	16491490	47	CAGE	TRANSCRIPTOMIC	This project aims to systematically elucidate the function of long non-coding RNAs (lncRNAs) in the human genome.	137571969	218897925	264369681	154222520	37935	biol_rep2	Lonza Catalog #: CC-2509	HDF (neonatal)	Targeted	NA	ASO_G0265458_AD_03	ASO	16							hamilton_perturbation	1	male	RP13-20L14.6	G0265458	skin
DRR176835	CNhi10783_ATG.experiment	DRX167399	DRS102855	SAMD00167426	Homo sapiens	FALSE	TRUE	NA	FANTOM6 project	DRP005280	PRJDB7993	20653423	47	CAGE	TRANSCRIPTOMIC	This project aims to systematically elucidate the function of long non-coding RNAs (lncRNAs) in the human genome.	171245459	277250548	332601664	189601048	12162	biol_rep2	Lonza Catalog #: CC-2509	HDF (neonatal)	Targeted	NA	ASO_G0267419_AD_04	ASO	16							hamilton_perturbation	1	male	CTC-559E9.6	G0267419	skin
DRR176834	CNhi10783_AGT.experiment	DRX167398	DRS102876	SAMD00167447	Homo sapiens	FALSE	TRUE	NA	FANTOM6 project	DRP005280	PRJDB7993	16016295	47	CAGE	TRANSCRIPTOMIC	This project aims to systematically elucidate the function of long non-coding RNAs (lncRNAs) in the human genome.	135398250	213558792	252150114	151649723	8986	biol_rep2	Lonza Catalog #: CC-2509	HDF (neonatal)	Targeted	NA	ASO_G0272888_AD_10	ASO	17							hamilton_perturbation	1	male	AC013394.2	G0272888	skin
DRR176833	CNhi10783_ACG.experiment	DRX167397	DRS102873	SAMD00167444	Homo sapiens	FALSE	TRUE	NA	FANTOM6 project	DRP005280	PRJDB7993	22688667	47	CAGE	TRANSCRIPTOMIC	This project aims to systematically elucidate the function of long non-coding RNAs (lncRNAs) in the human genome.	183290255	306988731	372628647	203445967	13749	biol_rep1	Lonza Catalog #: CC-2509	HDF (neonatal)	Targeted	NA	ASO_G0272888_AD_10	ASO	17							hamilton_perturbation	1	male	AC013394.2	G0272888	skin
DRR176832	CNhi10783_ACC.experiment	DRX167396	DRS102854	SAMD00167425	Homo sapiens	FALSE	TRUE	NA	FANTOM6 project	DRP005280	PRJDB7993	20257377	47	CAGE	TRANSCRIPTOMIC	This project aims to systematically elucidate the function of long non-coding RNAs (lncRNAs) in the human genome.	172825290	270974399	322339545	185945762	11723	biol_rep1	Lonza Catalog #: CC-2509	HDF (neonatal)	Targeted	NA	ASO_G0267886_AD_04	ASO	16							hamilton_perturbation	1	male	ZNF730	G0267886	skin
DRR176831	CNhi10782_TAC.experiment	DRX167395	DRS102871	SAMD00167442	Homo sapiens	FALSE	TRUE	NA	FANTOM6 project	DRP005280	PRJDB7993	26329098	47	CAGE	TRANSCRIPTOMIC	This project aims to systematically elucidate the function of long non-coding RNAs (lncRNAs) in the human genome.	215358080	356765192	424715571	240609306	19457	biol_rep1	Lonza Catalog #: CC-2509	HDF (neonatal)	Targeted	NA	ASO_G0269834_AD_06	ASO	17							hamilton_perturbation	1	male	CTD-3018O17.3	G0269834	skin
DRR176830	CNhi10782_GCT.experiment	DRX167394	DRS102807	SAMD00167378	Homo sapiens	FALSE	TRUE	NA	FANTOM6 project	DRP005280	PRJDB7993	15740880	47	CAGE	TRANSCRIPTOMIC	This project aims to systematically elucidate the function of long non-coding RNAs (lncRNAs) in the human genome.	125893765	211644972	255479348	146792072	11203	biol_rep2	Lonza Catalog #: CC-2509	HDF (neonatal)	Targeted	NA	ASO_G0237854_AD_02	ASO	15							hamilton_perturbation	1	male	LINC00674	G0237854	skin
DRR176829	CNhi10782_GCG.experiment	DRX167393	DRS102827	SAMD00167398	Homo sapiens	FALSE	TRUE	NA	FANTOM6 project	DRP005280	PRJDB7993	15907737	47	CAGE	TRANSCRIPTOMIC	This project aims to systematically elucidate the function of long non-coding RNAs (lncRNAs) in the human genome.	133801988	210260719	256732379	146857279	11274	biol_rep2	Lonza Catalog #: CC-2509	HDF (neonatal)	Targeted	NA	ASO_G0263753_AD_01	ASO	16							hamilton_perturbation	1	male	LINC00667	G0263753	skin
DRR176828	CNhi10782_CAC.experiment	DRX167392	DRS102789	SAMD00167360	Homo sapiens	FALSE	TRUE	NA	FANTOM6 project	DRP005280	PRJDB7993	15353713	47	CAGE	TRANSCRIPTOMIC	This project aims to systematically elucidate the function of long non-coding RNAs (lncRNAs) in the human genome.	123069553	209759529	255526313	133257573	11543	biol_rep1	Lonza Catalog #: CC-2509	HDF (neonatal)	Negative control	NA	ASO_Lipo	ASO	15							hamilton_perturbation	1	male	NA	NA	skin
DRR176763	CNhi10760_ACG.experiment	DRX167327	DRS102777	SAMD00167348	Homo sapiens	FALSE	TRUE	NA	FANTOM6 project	DRP005280	PRJDB7993	17101439	47	CAGE	TRANSCRIPTOMIC	This project aims to systematically elucidate the function of long non-coding RNAs (lncRNAs) in the human genome.	141361356	226362789	280557850	155425500	60138	biol_rep2	Lonza Catalog #: CC-2509	HDF (neonatal)	Targeted	NA	ASO_G0261573_AD_06	ASO	14							hamilton_perturbation	1	male	RP11-553K8.5	G0261573	skin
DRR176762	CNhi10760_ACC.experiment	DRX167326	DRS102724	SAMD00167295	Homo sapiens	FALSE	TRUE	NA	FANTOM6 project	DRP005280	PRJDB7993	20527193	47	CAGE	TRANSCRIPTOMIC	This project aims to systematically elucidate the function of long non-coding RNAs (lncRNAs) in the human genome.	174088612	270942587	330584561	189091061	71250	biol_rep7	Lonza Catalog #: CC-2509	HDF (neonatal)	Negative control	NA	ASO_NC_B	ASO	13							hamilton_perturbation	1	male	NA	NA	skin
DRR176761	CNhi10759_TAC.experiment	DRX167325	DRS102728	SAMD00167299	Homo sapiens	FALSE	TRUE	NA	FANTOM6 project	DRP005280	PRJDB7993	23080464	47	CAGE	TRANSCRIPTOMIC	This project aims to systematically elucidate the function of long non-coding RNAs (lncRNAs) in the human genome.	194295779	303726473	366539797	219898109	321650	biol_rep1	Lonza Catalog #: CC-2509	HDF (neonatal)	Targeted	NA	ASO_G0237489_AD_01	ASO	14							hamilton_perturbation	1	male	LINC00959	G0237489	skin
DRR176760	CNhi10759_GCT.experiment	DRX167324	DRS102763	SAMD00167334	Homo sapiens	FALSE	TRUE	NA	FANTOM6 project	DRP005280	PRJDB7993	16271857	47	CAGE	TRANSCRIPTOMIC	This project aims to systematically elucidate the function of long non-coding RNAs (lncRNAs) in the human genome.	135567213	213600529	261863949	153535973	209615	biol_rep1	Lonza Catalog #: CC-2509	HDF (neonatal)	Targeted	NA	ASO_G0261105_AD_05	ASO	14							hamilton_perturbation	1	male	RP11-173B14.5	G0261105	skin
DRR176759	CNhi10759_GCG.experiment	DRX167323	DRS102767	SAMD00167338	Homo sapiens	FALSE	TRUE	NA	FANTOM6 project	DRP005280	PRJDB7993	12531909	47	CAGE	TRANSCRIPTOMIC	This project aims to systematically elucidate the function of long non-coding RNAs (lncRNAs) in the human genome.	110988543	160346769	197277518	120228736	158157	biol_rep2	Lonza Catalog #: CC-2509	HDF (neonatal)	Targeted	NA	ASO_G0261105_AD_05	ASO	14							hamilton_perturbation	1	male	RP11-173B14.5	G0261105	skin
DRR176758	CNhi10759_CAC.experiment	DRX167322	DRS102732	SAMD00167303	Homo sapiens	FALSE	TRUE	NA	FANTOM6 project	DRP005280	PRJDB7993	16338392	47	CAGE	TRANSCRIPTOMIC	This project aims to systematically elucidate the function of long non-coding RNAs (lncRNAs) in the human genome.	132494369	219915959	271869211	143400827	224058	biol_rep1	Lonza Catalog #: CC-2509	HDF (neonatal)	Negative control	NA	ASO_NC_B	ASO	14							hamilton_perturbation	1	male	NA	NA	skin
DRR176757	CNhi10759_ATG.experiment	DRX167321	DRS102694	SAMD00167265	Homo sapiens	FALSE	TRUE	NA	FANTOM6 project	DRP005280	PRJDB7993	13426352	47	CAGE	TRANSCRIPTOMIC	This project aims to systematically elucidate the function of long non-coding RNAs (lncRNAs) in the human genome.	110407884	177299757	216444731	126689746	196426	biol_rep2	Lonza Catalog #: CC-2509	HDF (neonatal)	Targeted	NA	ASO_G0221817_AD_08	ASO	13							hamilton_perturbation	1	male	RP11-137L10.6	G0221817	skin
DRR176756	CNhi10759_AGT.experiment	DRX167320	DRS102774	SAMD00167345	Homo sapiens	FALSE	TRUE	NA	FANTOM6 project	DRP005280	PRJDB7993	16115894	47	CAGE	TRANSCRIPTOMIC	This project aims to systematically elucidate the function of long non-coding RNAs (lncRNAs) in the human genome.	134694947	213297118	260442185	148844966	167802	biol_rep2	Lonza Catalog #: CC-2509	HDF (neonatal)	Targeted	NA	ASO_G0259520_AD_08	ASO	14							hamilton_perturbation	1	male	CTD-2651B20.3	G0259520	skin
DRR176691	CNhi10635_ACC.experiment	DRX167255	DRS102674	SAMD00167245	Homo sapiens	FALSE	TRUE	NA	FANTOM6 project	DRP005280	PRJDB7993	15891026	47	CAGE	TRANSCRIPTOMIC	This project aims to systematically elucidate the function of long non-coding RNAs (lncRNAs) in the human genome.	136562474	211971036	257195159	141111390	38163	biol_rep27	Lonza Catalog #: CC-2509	HDF (neonatal)	Negative control	NA	ASO_NC_A	ASO	12							hamilton_perturbation	1	male	NA	NA	skin
DRR176690	CNhi10634_TAC.experiment	DRX167254	DRS103682	SAMD00168262	Homo sapiens	FALSE	TRUE	NA	FANTOM6 project	DRP005280	PRJDB7993	17051215	47	CAGE	TRANSCRIPTOMIC	This project aims to systematically elucidate the function of long non-coding RNAs (lncRNAs) in the human genome.	144750159	228259586	276678448	151682735	36177	biol_rep2	Lonza Catalog #: CC-2509	HDF (neonatal)	Targeted	NA	ASO_G0250786_AD_10	ASO	12							hamilton_perturbation	1	male	SNHG18	G0250786	skin
DRR176689	CNhi10634_GCT.experiment	DRX167253	DRS103667	SAMD00168247	Homo sapiens	FALSE	TRUE	NA	FANTOM6 project	DRP005280	PRJDB7993	12977795	47	CAGE	TRANSCRIPTOMIC	This project aims to systematically elucidate the function of long non-coding RNAs (lncRNAs) in the human genome.	108750127	173202952	214329462	113647642	26182	biol_rep2	Lonza Catalog #: CC-2509	HDF (neonatal)	Targeted	NA	ASO_G0230630_AD_10	ASO	12							hamilton_perturbation	1	male	DNM3OS	G0230630	skin
DRR176688	CNhi10634_GCG.experiment	DRX167252	DRS103680	SAMD00168260	Homo sapiens	FALSE	TRUE	NA	FANTOM6 project	DRP005280	PRJDB7993	16568914	47	CAGE	TRANSCRIPTOMIC	This project aims to systematically elucidate the function of long non-coding RNAs (lncRNAs) in the human genome.	146213788	217493312	269888620	145111633	31605	biol_rep1	Lonza Catalog #: CC-2509	HDF (neonatal)	Targeted	NA	ASO_G0250786_AD_10	ASO	12							hamilton_perturbation	1	male	SNHG18	G0250786	skin
DRR176687	CNhi10634_CAC.experiment	DRX167251	DRS103670	SAMD00168250	Homo sapiens	FALSE	TRUE	NA	FANTOM6 project	DRP005280	PRJDB7993	14583182	47	CAGE	TRANSCRIPTOMIC	This project aims to systematically elucidate the function of long non-coding RNAs (lncRNAs) in the human genome.	124247399	195319910	236939898	128871346	31001	biol_rep1	Lonza Catalog #: CC-2509	HDF (neonatal)	Targeted	NA	ASO_G0250742_AD_05	ASO	12							hamilton_perturbation	1	male	RP11-834C11.4	G0250742	skin
DRR176686	CNhi10634_ATG.experiment	DRX167250	DRS102670	SAMD00167241	Homo sapiens	FALSE	TRUE	NA	FANTOM6 project	DRP005280	PRJDB7993	14043996	47	CAGE	TRANSCRIPTOMIC	This project aims to systematically elucidate the function of long non-coding RNAs (lncRNAs) in the human genome.	114933183	192418144	220466263	132220008	30214	biol_rep2	Lonza Catalog #: CC-2509	HDF (neonatal)	Targeted	NA	ASO_G0229847_AD_04	ASO	12							hamilton_perturbation	1	male	EMX2OS	G0229847	skin
DRR176685	CNhi10634_AGT.experiment	DRX167249	DRS103674	SAMD00168254	Homo sapiens	FALSE	TRUE	NA	FANTOM6 project	DRP005280	PRJDB7993	12568153	47	CAGE	TRANSCRIPTOMIC	This project aims to systematically elucidate the function of long non-coding RNAs (lncRNAs) in the human genome.	108041485	167329257	203858066	111447515	26868	biol_rep1	Lonza Catalog #: CC-2509	HDF (neonatal)	Targeted	NA	ASO_G0246067_AD_09	ASO	12							hamilton_perturbation	1	male	RAB30-AS1	G0246067	skin
DRR176684	CNhi10634_ACG.experiment	DRX167248	DRS103676	SAMD00168256	Homo sapiens	FALSE	TRUE	NA	FANTOM6 project	DRP005280	PRJDB7993	13648288	47	CAGE	TRANSCRIPTOMIC	This project aims to systematically elucidate the function of long non-coding RNAs (lncRNAs) in the human genome.	114782370	182297346	223865357	120495577	28886	biol_rep15	Lonza Catalog #: CC-2509	HDF (neonatal)	Negative control	NA	ASO_NC_A	ASO	12							hamilton_perturbation	1	male	NA	NA	skin
DRR176619	CNhi10609_GCT.experiment	DRX167183	DRS103566	SAMD00168146	Homo sapiens	FALSE	TRUE	NA	FANTOM6 project	DRP005280	PRJDB7993	12569837	47	CAGE	TRANSCRIPTOMIC	This project aims to systematically elucidate the function of long non-coding RNAs (lncRNAs) in the human genome.	100604307	167769044	214626815	107777524	4649	biol_rep2	Lonza Catalog #: CC-2509	HDF (neonatal)	Targeted	NA	ASO_G0237489_09	ASO	10							hamilton_perturbation	1	male	LINC00959	G0237489	skin
DRR176618	CNhi10609_GCG.experiment	DRX167182	DRS103610	SAMD00168190	Homo sapiens	FALSE	TRUE	NA	FANTOM6 project	DRP005280	PRJDB7993	9801806	47	CAGE	TRANSCRIPTOMIC	This project aims to systematically elucidate the function of long non-coding RNAs (lncRNAs) in the human genome.	82725223	127274618	163408310	87273182	3549	biol_rep2	Lonza Catalog #: CC-2509	HDF (neonatal)	Targeted	NA	ASO_G0255121_02	ASO	10							hamilton_perturbation	1	male	RP11-110I1.12	G0255121	skin
DRR176617	CNhi10609_CAC.experiment	DRX167181	DRS103630	SAMD00168210	Homo sapiens	FALSE	TRUE	NA	FANTOM6 project	DRP005280	PRJDB7993	13965835	47	CAGE	TRANSCRIPTOMIC	This project aims to systematically elucidate the function of long non-coding RNAs (lncRNAs) in the human genome.	109297242	187692913	237403180	121995591	5319	biol_rep11	Lonza Catalog #: CC-2509	HDF (neonatal)	Negative control	NA	ASO_NC_A	ASO	11							hamilton_perturbation	1	male	NA	NA	skin
DRR176616	CNhi10609_ATG.experiment	DRX167180	DRS103602	SAMD00168182	Homo sapiens	FALSE	TRUE	NA	FANTOM6 project	DRP005280	PRJDB7993	9490839	47	CAGE	TRANSCRIPTOMIC	This project aims to systematically elucidate the function of long non-coding RNAs (lncRNAs) in the human genome.	76576998	128276038	155782869	85429659	3869	biol_rep1	Lonza Catalog #: CC-2509	HDF (neonatal)	Targeted	NA	ASO_G0255121_03	ASO	10							hamilton_perturbation	1	male	RP11-110I1.12	G0255121	skin
DRR176615	CNhi10609_AGT.experiment	DRX167179	DRS103548	SAMD00168128	Homo sapiens	FALSE	TRUE	NA	FANTOM6 project	DRP005280	PRJDB7993	11403080	47	CAGE	TRANSCRIPTOMIC	This project aims to systematically elucidate the function of long non-coding RNAs (lncRNAs) in the human genome.	93269262	151825689	191996869	98848750	4190	biol_rep1	Lonza Catalog #: CC-2509	HDF (neonatal)	Targeted	NA	ASO_G0267886_03	ASO	10							hamilton_perturbation	1	male	ZNF730	G0267886	skin
DRR176614	CNhi10609_ACG.experiment	DRX167178	DRS103598	SAMD00168178	Homo sapiens	FALSE	TRUE	NA	FANTOM6 project	DRP005280	PRJDB7993	9651859	47	CAGE	TRANSCRIPTOMIC	This project aims to systematically elucidate the function of long non-coding RNAs (lncRNAs) in the human genome.	76993048	128672266	163990974	83977353	3732	biol_rep1	Lonza Catalog #: CC-2509	HDF (neonatal)	Targeted	NA	ASO_G0237187_01	ASO	10							hamilton_perturbation	1	male	NR2F1-AS1	G0237187	skin
DRR176613	CNhi10609_ACC.experiment	DRX167177	DRS103584	SAMD00168164	Homo sapiens	FALSE	TRUE	NA	FANTOM6 project	DRP005280	PRJDB7993	12804293	47	CAGE	TRANSCRIPTOMIC	This project aims to systematically elucidate the function of long non-coding RNAs (lncRNAs) in the human genome.	104340743	170416933	213503874	113535228	4993	biol_rep2	Lonza Catalog #: CC-2509	HDF (neonatal)	Targeted	NA	ASO_G0245937_01	ASO	10							hamilton_perturbation	1	male	CTC-228N24.3	G0245937	skin
DRR176612	CNhi10608_TAC.experiment	DRX167176	DRS103639	SAMD00168219	Homo sapiens	FALSE	TRUE	NA	FANTOM6 project	DRP005280	PRJDB7993	13123402	47	CAGE	TRANSCRIPTOMIC	This project aims to systematically elucidate the function of long non-coding RNAs (lncRNAs) in the human genome.	104753475	175746108	220908485	115387594	4232	targeting LINC00938 (ASO_G0273015_05)	Lonza Catalog #: CC-2509	HDF (neonatal)	Targeted	NA	ASO_G0273015_05	ASO	11							hamilton_perturbation	1	male	LINC00938	G0273015	skin
DRR176547	CNhi10588_GCG.experiment	DRX167111	DRS103506	SAMD00168086	Homo sapiens	FALSE	TRUE	NA	FANTOM6 project	DRP005280	PRJDB7993	9928893	47	CAGE	TRANSCRIPTOMIC	This project aims to systematically elucidate the function of long non-coding RNAs (lncRNAs) in the human genome.	84977523	129723893	160927230	90989689	39636	biol_rep16	Lonza Catalog #: CC-2509	HDF (neonatal)	Negative control	NA	ASO_NC_A	ASO	9							hamilton_perturbation	1	male	NA	NA	skin
DRR176546	CNhi10588_CAC.experiment	DRX167110	DRS103497	SAMD00168077	Homo sapiens	FALSE	TRUE	NA	FANTOM6 project	DRP005280	PRJDB7993	12751916	47	CAGE	TRANSCRIPTOMIC	This project aims to systematically elucidate the function of long non-coding RNAs (lncRNAs) in the human genome.	106792911	169787490	206018105	116686999	54547	biol_rep8	Lonza Catalog #: CC-2509	HDF (neonatal)	Negative control	NA	ASO_NC_A	ASO	9							hamilton_perturbation	1	male	NA	NA	skin
DRR176545	CNhi10588_ATG.experiment	DRX167109	DRS103521	SAMD00168101	Homo sapiens	FALSE	TRUE	NA	FANTOM6 project	DRP005280	PRJDB7993	12309647	47	CAGE	TRANSCRIPTOMIC	This project aims to systematically elucidate the function of long non-coding RNAs (lncRNAs) in the human genome.	100446125	163340581	200930561	113787490	48652	biol_rep17	Lonza Catalog #: CC-2509	HDF (neonatal)	Negative control	NA	ASO_NC_A	ASO	9							hamilton_perturbation	1	male	NA	NA	skin
DRR176544	CNhi10588_AGT.experiment	DRX167108	DRS103505	SAMD00168085	Homo sapiens	FALSE	TRUE	NA	FANTOM6 project	DRP005280	PRJDB7993	13338104	47	CAGE	TRANSCRIPTOMIC	This project aims to systematically elucidate the function of long non-coding RNAs (lncRNAs) in the human genome.	112302759	175131787	212706975	126694370	54997	biol_rep9	Lonza Catalog #: CC-2509	HDF (neonatal)	Negative control	NA	ASO_NC_A	ASO	9							hamilton_perturbation	1	male	NA	NA	skin
DRR176543	CNhi10588_ACG.experiment	DRX167107	DRS103536	SAMD00168116	Homo sapiens	FALSE	TRUE	NA	FANTOM6 project	DRP005280	PRJDB7993	11546490	47	CAGE	TRANSCRIPTOMIC	This project aims to systematically elucidate the function of long non-coding RNAs (lncRNAs) in the human genome.	96236972	151839274	190882676	103677676	48432	biol_rep25	Lonza Catalog #: CC-2509	HDF (neonatal)	Negative control	NA	ASO_NC_A	ASO	9							hamilton_perturbation	1	male	NA	NA	skin
DRR176542	CNhi10588_ACC.experiment	DRX167106	DRS103496	SAMD00168076	Homo sapiens	FALSE	TRUE	NA	FANTOM6 project	DRP005280	PRJDB7993	12921391	47	CAGE	TRANSCRIPTOMIC	This project aims to systematically elucidate the function of long non-coding RNAs (lncRNAs) in the human genome.	114002189	169450008	195547228	128253712	52240	biol_rep1	Lonza Catalog #: CC-2509	HDF (neonatal)	Negative control	NA	ASO_NC_A	ASO	9							hamilton_perturbation	1	male	NA	NA	skin
DRR176541	CNhi10587_TAC.experiment	DRX167105	DRS103504	SAMD00168084	Homo sapiens	FALSE	TRUE	NA	FANTOM6 project	DRP005280	PRJDB7993	12340215	47	CAGE	TRANSCRIPTOMIC	This project aims to systematically elucidate the function of long non-coding RNAs (lncRNAs) in the human genome.	102081309	163457545	200040407	114360395	50449	biol_rep9	Lonza Catalog #: CC-2509	HDF (neonatal)	Experiment control	NA	ASO_MALAT1	ASO	9							hamilton_perturbation	1	male	MALAT1	G0251562	skin
DRR176540	CNhi10587_GCG.experiment	DRX167104	DRS103524	SAMD00168104	Homo sapiens	FALSE	TRUE	NA	FANTOM6 project	DRP005280	PRJDB7993	13579855	47	CAGE	TRANSCRIPTOMIC	This project aims to systematically elucidate the function of long non-coding RNAs (lncRNAs) in the human genome.	112125816	176842463	222272508	126959857	52541	biol_rep2	Lonza Catalog #: CC-2509	HDF (neonatal)	Targeted	NA	ASO_G0267751_07	ASO	9							hamilton_perturbation	1	male	AC009005.2	G0267751	skin
DRR176475	CNhi10579_AGT.experiment	DRX167039	DRS103470	SAMD00168050	Homo sapiens	FALSE	TRUE	NA	FANTOM6 project	DRP005280	PRJDB7993	12686319	47	CAGE	TRANSCRIPTOMIC	This project aims to systematically elucidate the function of long non-coding RNAs (lncRNAs) in the human genome.	105294624	166818651	206031684	118007686	104348	biol_rep22	Lonza Catalog #: CC-2509	HDF (neonatal)	Negative control	NA	ASO_NC_A	ASO	6							hamilton_perturbation	1	male	NA	NA	skin
DRR176474	CNhi10579_ACG.experiment	DRX167038	DRS103478	SAMD00168058	Homo sapiens	FALSE	TRUE	NA	FANTOM6 project	DRP005280	PRJDB7993	10659729	47	CAGE	TRANSCRIPTOMIC	This project aims to systematically elucidate the function of long non-coding RNAs (lncRNAs) in the human genome.	90564677	139583380	174955228	95818158	85820	biol_rep2	Lonza Catalog #: CC-2509	HDF (neonatal)	Targeted	NA	ASO_G0229563_04	ASO	6							hamilton_perturbation	1	male	RP11-245M24.1	G0229563	skin
DRR176473	CNhi10579_ACC.experiment	DRX167037	DRS103467	SAMD00168047	Homo sapiens	FALSE	TRUE	NA	FANTOM6 project	DRP005280	PRJDB7993	13086624	47	CAGE	TRANSCRIPTOMIC	This project aims to systematically elucidate the function of long non-coding RNAs (lncRNAs) in the human genome.	116359221	170898460	197810753	129893613	109281	biol_rep21	Lonza Catalog #: CC-2509	HDF (neonatal)	Negative control	NA	ASO_NC_A	ASO	6							hamilton_perturbation	1	male	NA	NA	skin
DRR176472	CNhi10578_TAC.experiment	DRX167036	DRS103465	SAMD00168045	Homo sapiens	FALSE	TRUE	NA	FANTOM6 project	DRP005280	PRJDB7993	14184428	47	CAGE	TRANSCRIPTOMIC	This project aims to systematically elucidate the function of long non-coding RNAs (lncRNAs) in the human genome.	120612732	186524746	226232965	133170649	127024	biol_rep24	Lonza Catalog #: CC-2509	HDF (neonatal)	Experiment control	NA	ASO_MALAT1	ASO	6							hamilton_perturbation	1	male	MALAT1	G0251562	skin
DRR176471	CNhi10578_GCT.experiment	DRX167035	DRS103466	SAMD00168046	Homo sapiens	FALSE	TRUE	NA	FANTOM6 project	DRP005280	PRJDB7993	13324765	47	CAGE	TRANSCRIPTOMIC	This project aims to systematically elucidate the function of long non-coding RNAs (lncRNAs) in the human genome.	112897869	176249394	216137345	120861135	118212	biol_rep17	Lonza Catalog #: CC-2509	HDF (neonatal)	Negative control	NA	ASO_NC_A	ASO	6							hamilton_perturbation	1	male	NA	NA	skin
DRR176470	CNhi10578_GCG.experiment	DRX167034	DRS103471	SAMD00168051	Homo sapiens	FALSE	TRUE	NA	FANTOM6 project	DRP005280	PRJDB7993	15149146	47	CAGE	TRANSCRIPTOMIC	This project aims to systematically elucidate the function of long non-coding RNAs (lncRNAs) in the human genome.	133278777	195678492	244122987	138798163	131443	biol_rep2	Lonza Catalog #: CC-2509	HDF (neonatal)	Targeted	NA	ASO_G0236618_07	ASO	6							hamilton_perturbation	1	male	PITPNA-AS1	G0236618	skin
DRR176469	CNhi10578_CAC.experiment	DRX167033	DRS103461	SAMD00168041	Homo sapiens	FALSE	TRUE	NA	FANTOM6 project	DRP005280	PRJDB7993	13753762	47	CAGE	TRANSCRIPTOMIC	This project aims to systematically elucidate the function of long non-coding RNAs (lncRNAs) in the human genome.	115522854	182250070	224075321	124452777	125792	biol_rep1	Lonza Catalog #: CC-2509	HDF (neonatal)	Targeted	NA	ASO_G0235823_03	ASO	6							hamilton_perturbation	1	male	LINC00263	G0235823	skin
DRR176468	CNhi10578_ATG.experiment	DRX167032	DRS103459	SAMD00168039	Homo sapiens	FALSE	TRUE	NA	FANTOM6 project	DRP005280	PRJDB7993	13082652	47	CAGE	TRANSCRIPTOMIC	This project aims to systematically elucidate the function of long non-coding RNAs (lncRNAs) in the human genome.	108934969	174670790	211948662	119212194	118029	biol_rep17	Lonza Catalog #: CC-2509	HDF (neonatal)	Experiment control	NA	ASO_MALAT1	ASO	6							hamilton_perturbation	1	male	MALAT1	G0251562	skin
DRR176403	CNhi10538_ACG.experiment	DRX166967	DRS103428	SAMD00168008	Homo sapiens	FALSE	TRUE	NA	FANTOM6 project	DRP005280	PRJDB7993	12459693	47	CAGE	TRANSCRIPTOMIC	This project aims to systematically elucidate the function of long non-coding RNAs (lncRNAs) in the human genome.	103544734	165943135	205794345	110314862	8495	biol_rep1	Lonza Catalog #: CC-2509	HDF (neonatal)	Targeted	NA	ASO_G0234420_01	ASO	6							hamilton_perturbation	1	male	ZNF37BP	G0234420	skin
DRR176402	CNhi10538_ACC.experiment	DRX166966	DRS103373	SAMD00167953	Homo sapiens	FALSE	TRUE	NA	FANTOM6 project	DRP005280	PRJDB7993	13239878	47	CAGE	TRANSCRIPTOMIC	This project aims to systematically elucidate the function of long non-coding RNAs (lncRNAs) in the human genome.	110422436	176775925	215324131	119742603	9171	biol_rep21	Lonza Catalog #: CC-2509	HDF (neonatal)	Negative control	NA	ASO_NC_A	ASO	5							hamilton_perturbation	1	male	NA	NA	skin
DRR176401	CNhi10537_TAC.experiment	DRX166965	DRS103366	SAMD00167946	Homo sapiens	FALSE	TRUE	NA	FANTOM6 project	DRP005280	PRJDB7993	15048426	47	CAGE	TRANSCRIPTOMIC	This project aims to systematically elucidate the function of long non-coding RNAs (lncRNAs) in the human genome.	124093935	201525547	244660206	136992011	4323	biol_rep23	Lonza Catalog #: CC-2509	HDF (neonatal)	Experiment control	NA	ASO_MALAT1	ASO	5							hamilton_perturbation	1	male	MALAT1	G0251562	skin
DRR176400	CNhi10537_GCT.experiment	DRX166964	DRS103450	SAMD00168030	Homo sapiens	FALSE	TRUE	NA	FANTOM6 project	DRP005280	PRJDB7993	17333569	47	CAGE	TRANSCRIPTOMIC	This project aims to systematically elucidate the function of long non-coding RNAs (lncRNAs) in the human genome.	143757260	231663486	291674579	147577043	5375	biol_rep2	Lonza Catalog #: CC-2509	HDF (neonatal)	Targeted	NA	ASO_G0233621_05	ASO	6							hamilton_perturbation	1	male	RP11-422J8.1	G0233621	skin
DRR176399	CNhi10537_GCG.experiment	DRX166963	DRS103413	SAMD00167993	Homo sapiens	FALSE	TRUE	NA	FANTOM6 project	DRP005280	PRJDB7993	9629498	47	CAGE	TRANSCRIPTOMIC	This project aims to systematically elucidate the function of long non-coding RNAs (lncRNAs) in the human genome.	82876008	126560777	156074358	87072671	2592	biol_rep1	Lonza Catalog #: CC-2509	HDF (neonatal)	Experiment control	NA	ASO_MALAT1	ASO	6							hamilton_perturbation	1	male	MALAT1	G0251562	skin
DRR176398	CNhi10537_CAC.experiment	DRX166962	DRS103412	SAMD00167992	Homo sapiens	FALSE	TRUE	NA	FANTOM6 project	DRP005280	PRJDB7993	9434856	47	CAGE	TRANSCRIPTOMIC	This project aims to systematically elucidate the function of long non-coding RNAs (lncRNAs) in the human genome.	77383209	124250996	150098671	91702606	2750	Fibroblast_4	Lonza Catalog #: CC-2509	HDF (neonatal)	Reference	NA	NA	None	0							reference	1	male	NA	NA	skin
DRR176397	CNhi10537_ATG.experiment	DRX166961	DRS103445	SAMD00168025	Homo sapiens	FALSE	TRUE	NA	FANTOM6 project	DRP005280	PRJDB7993	13874137	47	CAGE	TRANSCRIPTOMIC	This project aims to systematically elucidate the function of long non-coding RNAs (lncRNAs) in the human genome.	112930812	185353251	226072152	127724220	4004	biol_rep1	Lonza Catalog #: CC-2509	HDF (neonatal)	Targeted	NA	ASO_G0234327_01	ASO	6							hamilton_perturbation	1	male	AC012146.7	G0234327	skin
DRR176396	CNhi10537_AGT.experiment	DRX166960	DRS103379	SAMD00167959	Homo sapiens	FALSE	TRUE	NA	FANTOM6 project	DRP005280	PRJDB7993	14349519	47	CAGE	TRANSCRIPTOMIC	This project aims to systematically elucidate the function of long non-coding RNAs (lncRNAs) in the human genome.	117862633	189559901	235700317	131300379	4163	biol_rep22	Lonza Catalog #: CC-2509	HDF (neonatal)	Negative control	NA	ASO_NC_A	ASO	5							hamilton_perturbation	1	male	NA	NA	skin
DRR176331	CNhi10528_TAC.experiment	DRX166895	DRS103356	SAMD00167936	Homo sapiens	FALSE	TRUE	NA	FANTOM6 project	DRP005280	PRJDB7993	14609095	47	CAGE	TRANSCRIPTOMIC	This project aims to systematically elucidate the function of long non-coding RNAs (lncRNAs) in the human genome.	124680741	193081496	234191047	134614927	59254	biol_rep2	Lonza Catalog #: CC-2509	HDF (neonatal)	Targeted	NA	ASO_G0180769_03	ASO	5							hamilton_perturbation	1	male	WDFY3-AS2	G0180769	skin
DRR176330	CNhi10528_GCT.experiment	DRX166894	DRS103295	SAMD00167875	Homo sapiens	FALSE	TRUE	NA	FANTOM6 project	DRP005280	PRJDB7993	14786932	47	CAGE	TRANSCRIPTOMIC	This project aims to systematically elucidate the function of long non-coding RNAs (lncRNAs) in the human genome.	117437629	199289392	249813196	128385483	60104	biol_rep1	Lonza Catalog #: CC-2509	HDF (neonatal)	Targeted	NA	ASO_G0226823_08	ASO	4							hamilton_perturbation	1	male	SUGT1P	G0226823	skin
DRR176329	CNhi10528_GCG.experiment	DRX166893	DRS103314	SAMD00167894	Homo sapiens	FALSE	TRUE	NA	FANTOM6 project	DRP005280	PRJDB7993	13247145	47	CAGE	TRANSCRIPTOMIC	This project aims to systematically elucidate the function of long non-coding RNAs (lncRNAs) in the human genome.	112579418	173568084	215307288	121109319	51706	biol_rep2	Lonza Catalog #: CC-2509	HDF (neonatal)	Targeted	NA	ASO_G0228109_06	ASO	4							hamilton_perturbation	1	male	MFI2-AS1	G0228109	skin
DRR176328	CNhi10528_CAC.experiment	DRX166892	DRS103288	SAMD00167868	Homo sapiens	FALSE	TRUE	NA	FANTOM6 project	DRP005280	PRJDB7993	17624981	47	CAGE	TRANSCRIPTOMIC	This project aims to systematically elucidate the function of long non-coding RNAs (lncRNAs) in the human genome.	152792872	232179398	278846510	164483992	71335	biol_rep2	Lonza Catalog #: CC-2509	HDF (neonatal)	Targeted	NA	ASO_G0225377_05	ASO	4							hamilton_perturbation	1	male	RP5-1103G7.4	G0225377	skin
DRR176327	CNhi10528_ATG.experiment	DRX166891	DRS103304	SAMD00167884	Homo sapiens	FALSE	TRUE	NA	FANTOM6 project	DRP005280	PRJDB7993	15491267	47	CAGE	TRANSCRIPTOMIC	This project aims to systematically elucidate the function of long non-coding RNAs (lncRNAs) in the human genome.	125215616	208075592	253504908	141231013	62420	biol_rep2	Lonza Catalog #: CC-2509	HDF (neonatal)	Targeted	NA	ASO_G0226823_03	ASO	4							hamilton_perturbation	1	male	SUGT1P	G0226823	skin
DRR176326	CNhi10528_AGT.experiment	DRX166890	DRS103267	SAMD00167847	Homo sapiens	FALSE	TRUE	NA	FANTOM6 project	DRP005280	PRJDB7993	13621681	47	CAGE	TRANSCRIPTOMIC	This project aims to systematically elucidate the function of long non-coding RNAs (lncRNAs) in the human genome.	115481568	180179189	223021073	121482938	54239	biol_rep1	Lonza Catalog #: CC-2509	HDF (neonatal)	Targeted	NA	ASO_G0223478_03	ASO	4							hamilton_perturbation	1	male	RP11-545E17.3	G0223478	skin
DRR176325	CNhi10528_ACG.experiment	DRX166889	DRS103352	SAMD00167932	Homo sapiens	FALSE	TRUE	NA	FANTOM6 project	DRP005280	PRJDB7993	12140679	47	CAGE	TRANSCRIPTOMIC	This project aims to systematically elucidate the function of long non-coding RNAs (lncRNAs) in the human genome.	99932514	161318841	202468984	106844022	47552	biol_rep13	Lonza Catalog #: CC-2509	HDF (neonatal)	Negative control	NA	ASO_NC_A	ASO	5							hamilton_perturbation	1	male	NA	NA	skin
DRR176324	CNhi10528_ACC.experiment	DRX166888	DRS103312	SAMD00167892	Homo sapiens	FALSE	TRUE	NA	FANTOM6 project	DRP005280	PRJDB7993	17637147	47	CAGE	TRANSCRIPTOMIC	This project aims to systematically elucidate the function of long non-coding RNAs (lncRNAs) in the human genome.	143397939	234585922	289067845	161824661	69542	biol_rep2	Lonza Catalog #: CC-2509	HDF (neonatal)	Targeted	NA	ASO_G0228109_07	ASO	4							hamilton_perturbation	1	male	MFI2-AS1	G0228109	skin
DRR176259	CNhi10496_GCT.experiment	DRX166823	DRS103252	SAMD00167832	Homo sapiens	FALSE	TRUE	NA	FANTOM6 project	DRP005280	PRJDB7993	13811608	47	CAGE	TRANSCRIPTOMIC	This project aims to systematically elucidate the function of long non-coding RNAs (lncRNAs) in the human genome.	111099365	186230935	230956975	120665815	192486	biol_rep1	Lonza Catalog #: CC-2509	HDF (neonatal)	Targeted	NA	ASO_G0231187_07	ASO	3							hamilton_perturbation	1	male	RP11-38L15.3	G0231187	skin
DRR176258	CNhi10496_GCG.experiment	DRX166822	DRS103211	SAMD00167791	Homo sapiens	FALSE	TRUE	NA	FANTOM6 project	DRP005280	PRJDB7993	10080491	47	CAGE	TRANSCRIPTOMIC	This project aims to systematically elucidate the function of long non-coding RNAs (lncRNAs) in the human genome.	84664449	133000474	165904007	90077486	136661	biol_rep13	Lonza Catalog #: CC-2509	HDF (neonatal)	Negative control	NA	ASO_NC_A	ASO	3							hamilton_perturbation	1	male	NA	NA	skin
DRR176257	CNhi10496_CAC.experiment	DRX166821	DRS103230	SAMD00167810	Homo sapiens	FALSE	TRUE	NA	FANTOM6 project	DRP005280	PRJDB7993	11915783	47	CAGE	TRANSCRIPTOMIC	This project aims to systematically elucidate the function of long non-coding RNAs (lncRNAs) in the human genome.	101113106	155057602	187170671	116533496	166926	biol_rep2	Lonza Catalog #: CC-2509	HDF (neonatal)	Targeted	NA	ASO_G0260833_06	ASO	3							hamilton_perturbation	1	male	AC124789.1	G0260833	skin
DRR176256	CNhi10496_ATG.experiment	DRX166820	DRS103254	SAMD00167834	Homo sapiens	FALSE	TRUE	NA	FANTOM6 project	DRP005280	PRJDB7993	13757483	47	CAGE	TRANSCRIPTOMIC	This project aims to systematically elucidate the function of long non-coding RNAs (lncRNAs) in the human genome.	110023156	186246529	226546878	123588963	196175	biol_rep2	Lonza Catalog #: CC-2509	HDF (neonatal)	Targeted	NA	ASO_G0204054_06	ASO	3							hamilton_perturbation	1	male	LINC00963	G0204054	skin
DRR176255	CNhi10496_AGT.experiment	DRX166819	DRS103187	SAMD00167767	Homo sapiens	FALSE	TRUE	NA	FANTOM6 project	DRP005280	PRJDB7993	15072718	47	CAGE	TRANSCRIPTOMIC	This project aims to systematically elucidate the function of long non-coding RNAs (lncRNAs) in the human genome.	120829579	203017736	252163310	132196605	210516	biol_rep1	Lonza Catalog #: CC-2509	HDF (neonatal)	Targeted	NA	ASO_G0237298_01	ASO	3							hamilton_perturbation	1	male	TTN-AS1	G0237298	skin
DRR176254	CNhi10496_ACG.experiment	DRX166818	DRS103213	SAMD00167793	Homo sapiens	FALSE	TRUE	NA	FANTOM6 project	DRP005280	PRJDB7993	12892467	47	CAGE	TRANSCRIPTOMIC	This project aims to systematically elucidate the function of long non-coding RNAs (lncRNAs) in the human genome.	103009339	174141302	216287466	112327875	179967	biol_rep2	Lonza Catalog #: CC-2509	HDF (neonatal)	Targeted	NA	ASO_G0234171_06	ASO	3							hamilton_perturbation	1	male	AC108488.3	G0234171	skin
DRR176253	CNhi10496_ACC.experiment	DRX166817	DRS103241	SAMD00167821	Homo sapiens	FALSE	TRUE	NA	FANTOM6 project	DRP005280	PRJDB7993	13083730	47	CAGE	TRANSCRIPTOMIC	This project aims to systematically elucidate the function of long non-coding RNAs (lncRNAs) in the human genome.	106819667	175979416	215490993	116464548	180686	biol_rep2	Lonza Catalog #: CC-2509	HDF (neonatal)	Targeted	NA	ASO_C0013510_06	ASO	3							hamilton_perturbation	1	male	CATG00000098831.1	C0013510	skin
DRR176252	CNhi10495_TAC.experiment	DRX166816	DRS103250	SAMD00167830	Homo sapiens	FALSE	TRUE	NA	FANTOM6 project	DRP005280	PRJDB7993	13226545	47	CAGE	TRANSCRIPTOMIC	This project aims to systematically elucidate the function of long non-coding RNAs (lncRNAs) in the human genome.	108122002	177604822	216133418	119587904	199469	biol_rep29	Lonza Catalog #: CC-2509	HDF (neonatal)	Negative control	NA	ASO_NC_A	ASO	3							hamilton_perturbation	1	male	NA	NA	skin
DRR176187	CNhi10487_CAC.experiment	DRX166751	DRS103185	SAMD00167765	Homo sapiens	FALSE	TRUE	NA	FANTOM6 project	DRP005280	PRJDB7993	14765856	47	CAGE	TRANSCRIPTOMIC	This project aims to systematically elucidate the function of long non-coding RNAs (lncRNAs) in the human genome.	123482074	196013395	233613338	140732996	153429	biol_rep1	Lonza Catalog #: CC-2509	HDF (neonatal)	Targeted	NA	ASO_G0230417_01	ASO	3							hamilton_perturbation	1	male	LINC00856	G0230417	skin
DRR176186	CNhi10487_ATG.experiment	DRX166750	DRS103238	SAMD00167818	Homo sapiens	FALSE	TRUE	NA	FANTOM6 project	DRP005280	PRJDB7993	15986904	47	CAGE	TRANSCRIPTOMIC	This project aims to systematically elucidate the function of long non-coding RNAs (lncRNAs) in the human genome.	124351291	219113447	264181638	143570202	167910	biol_rep1	Lonza Catalog #: CC-2509	HDF (neonatal)	Targeted	NA	ASO_G0203721_05	ASO	3							hamilton_perturbation	1	male	LINC00862	G0203721	skin
DRR176185	CNhi10487_AGT.experiment	DRX166749	DRS103243	SAMD00167823	Homo sapiens	FALSE	TRUE	NA	FANTOM6 project	DRP005280	PRJDB7993	17227514	47	CAGE	TRANSCRIPTOMIC	This project aims to systematically elucidate the function of long non-coding RNAs (lncRNAs) in the human genome.	140907822	230966162	281776131	155863339	179704	biol_rep2	Lonza Catalog #: CC-2509	HDF (neonatal)	Targeted	NA	ASO_G0223960_08	ASO	3							hamilton_perturbation	1	male	AC009948.5	G0223960	skin
DRR176184	CNhi10487_ACG.experiment	DRX166748	DRS103264	SAMD00167844	Homo sapiens	FALSE	TRUE	NA	FANTOM6 project	DRP005280	PRJDB7993	14351965	47	CAGE	TRANSCRIPTOMIC	This project aims to systematically elucidate the function of long non-coding RNAs (lncRNAs) in the human genome.	115757022	192531213	238721421	127385019	147680	biol_rep2	Lonza Catalog #: CC-2509	HDF (neonatal)	Targeted	NA	ASO_G0204054_01	ASO	3							hamilton_perturbation	1	male	LINC00963	G0204054	skin
DRR176183	CNhi10487_ACC.experiment	DRX166747	DRS103231	SAMD00167811	Homo sapiens	FALSE	TRUE	NA	FANTOM6 project	DRP005280	PRJDB7993	14785282	47	CAGE	TRANSCRIPTOMIC	This project aims to systematically elucidate the function of long non-coding RNAs (lncRNAs) in the human genome.	121712117	199825558	237900421	135316435	153723	biol_rep2	Lonza Catalog #: CC-2509	HDF (neonatal)	Targeted	NA	ASO_G0267577_03	ASO	3							hamilton_perturbation	1	male	CTD-2587H24.5	G0267577	skin
DRR176182	CNhi10486_TAC.experiment	DRX166746	DRS103249	SAMD00167829	Homo sapiens	FALSE	TRUE	NA	FANTOM6 project	DRP005280	PRJDB7993	16962250	47	CAGE	TRANSCRIPTOMIC	This project aims to systematically elucidate the function of long non-coding RNAs (lncRNAs) in the human genome.	139915471	228270001	271985621	156849366	205291	biol_rep1	Lonza Catalog #: CC-2509	HDF (neonatal)	Targeted	NA	ASO_G0204054_06	ASO	3							hamilton_perturbation	1	male	LINC00963	G0204054	skin
DRR176181	CNhi10486_GCT.experiment	DRX166745	DRS103191	SAMD00167771	Homo sapiens	FALSE	TRUE	NA	FANTOM6 project	DRP005280	PRJDB7993	17019624	47	CAGE	TRANSCRIPTOMIC	This project aims to systematically elucidate the function of long non-coding RNAs (lncRNAs) in the human genome.	136057849	232011523	280821790	150832218	198948	biol_rep1	Lonza Catalog #: CC-2509	HDF (neonatal)	Targeted	NA	ASO_G0240875_10	ASO	3							hamilton_perturbation	1	male	LINC00886	G0240875	skin
DRR176345	CNhi10530_GCT.experiment	DRX166909	DRS103323	SAMD00167903	Homo sapiens	FALSE	TRUE	NA	FANTOM6 project	DRP005280	PRJDB7993	11260651	47	CAGE	TRANSCRIPTOMIC	This project aims to systematically elucidate the function of long non-coding RNAs (lncRNAs) in the human genome.	91215741	150560418	188249889	99146831	77718	biol_rep1	Lonza Catalog #: CC-2509	HDF (neonatal)	Targeted	NA	ASO_G0216775_01	ASO	4							hamilton_perturbation	1	male	RP1-152L7.5	G0216775	skin
DRR176344	CNhi10530_CAC.experiment	DRX166908	DRS103317	SAMD00167897	Homo sapiens	FALSE	TRUE	NA	FANTOM6 project	DRP005280	PRJDB7993	11601665	47	CAGE	TRANSCRIPTOMIC	This project aims to systematically elucidate the function of long non-coding RNAs (lncRNAs) in the human genome.	100962108	151494660	182705489	110038468	77530	biol_rep25	Lonza Catalog #: CC-2509	HDF (neonatal)	Negative control	NA	ASO_NC_A	ASO	4							hamilton_perturbation	1	male	NA	NA	skin
DRR176343	CNhi10530_ATG.experiment	DRX166907	DRS103410	SAMD00167990	Homo sapiens	FALSE	TRUE	NA	FANTOM6 project	DRP005280	PRJDB7993	8941155	47	CAGE	TRANSCRIPTOMIC	This project aims to systematically elucidate the function of long non-coding RNAs (lncRNAs) in the human genome.	70433695	120732431	146565905	82440687	61567	Fibroblast_2	Lonza Catalog #: CC-2509	HDF (neonatal)	Reference	NA	NA	None	0							reference	1	male	NA	NA	skin
DRR176342	CNhi10530_AGT.experiment	DRX166906	DRS103325	SAMD00167905	Homo sapiens	FALSE	TRUE	NA	FANTOM6 project	DRP005280	PRJDB7993	12302771	47	CAGE	TRANSCRIPTOMIC	This project aims to systematically elucidate the function of long non-coding RNAs (lncRNAs) in the human genome.	99019425	164147948	207813625	107163997	85242	biol_rep1	Lonza Catalog #: CC-2509	HDF (neonatal)	Targeted	NA	ASO_G0224086_03	ASO	4							hamilton_perturbation	1	male	LL22NC03-86G7.1	G0224086	skin
DRR176341	CNhi10530_ACG.experiment	DRX166905	DRS103358	SAMD00167938	Homo sapiens	FALSE	TRUE	NA	FANTOM6 project	DRP005280	PRJDB7993	10179548	47	CAGE	TRANSCRIPTOMIC	This project aims to systematically elucidate the function of long non-coding RNAs (lncRNAs) in the human genome.	82017010	136918521	171623017	87812091	68117	biol_rep2	Lonza Catalog #: CC-2509	HDF (neonatal)	Targeted	NA	ASO_G0180769_08	ASO	5							hamilton_perturbation	1	male	WDFY3-AS2	G0180769	skin
DRR176340	CNhi10530_ACC.experiment	DRX166904	DRS103294	SAMD00167874	Homo sapiens	FALSE	TRUE	NA	FANTOM6 project	DRP005280	PRJDB7993	11320136	47	CAGE	TRANSCRIPTOMIC	This project aims to systematically elucidate the function of long non-coding RNAs (lncRNAs) in the human genome.	94534648	150543124	184037836	102855460	75324	biol_rep2	Lonza Catalog #: CC-2509	HDF (neonatal)	Targeted	NA	ASO_G0225439_06	ASO	4							hamilton_perturbation	1	male	BOLA3-AS1	G0225439	skin
DRR176275	CNhi10521_GCT.experiment	DRX166839	DRS103330	SAMD00167910	Homo sapiens	FALSE	TRUE	NA	FANTOM6 project	DRP005280	PRJDB7993	18498761	47	CAGE	TRANSCRIPTOMIC	This project aims to systematically elucidate the function of long non-coding RNAs (lncRNAs) in the human genome.	154346184	248520051	305486039	161085586	3907	biol_rep1	Lonza Catalog #: CC-2509	HDF (neonatal)	Targeted	NA	ASO_C0000830_08	ASO	5							hamilton_perturbation	1	male	CDKN2C	C0000830	skin
DRR176274	CNhi10521_GCG.experiment	DRX166838	DRS103284	SAMD00167864	Homo sapiens	FALSE	TRUE	NA	FANTOM6 project	DRP005280	PRJDB7993	14535781	47	CAGE	TRANSCRIPTOMIC	This project aims to systematically elucidate the function of long non-coding RNAs (lncRNAs) in the human genome.	129785530	191605485	231249012	130538779	2901	biol_rep1	Lonza Catalog #: CC-2509	HDF (neonatal)	Targeted	NA	ASO_G0225973_10	ASO	4							hamilton_perturbation	1	male	RP11-139H15.1	G0225973	skin
DRR176273	CNhi10521_CAC.experiment	DRX166837	DRS103268	SAMD00167848	Homo sapiens	FALSE	TRUE	NA	FANTOM6 project	DRP005280	PRJDB7993	20745653	47	CAGE	TRANSCRIPTOMIC	This project aims to systematically elucidate the function of long non-coding RNAs (lncRNAs) in the human genome.	181295623	276445615	324039127	193261161	4165	biol_rep1	Lonza Catalog #: CC-2509	HDF (neonatal)	Targeted	NA	ASO_G0224165_10	ASO	4							hamilton_perturbation	1	male	DNAJC27-AS1	G0224165	skin
DRR176272	CNhi10521_ATG.experiment	DRX166836	DRS103409	SAMD00167989	Homo sapiens	FALSE	TRUE	NA	FANTOM6 project	DRP005280	PRJDB7993	11175412	47	CAGE	TRANSCRIPTOMIC	This project aims to systematically elucidate the function of long non-coding RNAs (lncRNAs) in the human genome.	93130660	148911222	171141118	112059185	2179	Fibroblast_1	Lonza Catalog #: CC-2509	HDF (neonatal)	Reference	NA	NA	None	0							reference	1	male	NA	NA	skin
DRR176271	CNhi10521_AGT.experiment	DRX166835	DRS103289	SAMD00167869	Homo sapiens	FALSE	TRUE	NA	FANTOM6 project	DRP005280	PRJDB7993	18154652	47	CAGE	TRANSCRIPTOMIC	This project aims to systematically elucidate the function of long non-coding RNAs (lncRNAs) in the human genome.	155872843	240767861	293934608	162689736	3596	biol_rep9	Lonza Catalog #: CC-2509	HDF (neonatal)	Negative control	NA	ASO_NC_A	ASO	4							hamilton_perturbation	1	male	NA	NA	skin
DRR176270	CNhi10521_ACG.experiment	DRX166834	DRS103324	SAMD00167904	Homo sapiens	FALSE	TRUE	NA	FANTOM6 project	DRP005280	PRJDB7993	19076896	47	CAGE	TRANSCRIPTOMIC	This project aims to systematically elucidate the function of long non-coding RNAs (lncRNAs) in the human genome.	158579497	254026678	314493317	169510936	3684	biol_rep1	Lonza Catalog #: CC-2509	HDF (neonatal)	Targeted	NA	ASO_G0216775_03	ASO	4							hamilton_perturbation	1	male	RP1-152L7.5	G0216775	skin
DRR176269	CNhi10521_ACC.experiment	DRX166833	DRS103353	SAMD00167933	Homo sapiens	FALSE	TRUE	NA	FANTOM6 project	DRP005280	PRJDB7993	20498112	47	CAGE	TRANSCRIPTOMIC	This project aims to systematically elucidate the function of long non-coding RNAs (lncRNAs) in the human genome.	172051297	275201375	332437981	183716692	3919	biol_rep1	Lonza Catalog #: CC-2509	HDF (neonatal)	Targeted	NA	ASO_G0180769_03	ASO	5							hamilton_perturbation	1	male	WDFY3-AS2	G0180769	skin
DRR176268	CNhi10497_TAC.experiment	DRX166832	DRS103182	SAMD00167762	Homo sapiens	FALSE	TRUE	NA	FANTOM6 project	DRP005280	PRJDB7993	12936368	47	CAGE	TRANSCRIPTOMIC	This project aims to systematically elucidate the function of long non-coding RNAs (lncRNAs) in the human genome.	104214266	174450377	212864479	116279536	200638	biol_rep5	Lonza Catalog #: CC-2509	HDF (neonatal)	Negative control	NA	ASO_NC_A	ASO	3							hamilton_perturbation	1	male	NA	NA	skin
DRR176203	CNhi10489_GCG.experiment	DRX166767	DRS103257	SAMD00167837	Homo sapiens	FALSE	TRUE	NA	FANTOM6 project	DRP005280	PRJDB7993	12590848	47	CAGE	TRANSCRIPTOMIC	This project aims to systematically elucidate the function of long non-coding RNAs (lncRNAs) in the human genome.	105320336	165971690	206205153	114130150	142527	biol_rep1	Lonza Catalog #: CC-2509	HDF (neonatal)	Targeted	NA	ASO_C0020672_01	ASO	3							hamilton_perturbation	1	male	CATG00000017883.1	C0020672	skin
DRR176202	CNhi10489_CAC.experiment	DRX166766	DRS103235	SAMD00167815	Homo sapiens	FALSE	TRUE	NA	FANTOM6 project	DRP005280	PRJDB7993	12977176	47	CAGE	TRANSCRIPTOMIC	This project aims to systematically elucidate the function of long non-coding RNAs (lncRNAs) in the human genome.	106118634	172682474	208108999	122867464	149701	biol_rep2	Lonza Catalog #: CC-2509	HDF (neonatal)	Targeted	NA	ASO_G0259091_01	ASO	3							hamilton_perturbation	1	male	LINC00517	G0259091	skin
DRR176201	CNhi10489_AGT.experiment	DRX166765	DRS103193	SAMD00167773	Homo sapiens	FALSE	TRUE	NA	FANTOM6 project	DRP005280	PRJDB7993	14079909	47	CAGE	TRANSCRIPTOMIC	This project aims to systematically elucidate the function of long non-coding RNAs (lncRNAs) in the human genome.	113086391	189104288	234122578	125284583	157883	biol_rep2	Lonza Catalog #: CC-2509	HDF (neonatal)	Targeted	NA	ASO_G0237298_09	ASO	3							hamilton_perturbation	1	male	TTN-AS1	G0237298	skin
DRR176200	CNhi10489_ACG.experiment	DRX166764	DRS103245	SAMD00167825	Homo sapiens	FALSE	TRUE	NA	FANTOM6 project	DRP005280	PRJDB7993	14969455	47	CAGE	TRANSCRIPTOMIC	This project aims to systematically elucidate the function of long non-coding RNAs (lncRNAs) in the human genome.	120589409	199551265	250353976	132900563	169172	biol_rep1	Lonza Catalog #: CC-2509	HDF (neonatal)	Targeted	NA	ASO_G0203721_02	ASO	3							hamilton_perturbation	1	male	LINC00862	G0203721	skin
DRR176199	CNhi10489_ACC.experiment	DRX166763	DRS103229	SAMD00167809	Homo sapiens	FALSE	TRUE	NA	FANTOM6 project	DRP005280	PRJDB7993	15965980	47	CAGE	TRANSCRIPTOMIC	This project aims to systematically elucidate the function of long non-coding RNAs (lncRNAs) in the human genome.	126896635	216710648	263336004	143279429	178344	biol_rep1	Lonza Catalog #: CC-2509	HDF (neonatal)	Targeted	NA	ASO_G0272269_06	ASO	3							hamilton_perturbation	1	male	RP11-500C11.3	G0272269	skin
DRR176198	CNhi10488_TAC.experiment	DRX166762	DRS103247	SAMD00167827	Homo sapiens	FALSE	TRUE	NA	FANTOM6 project	DRP005280	PRJDB7993	16398204	47	CAGE	TRANSCRIPTOMIC	This project aims to systematically elucidate the function of long non-coding RNAs (lncRNAs) in the human genome.	132903631	222660718	268199759	146772369	179111	biol_rep1	Lonza Catalog #: CC-2509	HDF (neonatal)	Targeted	NA	ASO_C0020672_02	ASO	3							hamilton_perturbation	1	male	CATG00000017883.1	C0020672	skin
DRR176197	CNhi10488_GCT.experiment	DRX166761	DRS103237	SAMD00167817	Homo sapiens	FALSE	TRUE	NA	FANTOM6 project	DRP005280	PRJDB7993	13970654	47	CAGE	TRANSCRIPTOMIC	This project aims to systematically elucidate the function of long non-coding RNAs (lncRNAs) in the human genome.	111631332	189442387	232600184	122794951	151884	biol_rep1	Lonza Catalog #: CC-2509	HDF (neonatal)	Targeted	NA	ASO_C0013510_06	ASO	3							hamilton_perturbation	1	male	CATG00000098831.1	C0013510	skin
DRR176196	CNhi10488_GCG.experiment	DRX166760	DRS103216	SAMD00167796	Homo sapiens	FALSE	TRUE	NA	FANTOM6 project	DRP005280	PRJDB7993	11923428	47	CAGE	TRANSCRIPTOMIC	This project aims to systematically elucidate the function of long non-coding RNAs (lncRNAs) in the human genome.	99547516	157430572	195046872	108247204	128952	biol_rep1	Lonza Catalog #: CC-2509	HDF (neonatal)	Targeted	NA	ASO_G0234171_03	ASO	3							hamilton_perturbation	1	male	AC108488.3	G0234171	skin
DRR176131	CNhi10472_ATG.experiment	DRX166695	DRS103159	SAMD00167739	Homo sapiens	FALSE	TRUE	NA	FANTOM6 project	DRP005280	PRJDB7993	23900630	47	CAGE	TRANSCRIPTOMIC	This project aims to systematically elucidate the function of long non-coding RNAs (lncRNAs) in the human genome.	186537066	324090393	392460879	220107285	133987	biol_rep1	Lonza Catalog #: CC-2509	HDF (neonatal)	Targeted	NA	ASO_G0246089_02	ASO	2							hamilton_perturbation	1	male	RP11-115C21.2	G0246089	skin
DRR176130	CNhi10472_AGT.experiment	DRX166694	DRS103105	SAMD00167684	Homo sapiens	FALSE	TRUE	NA	FANTOM6 project	DRP005280	PRJDB7993	17445786	47	CAGE	TRANSCRIPTOMIC	This project aims to systematically elucidate the function of long non-coding RNAs (lncRNAs) in the human genome.	144053312	232350782	286785141	156667373	95334	biol_rep1	Lonza Catalog #: CC-2509	HDF (neonatal)	Targeted	NA	ASO_G0223546_02	ASO	2							hamilton_perturbation	1	male	LINC00630	G0223546	skin
DRR176129	CNhi10472_ACG.experiment	DRX166693	DRS103141	SAMD00167721	Homo sapiens	FALSE	TRUE	NA	FANTOM6 project	DRP005280	PRJDB7993	15554815	47	CAGE	TRANSCRIPTOMIC	This project aims to systematically elucidate the function of long non-coding RNAs (lncRNAs) in the human genome.	128142055	208409798	255427005	139014161	83286	biol_rep2	Lonza Catalog #: CC-2509	HDF (neonatal)	Targeted	NA	ASO_C013368_02	ASO	2							hamilton_perturbation	1	male	RP11-150O12.1	G0253161	skin
DRR176128	CNhi10472_ACC.experiment	DRX166692	DRS103083	SAMD00167662	Homo sapiens	FALSE	TRUE	NA	FANTOM6 project	DRP005280	PRJDB7993	15970345	47	CAGE	TRANSCRIPTOMIC	This project aims to systematically elucidate the function of long non-coding RNAs (lncRNAs) in the human genome.	129891518	215709827	260727775	144189322	87773	biol_rep1	Lonza Catalog #: CC-2509	HDF (neonatal)	Experiment control	NA	ASO_MALAT1	ASO	2							hamilton_perturbation	1	male	MALAT1	G0251562	skin
DRR176127	CNhi10471_TAC.experiment	DRX166691	DRS103113	SAMD00167693	Homo sapiens	FALSE	TRUE	NA	FANTOM6 project	DRP005280	PRJDB7993	20803423	47	CAGE	TRANSCRIPTOMIC	This project aims to systematically elucidate the function of long non-coding RNAs (lncRNAs) in the human genome.	170245415	280801258	337558396	189055418	100394	biol_rep2	Lonza Catalog #: CC-2509	HDF (neonatal)	Targeted	NA	ASO_G0212978_02	ASO	2							hamilton_perturbation	1	male	AC016747.3	G0212978	skin
DRR176126	CNhi10471_GCT.experiment	DRX166690	DRS103125	SAMD00167705	Homo sapiens	FALSE	TRUE	NA	FANTOM6 project	DRP005280	PRJDB7993	17568005	47	CAGE	TRANSCRIPTOMIC	This project aims to systematically elucidate the function of long non-coding RNAs (lncRNAs) in the human genome.	142814767	237563034	289955085	155275377	87972	biol_rep2	Lonza Catalog #: CC-2509	HDF (neonatal)	Targeted	NA	ASO_G0212978_03	ASO	2							hamilton_perturbation	1	male	AC016747.3	G0212978	skin
DRR176125	CNhi10471_GCG.experiment	DRX166689	DRS103116	SAMD00167696	Homo sapiens	FALSE	TRUE	NA	FANTOM6 project	DRP005280	PRJDB7993	15619588	47	CAGE	TRANSCRIPTOMIC	This project aims to systematically elucidate the function of long non-coding RNAs (lncRNAs) in the human genome.	133966175	204443285	252350314	143284527	76335	biol_rep1	Lonza Catalog #: CC-2509	HDF (neonatal)	Targeted	NA	ASO_G0223811_04	ASO	2							hamilton_perturbation	1	male	CATG00000089639.1	G0223811	skin
DRR176124	CNhi10471_CAC.experiment	DRX166688	DRS103133	SAMD00167713	Homo sapiens	FALSE	TRUE	NA	FANTOM6 project	DRP005280	PRJDB7993	14874028	47	CAGE	TRANSCRIPTOMIC	This project aims to systematically elucidate the function of long non-coding RNAs (lncRNAs) in the human genome.	128731059	195961826	229879770	144435255	71406	biol_rep17	Lonza Catalog #: CC-2509	HDF (neonatal)	Experiment control	NA	ASO_MALAT1	ASO	2							hamilton_perturbation	1	male	MALAT1	G0251562	skin
DRR176059	CNhi10461_ACC.experiment	DRX166623	DRS103007	SAMD00167584	Homo sapiens	FALSE	TRUE	NA	FANTOM6 project	DRP005280	PRJDB7993	17889338	47	CAGE	TRANSCRIPTOMIC	This project aims to systematically elucidate the function of long non-coding RNAs (lncRNAs) in the human genome.	143796230	240787380	294509360	161637155	68761	biol_rep1	Lonza Catalog #: CC-2509	HDF (neonatal)	Targeted	NA	ASO_G0163364_06	ASO	1							hamilton_perturbation	1	male	AC017048.3	G0163364	skin
DRR176058	CNhi10460_TAC.experiment	DRX166622	DRS103019	SAMD00167596	Homo sapiens	FALSE	TRUE	NA	FANTOM6 project	DRP005280	PRJDB7993	13772480	47	CAGE	TRANSCRIPTOMIC	This project aims to systematically elucidate the function of long non-coding RNAs (lncRNAs) in the human genome.	119622392	183926299	221069937	122596316	91616	biol_rep19	Lonza Catalog #: CC-2509	HDF (neonatal)	Negative control	NA	ASO_NC_A	ASO	1							hamilton_perturbation	1	male	NA	NA	skin
DRR176057	CNhi10460_GCT.experiment	DRX166621	DRS103039	SAMD00167617	Homo sapiens	FALSE	TRUE	NA	FANTOM6 project	DRP005280	PRJDB7993	16138053	47	CAGE	TRANSCRIPTOMIC	This project aims to systematically elucidate the function of long non-coding RNAs (lncRNAs) in the human genome.	131320797	216216411	266976588	143867842	106853	biol_rep2	Lonza Catalog #: CC-2509	HDF (neonatal)	Targeted	NA	ASO_G0250742_01	ASO	1							hamilton_perturbation	1	male	RP11-834C11.4	G0250742	skin
DRR176056	CNhi10460_GCG.experiment	DRX166620	DRS103013	SAMD00167590	Homo sapiens	FALSE	TRUE	NA	FANTOM6 project	DRP005280	PRJDB7993	12429098	47	CAGE	TRANSCRIPTOMIC	This project aims to systematically elucidate the function of long non-coding RNAs (lncRNAs) in the human genome.	106813662	163061486	200659495	113553385	79578	biol_rep1	Lonza Catalog #: CC-2509	HDF (neonatal)	Targeted	NA	ASO_G0229847_01	ASO	1							hamilton_perturbation	1	male	EMX2OS	G0229847	skin
DRR176055	CNhi10460_CAC.experiment	DRX166619	DRS103001	SAMD00167578	Homo sapiens	FALSE	TRUE	NA	FANTOM6 project	DRP005280	PRJDB7993	12640019	47	CAGE	TRANSCRIPTOMIC	This project aims to systematically elucidate the function of long non-coding RNAs (lncRNAs) in the human genome.	110432199	166305499	197956230	119304589	82376	biol_rep7	Lonza Catalog #: CC-2509	HDF (neonatal)	Negative control	NA	ASO_NC_A	ASO	1							hamilton_perturbation	1	male	NA	NA	skin
DRR176054	CNhi10460_ATG.experiment	DRX166618	DRS103006	SAMD00167583	Homo sapiens	FALSE	TRUE	NA	FANTOM6 project	DRP005280	PRJDB7993	18302823	47	CAGE	TRANSCRIPTOMIC	This project aims to systematically elucidate the function of long non-coding RNAs (lncRNAs) in the human genome.	146119292	248507724	299765265	165719682	120718	biol_rep15	Lonza Catalog #: CC-2509	HDF (neonatal)	Negative control	NA	ASO_NC_A	ASO	1							hamilton_perturbation	1	male	NA	NA	skin
DRR176053	CNhi10460_AGT.experiment	DRX166617	DRS103016	SAMD00167593	Homo sapiens	FALSE	TRUE	NA	FANTOM6 project	DRP005280	PRJDB7993	18425767	47	CAGE	TRANSCRIPTOMIC	This project aims to systematically elucidate the function of long non-coding RNAs (lncRNAs) in the human genome.	149025412	246763781	305179661	164920229	121966	biol_rep29	Lonza Catalog #: CC-2509	HDF (neonatal)	Experiment control	NA	ASO_MALAT1	ASO	1							hamilton_perturbation	1	male	MALAT1	G0251562	skin
DRR176052	CNhi10460_ACG.experiment	DRX166616	DRS103047	SAMD00167625	Homo sapiens	FALSE	TRUE	NA	FANTOM6 project	DRP005280	PRJDB7993	14280177	47	CAGE	TRANSCRIPTOMIC	This project aims to systematically elucidate the function of long non-coding RNAs (lncRNAs) in the human genome.	117062444	190104114	236775575	127135257	90929	biol_rep8	Lonza Catalog #: CC-2509	HDF (neonatal)	Negative control	NA	ASO_NC_A	ASO	1							hamilton_perturbation	1	male	NA	NA	skin
DRR177131	CNhi10842_GCT.experiment	DRX167695	DRS103808	SAMD00168388	Homo sapiens	FALSE	TRUE	NA	FANTOM6 project	DRP005280	PRJDB7993	10228756	47	CAGE	TRANSCRIPTOMIC	This project aims to systematically elucidate the function of long non-coding RNAs (lncRNAs) in the human genome.	85249267	138082910	163963361	93414603	41391	biol_rep1	Lonza Catalog #: CC-2509	HDF (neonatal)	Targeted	NA	sgRNA_TERC_gRNA1	CRISPRi	22							manual_perturbation	1	male	TERC	G0277925	skin
DRR177130	CNhi10842_ACG.experiment	DRX167694	DRS103807	SAMD00168387	Homo sapiens	FALSE	TRUE	NA	FANTOM6 project	DRP005280	PRJDB7993	18432436	47	CAGE	TRANSCRIPTOMIC	This project aims to systematically elucidate the function of long non-coding RNAs (lncRNAs) in the human genome.	150075593	251482478	300258203	164423395	84823	biol_rep3	Lonza Catalog #: CC-2509	HDF (neonatal)	Negative control	NA	sgRNA_NC_gRNA2	CRISPRi	22							manual_perturbation	1	male	NA	NA	skin
DRR177129	CNhi10837_TAC.experiment	DRX167693	DRS102907	SAMD00167478	Homo sapiens	FALSE	TRUE	NA	FANTOM6 project	DRP005280	PRJDB7993	17411290	47	CAGE	TRANSCRIPTOMIC	This project aims to systematically elucidate the function of long non-coding RNAs (lncRNAs) in the human genome.	150027962	232142775	276946768	159184397	28728	biol_rep2	Lonza Catalog #: CC-2509	HDF (neonatal)	Negative control	NA	ASO_NC_A	ASO	19							hamilton_perturbation	1	male	NA	NA	skin
DRR177128	CNhi10837_GCT.experiment	DRX167692	DRS102931	SAMD00167502	Homo sapiens	FALSE	TRUE	NA	FANTOM6 project	DRP005280	PRJDB7993	9047520	47	CAGE	TRANSCRIPTOMIC	This project aims to systematically elucidate the function of long non-coding RNAs (lncRNAs) in the human genome.	78801468	119049015	144098360	83271799	12798	biol_rep1	Lonza Catalog #: CC-2509	HDF (neonatal)	Targeted	NA	ASO_G0245958_AD_04	ASO	19							hamilton_perturbation	1	male	RP11-33B1.1	G0245958	skin
DRR177127	CNhi10837_GCG.experiment	DRX167691	DRS102932	SAMD00167503	Homo sapiens	FALSE	TRUE	NA	FANTOM6 project	DRP005280	PRJDB7993	10297635	47	CAGE	TRANSCRIPTOMIC	This project aims to systematically elucidate the function of long non-coding RNAs (lncRNAs) in the human genome.	90918252	134587725	164098827	94369069	14972	biol_rep1	Lonza Catalog #: CC-2509	HDF (neonatal)	Targeted	NA	ASO_G0246430_AD_03	ASO	19							hamilton_perturbation	1	male	LINC00968	G0246430	skin
DRR177126	CNhi10837_CAC.experiment	DRX167690	DRS103732	SAMD00168312	Homo sapiens	FALSE	TRUE	NA	FANTOM6 project	DRP005280	PRJDB7993	9926818	47	CAGE	TRANSCRIPTOMIC	This project aims to systematically elucidate the function of long non-coding RNAs (lncRNAs) in the human genome.	83353170	134441911	163666641	85082719	16005	biol_rep2	Lonza Catalog #: CC-2509	HDF (neonatal)	Targeted	NA	ASO_G0180769_AD_03	ASO	21							hamilton_perturbation	1	male	WDFY3-AS2	G0180769	skin
DRR177125	CNhi10837_ATG.experiment	DRX167689	DRS102912	SAMD00167483	Homo sapiens	FALSE	TRUE	NA	FANTOM6 project	DRP005280	PRJDB7993	39065738	47	CAGE	TRANSCRIPTOMIC	This project aims to systematically elucidate the function of long non-coding RNAs (lncRNAs) in the human genome.	401069115	489353691	562271262	383339324	56294	biol_rep2	Lonza Catalog #: CC-2509	HDF (neonatal)	Targeted	NA	ASO_G0237187_AD_08	ASO	19							hamilton_perturbation	1	male	NR2F1-AS1	G0237187	skin
DRR177124	CNhi10837_AGT.experiment	DRX167688	DRS103745	SAMD00168325	Homo sapiens	FALSE	TRUE	NA	FANTOM6 project	DRP005280	PRJDB7993	14732889	47	CAGE	TRANSCRIPTOMIC	This project aims to systematically elucidate the function of long non-coding RNAs (lncRNAs) in the human genome.	126058380	196317822	237631681	132416470	21430	biol_rep6	Lonza Catalog #: CC-2509	HDF (neonatal)	Negative control	NA	ASO_NC_A	ASO	21							hamilton_perturbation	1	male	NA	NA	skin
DRR177059	CNhi10821_ACC.experiment	DRX167623	DRS103778	SAMD00168358	Homo sapiens	FALSE	TRUE	NA	FANTOM6 project	DRP005280	PRJDB7993	23488651	47	CAGE	TRANSCRIPTOMIC	This project aims to systematically elucidate the function of long non-coding RNAs (lncRNAs) in the human genome.	208620798	313059912	369105662	213126561	53664	biol_rep2	Lonza Catalog #: CC-2509	HDF (neonatal)	Targeted	NA	siRNA_s19501	siRNA	21							hamilton_perturbation	1	male	CHAF1A	G0167670	skin
DRR177058	CNhi10820_TAC.experiment	DRX167622	DRS102981	SAMD00167552	Homo sapiens	FALSE	TRUE	NA	FANTOM6 project	DRP005280	PRJDB7993	25840381	47	CAGE	TRANSCRIPTOMIC	This project aims to systematically elucidate the function of long non-coding RNAs (lncRNAs) in the human genome.	226436322	344784653	402982596	240249238	45098	biol_rep1	Lonza Catalog #: CC-2509	HDF (neonatal)	Targeted	NA	siRNA_s13235	siRNA	20							hamilton_perturbation	1	male	SNRPD3	G0100028	skin
DRR177057	CNhi10820_GCT.experiment	DRX167621	DRS103727	SAMD00168307	Homo sapiens	FALSE	TRUE	NA	FANTOM6 project	DRP005280	PRJDB7993	10177958	47	CAGE	TRANSCRIPTOMIC	This project aims to systematically elucidate the function of long non-coding RNAs (lncRNAs) in the human genome.	86507798	134153481	161295422	96389501	17824	biol_rep4	Lonza Catalog #: CC-2509	HDF (neonatal)	Negative control	NA	siRNA_NC_2	siRNA	20							hamilton_perturbation	1	male	NA	NA	skin
DRR177056	CNhi10820_GCG.experiment	DRX167620	DRS103720	SAMD00168300	Homo sapiens	FALSE	TRUE	NA	FANTOM6 project	DRP005280	PRJDB7993	7771202	47	CAGE	TRANSCRIPTOMIC	This project aims to systematically elucidate the function of long non-coding RNAs (lncRNAs) in the human genome.	68103567	101531366	123442371	72154559	14631	biol_rep1	Lonza Catalog #: CC-2509	HDF (neonatal)	Targeted	NA	siRNA_s10737	siRNA	20							hamilton_perturbation	1	male	EXOSC10	G0171824	skin
DRR177055	CNhi10820_CAC.experiment	DRX167619	DRS103718	SAMD00168298	Homo sapiens	FALSE	TRUE	NA	FANTOM6 project	DRP005280	PRJDB7993	15989823	47	CAGE	TRANSCRIPTOMIC	This project aims to systematically elucidate the function of long non-coding RNAs (lncRNAs) in the human genome.	129140393	218300794	264946443	139105941	28110	biol_rep1	Lonza Catalog #: CC-2509	HDF (neonatal)	Targeted	NA	siRNA_s27230	siRNA	20							hamilton_perturbation	1	male	EXOSC3	G0107371	skin
DRR177054	CNhi10820_ATG.experiment	DRX167618	DRS103769	SAMD00168349	Homo sapiens	FALSE	TRUE	NA	FANTOM6 project	DRP005280	PRJDB7993	17445604	47	CAGE	TRANSCRIPTOMIC	This project aims to systematically elucidate the function of long non-coding RNAs (lncRNAs) in the human genome.	150603565	234187425	277521274	157597233	33891	biol_rep2	Lonza Catalog #: CC-2509	HDF (neonatal)	Targeted	NA	siRNA_s15706	siRNA	21							hamilton_perturbation	1	male	CHAF1B	G0159259	skin
DRR177053	CNhi10820_AGT.experiment	DRX167617	DRS103773	SAMD00168353	Homo sapiens	FALSE	TRUE	NA	FANTOM6 project	DRP005280	PRJDB7993	12525882	47	CAGE	TRANSCRIPTOMIC	This project aims to systematically elucidate the function of long non-coding RNAs (lncRNAs) in the human genome.	107431865	168084792	201425998	111749042	24757	biol_rep1	Lonza Catalog #: CC-2509	HDF (neonatal)	Targeted	NA	siRNA_s19501	siRNA	21							hamilton_perturbation	1	male	CHAF1A	G0167670	skin
DRR177052	CNhi10820_ACG.experiment	DRX167616	DRS103764	SAMD00168344	Homo sapiens	FALSE	TRUE	NA	FANTOM6 project	DRP005280	PRJDB7993	22844032	47	CAGE	TRANSCRIPTOMIC	This project aims to systematically elucidate the function of long non-coding RNAs (lncRNAs) in the human genome.	196803139	303258664	369115244	204449945	42512	biol_rep1	Lonza Catalog #: CC-2509	HDF (neonatal)	Targeted	NA	siRNA_s15705	siRNA	21							hamilton_perturbation	1	male	CHAF1B	G0159259	skin
DRR176987	CNhi10811_TAC.experiment	DRX167551	DRS103751	SAMD00168331	Homo sapiens	FALSE	TRUE	NA	FANTOM6 project	DRP005280	PRJDB7993	18414507	47	CAGE	TRANSCRIPTOMIC	This project aims to systematically elucidate the function of long non-coding RNAs (lncRNAs) in the human genome.	157767613	246778493	294023623	166794530	117570	biol_rep2	Lonza Catalog #: CC-2509	HDF (neonatal)	Negative control	NA	ASO_NC_A	ASO	21							hamilton_perturbation	1	male	NA	NA	skin
DRR176986	CNhi10811_GCT.experiment	DRX167550	DRS102688	SAMD00167259	Homo sapiens	FALSE	TRUE	NA	FANTOM6 project	DRP005280	PRJDB7993	12763114	47	CAGE	TRANSCRIPTOMIC	This project aims to systematically elucidate the function of long non-coding RNAs (lncRNAs) in the human genome.	103948352	169963874	207836375	118047822	69935	biol_rep2	Lonza Catalog #: CC-2509	HDF (neonatal)	Targeted	NA	ASO_G0203739_AD_03	ASO	13							hamilton_perturbation	1	male	RP11-296O14.3	G0203739	skin
DRR176985	CNhi10811_GCG.experiment	DRX167549	DRS103759	SAMD00168339	Homo sapiens	FALSE	TRUE	NA	FANTOM6 project	DRP005280	PRJDB7993	14660145	47	CAGE	TRANSCRIPTOMIC	This project aims to systematically elucidate the function of long non-coding RNAs (lncRNAs) in the human genome.	129962578	191057526	233432358	134492925	81428	biol_rep2	Lonza Catalog #: CC-2509	HDF (neonatal)	Negative control	NA	ASO_Lipo	ASO	21							hamilton_perturbation	1	male	NA	NA	skin
DRR176984	CNhi10811_CAC.experiment	DRX167548	DRS102971	SAMD00167542	Homo sapiens	FALSE	TRUE	NA	FANTOM6 project	DRP005280	PRJDB7993	11987491	47	CAGE	TRANSCRIPTOMIC	This project aims to systematically elucidate the function of long non-coding RNAs (lncRNAs) in the human genome.	96200607	164641637	199490810	103003815	75208	biol_rep1	Lonza Catalog #: CC-2509	HDF (neonatal)	Targeted	NA	siRNA_n509345	siRNA	20							hamilton_perturbation	1	male	CDKN2B-AS1	G0240498	skin
DRR176983	CNhi10811_ATG.experiment	DRX167547	DRS102716	SAMD00167287	Homo sapiens	FALSE	TRUE	NA	FANTOM6 project	DRP005280	PRJDB7993	21288581	47	CAGE	TRANSCRIPTOMIC	This project aims to systematically elucidate the function of long non-coding RNAs (lncRNAs) in the human genome.	173952879	286873902	346551532	193055314	129680	biol_rep1	Lonza Catalog #: CC-2509	HDF (neonatal)	Targeted	NA	ASO_G0232110_AD_06	ASO	13							hamilton_perturbation	1	male	RP11-149I23.3	G0232110	skin
DRR176982	CNhi10811_AGT.experiment	DRX167546	DRS102965	SAMD00167536	Homo sapiens	FALSE	TRUE	NA	FANTOM6 project	DRP005280	PRJDB7993	13297601	47	CAGE	TRANSCRIPTOMIC	This project aims to systematically elucidate the function of long non-coding RNAs (lncRNAs) in the human genome.	112324814	178057400	214705525	119823898	75610	biol_rep4	Lonza Catalog #: CC-2509	HDF (neonatal)	Negative control	NA	ASO_NC_A	ASO	20							hamilton_perturbation	1	male	NA	NA	skin
DRR176981	CNhi10811_ACG.experiment	DRX167545	DRS102687	SAMD00167258	Homo sapiens	FALSE	TRUE	NA	FANTOM6 project	DRP005280	PRJDB7993	20773733	47	CAGE	TRANSCRIPTOMIC	This project aims to systematically elucidate the function of long non-coding RNAs (lncRNAs) in the human genome.	168149640	279560975	342263180	186254964	136692	biol_rep1	Lonza Catalog #: CC-2509	HDF (neonatal)	Targeted	NA	ASO_G0203739_AD_03	ASO	13							hamilton_perturbation	1	male	RP11-296O14.3	G0203739	skin
DRR176980	CNhi10811_ACC.experiment	DRX167544	DRS103758	SAMD00168338	Homo sapiens	FALSE	TRUE	NA	FANTOM6 project	DRP005280	PRJDB7993	19793549	47	CAGE	TRANSCRIPTOMIC	This project aims to systematically elucidate the function of long non-coding RNAs (lncRNAs) in the human genome.	170272111	266050016	316383834	177466533	124309	biol_rep2	Lonza Catalog #: CC-2509	HDF (neonatal)	Targeted	NA	ASO_G0246985_AD_04	ASO	21							hamilton_perturbation	1	male	SOCS2-AS1	G0246985	skin
DRR176915	CNhi10793_GCG.experiment	DRX167479	DRS102860	SAMD00167431	Homo sapiens	FALSE	TRUE	NA	FANTOM6 project	DRP005280	PRJDB7993	13770257	47	CAGE	TRANSCRIPTOMIC	This project aims to systematically elucidate the function of long non-coding RNAs (lncRNAs) in the human genome.	117261814	180724314	220612603	128571992	31356	biol_rep7	Lonza Catalog #: CC-2509	HDF (neonatal)	Negative control	NA	ASO_NC_B	ASO	16							hamilton_perturbation	1	male	NA	NA	skin
DRR176914	CNhi10793_CAC.experiment	DRX167478	DRS102847	SAMD00167418	Homo sapiens	FALSE	TRUE	NA	FANTOM6 project	DRP005280	PRJDB7993	15635383	47	CAGE	TRANSCRIPTOMIC	This project aims to systematically elucidate the function of long non-coding RNAs (lncRNAs) in the human genome.	125213725	212703898	258890413	138020846	34119	biol_rep6	Lonza Catalog #: CC-2509	HDF (neonatal)	Negative control	NA	ASO_NC_A	ASO	16							hamilton_perturbation	1	male	NA	NA	skin
DRR176913	CNhi10793_ATG.experiment	DRX167477	DRS102803	SAMD00167374	Homo sapiens	FALSE	TRUE	NA	FANTOM6 project	DRP005280	PRJDB7993	21584387	47	CAGE	TRANSCRIPTOMIC	This project aims to systematically elucidate the function of long non-coding RNAs (lncRNAs) in the human genome.	184276210	286766142	343977490	199395916	50431	biol_rep2	Lonza Catalog #: CC-2509	HDF (neonatal)	Targeted	NA	ASO_G0229647_AD_09	ASO	15							hamilton_perturbation	1	male	AC007879.7	G0229647	skin
DRR176912	CNhi10793_AGT.experiment	DRX167476	DRS102811	SAMD00167382	Homo sapiens	FALSE	TRUE	NA	FANTOM6 project	DRP005280	PRJDB7993	16916306	47	CAGE	TRANSCRIPTOMIC	This project aims to systematically elucidate the function of long non-coding RNAs (lncRNAs) in the human genome.	139985503	226349516	272468705	156224262	38396	biol_rep1	Lonza Catalog #: CC-2509	HDF (neonatal)	Targeted	NA	ASO_G0236618_AD_07	ASO	15							hamilton_perturbation	1	male	PITPNA-AS1	G0236618	skin
DRR176911	CNhi10793_ACG.experiment	DRX167475	DRS102800	SAMD00167371	Homo sapiens	FALSE	TRUE	NA	FANTOM6 project	DRP005280	PRJDB7993	21634989	47	CAGE	TRANSCRIPTOMIC	This project aims to systematically elucidate the function of long non-coding RNAs (lncRNAs) in the human genome.	180278591	286933312	351578260	198002973	51347	biol_rep5	Lonza Catalog #: CC-2509	HDF (neonatal)	Negative control	NA	ASO_NC_B	ASO	15							hamilton_perturbation	1	male	NA	NA	skin
DRR176910	CNhi10793_ACC.experiment	DRX167474	DRS102864	SAMD00167435	Homo sapiens	FALSE	TRUE	NA	FANTOM6 project	DRP005280	PRJDB7993	17851701	47	CAGE	TRANSCRIPTOMIC	This project aims to systematically elucidate the function of long non-coding RNAs (lncRNAs) in the human genome.	147652690	242341572	285641540	163352644	41501	biol_rep1	Lonza Catalog #: CC-2509	HDF (neonatal)	Targeted	NA	ASO_G0269834_AD_02	ASO	17							hamilton_perturbation	1	male	CTD-3018O17.3	G0269834	skin
DRR176909	CNhi10792_TAC.experiment	DRX167473	DRS102825	SAMD00167396	Homo sapiens	FALSE	TRUE	NA	FANTOM6 project	DRP005280	PRJDB7993	17835216	47	CAGE	TRANSCRIPTOMIC	This project aims to systematically elucidate the function of long non-coding RNAs (lncRNAs) in the human genome.	146401146	239108544	285937752	166425326	382384	biol_rep1	Lonza Catalog #: CC-2509	HDF (neonatal)	Negative control	NA	ASO_Lipo	ASO	16							hamilton_perturbation	1	male	NA	NA	skin
DRR176908	CNhi10792_GCT.experiment	DRX167472	DRS102799	SAMD00167370	Homo sapiens	FALSE	TRUE	NA	FANTOM6 project	DRP005280	PRJDB7993	15778895	47	CAGE	TRANSCRIPTOMIC	This project aims to systematically elucidate the function of long non-coding RNAs (lncRNAs) in the human genome.	131336004	208155433	253926403	147783473	406752	biol_rep1	Lonza Catalog #: CC-2509	HDF (neonatal)	Targeted	NA	ASO_G0227036_AD_07	ASO	15							hamilton_perturbation	1	male	LINC00511	G0227036	skin
DRR176843	CNhi10784_ATG.experiment	DRX167407	DRS102833	SAMD00167404	Homo sapiens	FALSE	TRUE	NA	FANTOM6 project	DRP005280	PRJDB7993	21441206	47	CAGE	TRANSCRIPTOMIC	This project aims to systematically elucidate the function of long non-coding RNAs (lncRNAs) in the human genome.	173869655	289718303	346980882	197150293	17549	biol_rep3	Lonza Catalog #: CC-2509	HDF (neonatal)	Negative control	NA	ASO_NC_B	ASO	16							hamilton_perturbation	1	male	NA	NA	skin
DRR176842	CNhi10784_AGT.experiment	DRX167406	DRS102857	SAMD00167428	Homo sapiens	FALSE	TRUE	NA	FANTOM6 project	DRP005280	PRJDB7993	13201480	47	CAGE	TRANSCRIPTOMIC	This project aims to systematically elucidate the function of long non-coding RNAs (lncRNAs) in the human genome.	110615525	176467537	211567652	121808160	10686	biol_rep2	Lonza Catalog #: CC-2509	HDF (neonatal)	Targeted	NA	ASO_G0267886_AD_02	ASO	16							hamilton_perturbation	1	male	ZNF730	G0267886	skin
DRR176841	CNhi10784_ACG.experiment	DRX167405	DRS102787	SAMD00167358	Homo sapiens	FALSE	TRUE	NA	FANTOM6 project	DRP005280	PRJDB7993	25845946	47	CAGE	TRANSCRIPTOMIC	This project aims to systematically elucidate the function of long non-coding RNAs (lncRNAs) in the human genome.	207564485	350988653	428332220	227852764	21340	biol_rep1	Lonza Catalog #: CC-2509	HDF (neonatal)	Targeted	NA	ASO_G0225377_AD_05	ASO	15							hamilton_perturbation	1	male	RP5-1103G7.4	G0225377	skin
DRR176840	CNhi10784_ACC.experiment	DRX167404	DRS102834	SAMD00167405	Homo sapiens	FALSE	TRUE	NA	FANTOM6 project	DRP005280	PRJDB7993	23488015	47	CAGE	TRANSCRIPTOMIC	This project aims to systematically elucidate the function of long non-coding RNAs (lncRNAs) in the human genome.	196546310	316065837	375795501	215509811	19246	biol_rep4	Lonza Catalog #: CC-2509	HDF (neonatal)	Negative control	NA	ASO_NC_A	ASO	16							hamilton_perturbation	1	male	NA	NA	skin
DRR176839	CNhi10783_TAC.experiment	DRX167403	DRS102859	SAMD00167430	Homo sapiens	FALSE	TRUE	NA	FANTOM6 project	DRP005280	PRJDB7993	20737933	47	CAGE	TRANSCRIPTOMIC	This project aims to systematically elucidate the function of long non-coding RNAs (lncRNAs) in the human genome.	170667189	279205395	332550175	192248257	11835	biol_rep1	Lonza Catalog #: CC-2509	HDF (neonatal)	Targeted	NA	ASO_G0267419_AD_06	ASO	16							hamilton_perturbation	1	male	CTC-559E9.6	G0267419	skin
DRR176838	CNhi10783_GCT.experiment	DRX167402	DRS102786	SAMD00167357	Homo sapiens	FALSE	TRUE	NA	FANTOM6 project	DRP005280	PRJDB7993	14842178	47	CAGE	TRANSCRIPTOMIC	This project aims to systematically elucidate the function of long non-coding RNAs (lncRNAs) in the human genome.	121072421	198733183	240897142	136871315	8305	biol_rep1	Lonza Catalog #: CC-2509	HDF (neonatal)	Targeted	NA	ASO_G0224165_AD_07	ASO	15							hamilton_perturbation	1	male	DNAJC27-AS1	G0224165	skin
DRR176837	CNhi10783_GCG.experiment	DRX167401	DRS102784	SAMD00167355	Homo sapiens	FALSE	TRUE	NA	FANTOM6 project	DRP005280	PRJDB7993	13439752	47	CAGE	TRANSCRIPTOMIC	This project aims to systematically elucidate the function of long non-coding RNAs (lncRNAs) in the human genome.	114933147	176380854	214347219	125999434	7690	biol_rep4	Lonza Catalog #: CC-2509	HDF (neonatal)	Experiment control	NA	ASO_MALAT1	ASO	15							hamilton_perturbation	1	male	MALAT1	G0251562	skin
DRR176836	CNhi10783_CAC.experiment	DRX167400	DRS102835	SAMD00167406	Homo sapiens	FALSE	TRUE	NA	FANTOM6 project	DRP005280	PRJDB7993	15853984	47	CAGE	TRANSCRIPTOMIC	This project aims to systematically elucidate the function of long non-coding RNAs (lncRNAs) in the human genome.	127420032	215549866	263055004	139103134	9212	biol_rep1	Lonza Catalog #: CC-2509	HDF (neonatal)	Targeted	NA	ASO_G0263753_AD_06	ASO	16							hamilton_perturbation	1	male	LINC00667	G0263753	skin
DRR176771	CNhi10761_AGT.experiment	DRX167335	DRS102758	SAMD00167329	Homo sapiens	FALSE	TRUE	NA	FANTOM6 project	DRP005280	PRJDB7993	19593326	47	CAGE	TRANSCRIPTOMIC	This project aims to systematically elucidate the function of long non-coding RNAs (lncRNAs) in the human genome.	161277597	259732150	321618088	178207835	50652	biol_rep1	Lonza Catalog #: CC-2509	HDF (neonatal)	Targeted	NA	ASO_G0257219_AD_10	ASO	14							hamilton_perturbation	1	male	RP11-54A9.1	G0257219	skin
DRR176770	CNhi10761_ACG.experiment	DRX167334	DRS102754	SAMD00167325	Homo sapiens	FALSE	TRUE	NA	FANTOM6 project	DRP005280	PRJDB7993	15489618	47	CAGE	TRANSCRIPTOMIC	This project aims to systematically elucidate the function of long non-coding RNAs (lncRNAs) in the human genome.	128857444	204589952	252321558	142203684	39408	biol_rep1	Lonza Catalog #: CC-2509	HDF (neonatal)	Targeted	NA	ASO_G0259091_AD_04	ASO	14							hamilton_perturbation	1	male	LINC00517	G0259091	skin
DRR176769	CNhi10761_ACC.experiment	DRX167333	DRS102742	SAMD00167313	Homo sapiens	FALSE	TRUE	NA	FANTOM6 project	DRP005280	PRJDB7993	22978791	47	CAGE	TRANSCRIPTOMIC	This project aims to systematically elucidate the function of long non-coding RNAs (lncRNAs) in the human genome.	193048435	305691021	373101462	208102482	59777	biol_rep2	Lonza Catalog #: CC-2509	HDF (neonatal)	Negative control	NA	ASO_Untreat	ASO	14							hamilton_perturbation	1	male	NA	NA	skin
DRR176768	CNhi10760_TAC.experiment	DRX167332	DRS102734	SAMD00167305	Homo sapiens	FALSE	TRUE	NA	FANTOM6 project	DRP005280	PRJDB7993	21896095	47	CAGE	TRANSCRIPTOMIC	This project aims to systematically elucidate the function of long non-coding RNAs (lncRNAs) in the human genome.	179604140	290021694	355213307	204199005	78319	biol_rep1	Lonza Catalog #: CC-2509	HDF (neonatal)	Targeted	NA	ASO_G0238266_AD_06	ASO	14							hamilton_perturbation	1	male	LINC00707	G0238266	skin
DRR176767	CNhi10760_GCT.experiment	DRX167331	DRS102723	SAMD00167294	Homo sapiens	FALSE	TRUE	NA	FANTOM6 project	DRP005280	PRJDB7993	16147032	47	CAGE	TRANSCRIPTOMIC	This project aims to systematically elucidate the function of long non-coding RNAs (lncRNAs) in the human genome.	132391801	212726028	262200646	151537728	54301	biol_rep7	Lonza Catalog #: CC-2509	HDF (neonatal)	Negative control	NA	ASO_NC_A	ASO	13							hamilton_perturbation	1	male	NA	NA	skin
DRR176766	CNhi10760_CAC.experiment	DRX167330	DRS102731	SAMD00167302	Homo sapiens	FALSE	TRUE	NA	FANTOM6 project	DRP005280	PRJDB7993	12986162	47	CAGE	TRANSCRIPTOMIC	This project aims to systematically elucidate the function of long non-coding RNAs (lncRNAs) in the human genome.	105309666	174286608	215923655	114785097	44588	biol_rep1	Lonza Catalog #: CC-2509	HDF (neonatal)	Negative control	NA	ASO_NC_A	ASO	14							hamilton_perturbation	1	male	NA	NA	skin
DRR176765	CNhi10760_ATG.experiment	DRX167329	DRS102696	SAMD00167267	Homo sapiens	FALSE	TRUE	NA	FANTOM6 project	DRP005280	PRJDB7993	22489696	47	CAGE	TRANSCRIPTOMIC	This project aims to systematically elucidate the function of long non-coding RNAs (lncRNAs) in the human genome.	181973100	299164759	367234868	208563152	79833	biol_rep1	Lonza Catalog #: CC-2509	HDF (neonatal)	Targeted	NA	ASO_G0225973_AD_01	ASO	13							hamilton_perturbation	1	male	RP11-139H15.1	G0225973	skin
DRR176764	CNhi10760_AGT.experiment	DRX167328	DRS102695	SAMD00167266	Homo sapiens	FALSE	TRUE	NA	FANTOM6 project	DRP005280	PRJDB7993	17040254	47	CAGE	TRANSCRIPTOMIC	This project aims to systematically elucidate the function of long non-coding RNAs (lncRNAs) in the human genome.	137662457	227049892	281893912	154228470	57207	biol_rep1	Lonza Catalog #: CC-2509	HDF (neonatal)	Targeted	NA	ASO_G0225554_AD_04	ASO	13							hamilton_perturbation	1	male	RP11-527D7.1	G0225554	skin
DRR176699	CNhi10636_ACC.experiment	DRX167263	DRS103701	SAMD00168281	Homo sapiens	FALSE	TRUE	NA	FANTOM6 project	DRP005280	PRJDB7993	14487498	47	CAGE	TRANSCRIPTOMIC	This project aims to systematically elucidate the function of long non-coding RNAs (lncRNAs) in the human genome.	126481792	192675189	233353604	128398405	3416	biol_rep23	Lonza Catalog #: CC-2509	HDF (neonatal)	Negative control	NA	ASO_NC_A	ASO	12							hamilton_perturbation	1	male	NA	NA	skin
DRR177149	CNhi10867_ACC.experiment	DRX167713	DRS103824	SAMD00168404	Homo sapiens	FALSE	TRUE	NA	FANTOM6 project	DRP005280	PRJDB7993	21236619	47	CAGE	TRANSCRIPTOMIC	This project aims to systematically elucidate the function of long non-coding RNAs (lncRNAs) in the human genome.	174894443	292752879	341129839	189188522	155410	biol_rep2	Lonza Catalog #: CC-2509	HDF (neonatal)	Targeted	NA	siRNA_siXRN-1	siRNA	23							manual_perturbation	1	male	XRN2	G0088930	skin
DRR177148	CNhi10866_GCT.experiment	DRX167712	DRS103822	SAMD00168402	Homo sapiens	FALSE	TRUE	NA	FANTOM6 project	DRP005280	PRJDB7993	12506223	47	CAGE	TRANSCRIPTOMIC	This project aims to systematically elucidate the function of long non-coding RNAs (lncRNAs) in the human genome.	99236552	171340455	204071278	113051367	92829	biol_rep2	Lonza Catalog #: CC-2509	HDF (neonatal)	Negative control	NA	siRNA_NC_1	siRNA	23							manual_perturbation	1	male	NA	NA	skin
DRR177083	CNhi10832_ACC.experiment	DRX167647	DRS102928	SAMD00167499	Homo sapiens	FALSE	TRUE	NA	FANTOM6 project	DRP005280	PRJDB7993	20204359	47	CAGE	TRANSCRIPTOMIC	This project aims to systematically elucidate the function of long non-coding RNAs (lncRNAs) in the human genome.	172981815	270138817	322600078	183788407	95756	biol_rep3	Lonza Catalog #: CC-2509	HDF (neonatal)	Negative control	NA	ASO_NC_B	ASO	19							hamilton_perturbation	1	male	NA	NA	skin
DRR177082	CNhi10831_TAC.experiment	DRX167646	DRS103734	SAMD00168314	Homo sapiens	FALSE	TRUE	NA	FANTOM6 project	DRP005280	PRJDB7993	20034928	47	CAGE	TRANSCRIPTOMIC	This project aims to systematically elucidate the function of long non-coding RNAs (lncRNAs) in the human genome.	174176358	266678101	317017870	183683757	85530	biol_rep4	Lonza Catalog #: CC-2509	HDF (neonatal)	Negative control	NA	ASO_NC_A	ASO	21							hamilton_perturbation	1	male	NA	NA	skin
DRR177081	CNhi10831_GCT.experiment	DRX167645	DRS102916	SAMD00167487	Homo sapiens	FALSE	TRUE	NA	FANTOM6 project	DRP005280	PRJDB7993	13540341	47	CAGE	TRANSCRIPTOMIC	This project aims to systematically elucidate the function of long non-coding RNAs (lncRNAs) in the human genome.	112646416	179866241	218987088	124836449	59833	biol_rep1	Lonza Catalog #: CC-2509	HDF (neonatal)	Targeted	NA	ASO_G0245937_AD_05	ASO	19							hamilton_perturbation	1	male	CTC-228N24.3	G0245937	skin
DRR177080	CNhi10831_GCG.experiment	DRX167644	DRS102917	SAMD00167488	Homo sapiens	FALSE	TRUE	NA	FANTOM6 project	DRP005280	PRJDB7993	16497346	47	CAGE	TRANSCRIPTOMIC	This project aims to systematically elucidate the function of long non-coding RNAs (lncRNAs) in the human genome.	141985203	216769672	267231324	149316779	72284	biol_rep1	Lonza Catalog #: CC-2509	HDF (neonatal)	Negative control	NA	ASO_Untreat	ASO	19							hamilton_perturbation	1	male	NA	NA	skin
DRR177079	CNhi10831_CAC.experiment	DRX167643	DRS102930	SAMD00167501	Homo sapiens	FALSE	TRUE	NA	FANTOM6 project	DRP005280	PRJDB7993	11544368	47	CAGE	TRANSCRIPTOMIC	This project aims to systematically elucidate the function of long non-coding RNAs (lncRNAs) in the human genome.	92397495	158253415	193469658	98416730	47998	biol_rep4	Lonza Catalog #: CC-2509	HDF (neonatal)	Negative control	NA	ASO_NC_B	ASO	19							hamilton_perturbation	1	male	NA	NA	skin
DRR177078	CNhi10831_ATG.experiment	DRX167642	DRS102913	SAMD00167484	Homo sapiens	FALSE	TRUE	NA	FANTOM6 project	DRP005280	PRJDB7993	16233696	47	CAGE	TRANSCRIPTOMIC	This project aims to systematically elucidate the function of long non-coding RNAs (lncRNAs) in the human genome.	134638220	218645656	261872581	147758085	69170	biol_rep1	Lonza Catalog #: CC-2509	HDF (neonatal)	Targeted	NA	ASO_G0245213_AD_03	ASO	19							hamilton_perturbation	1	male	RP11-10K16.1	G0245213	skin
DRR177077	CNhi10831_AGT.experiment	DRX167641	DRS102933	SAMD00167504	Homo sapiens	FALSE	TRUE	NA	FANTOM6 project	DRP005280	PRJDB7993	14666472	47	CAGE	TRANSCRIPTOMIC	This project aims to systematically elucidate the function of long non-coding RNAs (lncRNAs) in the human genome.	126481742	194433378	235115117	133230266	63681	biol_rep2	Lonza Catalog #: CC-2509	HDF (neonatal)	Targeted	NA	ASO_G0245958_AD_04	ASO	19							hamilton_perturbation	1	male	RP11-33B1.1	G0245958	skin
DRR177076	CNhi10831_ACG.experiment	DRX167640	DRS102945	SAMD00167516	Homo sapiens	FALSE	TRUE	NA	FANTOM6 project	DRP005280	PRJDB7993	18638109	47	CAGE	TRANSCRIPTOMIC	This project aims to systematically elucidate the function of long non-coding RNAs (lncRNAs) in the human genome.	161087231	246279122	299300796	169239305	84669	biol_rep2	Lonza Catalog #: CC-2509	HDF (neonatal)	Targeted	NA	ASO_G0251580_AD_01	ASO	19							hamilton_perturbation	1	male	RP11-539L10.3	G0251580	skin
DRR177011	CNhi10814_TAC.experiment	DRX167575	DRS103722	SAMD00168302	Homo sapiens	FALSE	TRUE	NA	FANTOM6 project	DRP005280	PRJDB7993	16909072	47	CAGE	TRANSCRIPTOMIC	This project aims to systematically elucidate the function of long non-coding RNAs (lncRNAs) in the human genome.	146245138	226011147	266584042	155839628	46429	biol_rep2	Lonza Catalog #: CC-2509	HDF (neonatal)	Targeted	NA	siRNA_s10745	siRNA	20							hamilton_perturbation	1	male	PRRX1	G0116132	skin
DRR177010	CNhi10814_GCT.experiment	DRX167574	DRS103774	SAMD00168354	Homo sapiens	FALSE	TRUE	NA	FANTOM6 project	DRP005280	PRJDB7993	12846265	47	CAGE	TRANSCRIPTOMIC	This project aims to systematically elucidate the function of long non-coding RNAs (lncRNAs) in the human genome.	111841253	169357740	204737445	117804565	33452	biol_rep2	Lonza Catalog #: CC-2509	HDF (neonatal)	Negative control	NA	siRNA_NC_2	siRNA	21							hamilton_perturbation	1	male	NA	NA	skin
DRR177009	CNhi10814_GCG.experiment	DRX167573	DRS102964	SAMD00167535	Homo sapiens	FALSE	TRUE	NA	FANTOM6 project	DRP005280	PRJDB7993	10917296	47	CAGE	TRANSCRIPTOMIC	This project aims to systematically elucidate the function of long non-coding RNAs (lncRNAs) in the human genome.	96061345	143201135	175064646	98757068	28718	biol_rep2	Lonza Catalog #: CC-2509	HDF (neonatal)	Targeted	NA	ASO_G0240498_POS_01	ASO	20							hamilton_perturbation	1	male	CDKN2B-AS1	G0240498	skin
DRR177008	CNhi10814_CAC.experiment	DRX167572	DRS102714	SAMD00167285	Homo sapiens	FALSE	TRUE	NA	FANTOM6 project	DRP005280	PRJDB7993	14295845	47	CAGE	TRANSCRIPTOMIC	This project aims to systematically elucidate the function of long non-coding RNAs (lncRNAs) in the human genome.	111344259	196520355	240841010	123161222	37869	biol_rep5	Lonza Catalog #: CC-2509	HDF (neonatal)	Negative control	NA	ASO_NC_A	ASO	13							hamilton_perturbation	1	male	NA	NA	skin
DRR177007	CNhi10814_ATG.experiment	DRX167571	DRS103771	SAMD00168351	Homo sapiens	FALSE	TRUE	NA	FANTOM6 project	DRP005280	PRJDB7993	20915537	47	CAGE	TRANSCRIPTOMIC	This project aims to systematically elucidate the function of long non-coding RNAs (lncRNAs) in the human genome.	176590890	281069771	336682076	188630589	56913	biol_rep1	Lonza Catalog #: CC-2509	HDF (neonatal)	Targeted	NA	siRNA_AD70LI3	siRNA	21							hamilton_perturbation	1	male	HOTAIR	G0228630	skin
DRR177006	CNhi10814_AGT.experiment	DRX167570	DRS103757	SAMD00168337	Homo sapiens	FALSE	TRUE	NA	FANTOM6 project	DRP005280	PRJDB7993	20716626	47	CAGE	TRANSCRIPTOMIC	This project aims to systematically elucidate the function of long non-coding RNAs (lncRNAs) in the human genome.	172516232	279905646	341568186	179636677	54681	biol_rep2	Lonza Catalog #: CC-2509	HDF (neonatal)	Targeted	NA	ASO_G0238266_AD_06	ASO	21							hamilton_perturbation	1	male	LINC00707	G0238266	skin
DRR177005	CNhi10814_ACG.experiment	DRX167569	DRS103775	SAMD00168355	Homo sapiens	FALSE	TRUE	NA	FANTOM6 project	DRP005280	PRJDB7993	17873785	47	CAGE	TRANSCRIPTOMIC	This project aims to systematically elucidate the function of long non-coding RNAs (lncRNAs) in the human genome.	153306906	237667347	288004720	161039325	49597	biol_rep3	Lonza Catalog #: CC-2509	HDF (neonatal)	Experiment control	NA	ASO_MALAT1	ASO	21							hamilton_perturbation	1	male	MALAT1	G0251562	skin
DRR177004	CNhi10814_ACC.experiment	DRX167568	DRS102976	SAMD00167547	Homo sapiens	FALSE	TRUE	NA	FANTOM6 project	DRP005280	PRJDB7993	19004766	47	CAGE	TRANSCRIPTOMIC	This project aims to systematically elucidate the function of long non-coding RNAs (lncRNAs) in the human genome.	160625921	255729073	305406970	171408645	53393	biol_rep2	Lonza Catalog #: CC-2509	HDF (neonatal)	Targeted	NA	siRNA_s32294	siRNA	20							hamilton_perturbation	1	male	EMC7	G0134153	skin
DRR176003	CNhi10453_TAC.experiment	DRX166567	DRS103005	SAMD00167582	Homo sapiens	FALSE	TRUE	NA	FANTOM6 project	DRP005280	PRJDB7993	21947660	47	CAGE	TRANSCRIPTOMIC	This project aims to systematically elucidate the function of long non-coding RNAs (lncRNAs) in the human genome.	174427771	295494485	360341696	201247487	28581	biol_rep1	Lonza Catalog #: CC-2509	HDF (neonatal)	Targeted	NA	ASO_G0250786_04	ASO	1							hamilton_perturbation	1	male	SNHG18	G0250786	skin
DRR176002	CNhi10453_GCT.experiment	DRX166566	DRS103036	SAMD00167614	Homo sapiens	FALSE	TRUE	NA	FANTOM6 project	DRP005280	PRJDB7993	14274805	47	CAGE	TRANSCRIPTOMIC	This project aims to systematically elucidate the function of long non-coding RNAs (lncRNAs) in the human genome.	117547722	190437709	234001075	128910492	18837	biol_rep2	Lonza Catalog #: CC-2509	HDF (neonatal)	Targeted	NA	ASO_G0234546_01	ASO	1							hamilton_perturbation	1	male	RP3-510D11.2	G0234546	skin
DRR176001	CNhi10453_GCG.experiment	DRX166565	DRS102998	SAMD00167575	Homo sapiens	FALSE	TRUE	NA	FANTOM6 project	DRP005280	PRJDB7993	13981771	47	CAGE	TRANSCRIPTOMIC	This project aims to systematically elucidate the function of long non-coding RNAs (lncRNAs) in the human genome.	118544719	182506472	226370176	129703019	18851	biol_rep1	Lonza Catalog #: CC-2509	HDF (neonatal)	Targeted	NA	ASO_G0218510_04	ASO	1							hamilton_perturbation	1	male	LINC00339	G0218510	skin
DRR176000	CNhi10453_CAC.experiment	DRX166564	DRS103037	SAMD00167615	Homo sapiens	FALSE	TRUE	NA	FANTOM6 project	DRP005280	PRJDB7993	16892243	47	CAGE	TRANSCRIPTOMIC	This project aims to systematically elucidate the function of long non-coding RNAs (lncRNAs) in the human genome.	142436635	220266614	264898988	166311110	22074	biol_rep2	Lonza Catalog #: CC-2509	HDF (neonatal)	Targeted	NA	ASO_G0234546_07	ASO	1							hamilton_perturbation	1	male	RP3-510D11.2	G0234546	skin
DRR175999	CNhi10453_ATG.experiment	DRX166563	DRS103064	SAMD00167642	Homo sapiens	FALSE	TRUE	NA	FANTOM6 project	DRP005280	PRJDB7993	18947020	47	CAGE	TRANSCRIPTOMIC	This project aims to systematically elucidate the function of long non-coding RNAs (lncRNAs) in the human genome.	148324939	257177666	309969629	175013022	24684	biol_rep28	Lonza Catalog #: CC-2509	HDF (neonatal)	Experiment control	NA	ASO_MALAT1	ASO	1							hamilton_perturbation	1	male	MALAT1	G0251562	skin
DRR175998	CNhi10453_AGT.experiment	DRX166562	DRS103075	SAMD00167654	Homo sapiens	FALSE	TRUE	NA	FANTOM6 project	DRP005280	PRJDB7993	18888572	47	CAGE	TRANSCRIPTOMIC	This project aims to systematically elucidate the function of long non-coding RNAs (lncRNAs) in the human genome.	152471374	251969905	311494394	171801840	25371	biol_rep2	Lonza Catalog #: CC-2509	HDF (neonatal)	Targeted	NA	ASO_G0270069_05	ASO	1							hamilton_perturbation	1	male	RP6-99M1.2	G0270069	skin
DRR175997	CNhi10453_ACG.experiment	DRX166561	DRS103063	SAMD00167641	Homo sapiens	FALSE	TRUE	NA	FANTOM6 project	DRP005280	PRJDB7993	17264261	47	CAGE	TRANSCRIPTOMIC	This project aims to systematically elucidate the function of long non-coding RNAs (lncRNAs) in the human genome.	139010495	232184519	287030631	153171377	23245	biol_rep2	Lonza Catalog #: CC-2509	HDF (neonatal)	Targeted	NA	ASO_G0270141_05	ASO	1							hamilton_perturbation	1	male	TERC	G0270141	skin
DRR175996	CNhi10453_ACC.experiment	DRX166560	DRS102996	SAMD00167573	Homo sapiens	FALSE	TRUE	NA	FANTOM6 project	DRP005280	PRJDB7993	17913584	47	CAGE	TRANSCRIPTOMIC	This project aims to systematically elucidate the function of long non-coding RNAs (lncRNAs) in the human genome.	147434602	239269392	290413201	164797625	23628	biol_rep13	Lonza Catalog #: CC-2509	HDF (neonatal)	Experiment control	NA	ASO_MALAT1	ASO	1							hamilton_perturbation	1	male	MALAT1	G0251562	skin
DRR176939	CNhi10804_GCT.experiment	DRX167503	DRS103741	SAMD00168321	Homo sapiens	FALSE	TRUE	NA	FANTOM6 project	DRP005280	PRJDB7993	10047371	47	CAGE	TRANSCRIPTOMIC	This project aims to systematically elucidate the function of long non-coding RNAs (lncRNAs) in the human genome.	84808128	134030003	162298389	91011470	78447	biol_rep2	Lonza Catalog #: CC-2509	HDF (neonatal)	Targeted	NA	ASO_G0225791_AD_05	ASO	21							hamilton_perturbation	1	male	TRAM2-AS1	G0225791	skin
DRR176938	CNhi10804_GCG.experiment	DRX167502	DRS102902	SAMD00167473	Homo sapiens	FALSE	TRUE	NA	FANTOM6 project	DRP005280	PRJDB7993	10397751	47	CAGE	TRANSCRIPTOMIC	This project aims to systematically elucidate the function of long non-coding RNAs (lncRNAs) in the human genome.	92465304	135814986	165937129	94399485	77393	biol_rep1	Lonza Catalog #: CC-2509	HDF (neonatal)	Targeted	NA	ASO_G0236753_AD_01	ASO	19							hamilton_perturbation	1	male	MKLN1-AS2	G0236753	skin
DRR176937	CNhi10804_CAC.experiment	DRX167501	DRS102939	SAMD00167510	Homo sapiens	FALSE	TRUE	NA	FANTOM6 project	DRP005280	PRJDB7993	10470512	47	CAGE	TRANSCRIPTOMIC	This project aims to systematically elucidate the function of long non-coding RNAs (lncRNAs) in the human genome.	85748911	142336349	173825269	90159116	44419	biol_rep2	Lonza Catalog #: CC-2509	HDF (neonatal)	Targeted	NA	ASO_G0245958_AD_07	ASO	19							hamilton_perturbation	1	male	RP11-33B1.1	G0245958	skin
DRR176936	CNhi10804_ATG.experiment	DRX167500	DRS102900	SAMD00167471	Homo sapiens	FALSE	TRUE	NA	FANTOM6 project	DRP005280	PRJDB7993	17028180	47	CAGE	TRANSCRIPTOMIC	This project aims to systematically elucidate the function of long non-coding RNAs (lncRNAs) in the human genome.	146826730	226944644	270698807	155744998	109281	biol_rep2	Lonza Catalog #: CC-2509	HDF (neonatal)	Negative control	NA	ASO_Lipo	ASO	18							hamilton_perturbation	1	male	NA	NA	skin
DRR176935	CNhi10804_AGT.experiment	DRX167499	DRS103735	SAMD00168315	Homo sapiens	FALSE	TRUE	NA	FANTOM6 project	DRP005280	PRJDB7993	17775061	47	CAGE	TRANSCRIPTOMIC	This project aims to systematically elucidate the function of long non-coding RNAs (lncRNAs) in the human genome.	153081049	237893283	287736782	156617289	99464	biol_rep4	Lonza Catalog #: CC-2509	HDF (neonatal)	Negative control	NA	ASO_NC_B	ASO	21							hamilton_perturbation	1	male	NA	NA	skin
DRR176934	CNhi10804_ACG.experiment	DRX167498	DRS102906	SAMD00167477	Homo sapiens	FALSE	TRUE	NA	FANTOM6 project	DRP005280	PRJDB7993	15218248	47	CAGE	TRANSCRIPTOMIC	This project aims to systematically elucidate the function of long non-coding RNAs (lncRNAs) in the human genome.	128534580	203081716	247070440	136493594	77326	biol_rep1	Lonza Catalog #: CC-2509	HDF (neonatal)	Targeted	NA	ASO_G0232725_AD_10	ASO	19							hamilton_perturbation	1	male	U52111.14	G0232725	skin
DRR176933	CNhi10804_ACC.experiment	DRX167497	DRS102948	SAMD00167519	Homo sapiens	FALSE	TRUE	NA	FANTOM6 project	DRP005280	PRJDB7993	14427754	47	CAGE	TRANSCRIPTOMIC	This project aims to systematically elucidate the function of long non-coding RNAs (lncRNAs) in the human genome.	127245934	192624737	227989874	130181855	62038	biol_rep7	Lonza Catalog #: CC-2509	HDF (neonatal)	Negative control	NA	ASO_NC_A	ASO	19							hamilton_perturbation	1	male	NA	NA	skin
DRR176932	CNhi10803_TAC.experiment	DRX167496	DRS102891	SAMD00167462	Homo sapiens	FALSE	TRUE	NA	FANTOM6 project	DRP005280	PRJDB7993	17236791	47	CAGE	TRANSCRIPTOMIC	This project aims to systematically elucidate the function of long non-coding RNAs (lncRNAs) in the human genome.	147834195	230838495	272069206	159362354	24927	biol_rep1	Lonza Catalog #: CC-2509	HDF (neonatal)	Negative control	NA	ASO_NC_B	ASO	18							hamilton_perturbation	1	male	NA	NA	skin
DRR176867	CNhi10787_CAC.experiment	DRX167431	DRS102877	SAMD00167448	Homo sapiens	FALSE	TRUE	NA	FANTOM6 project	DRP005280	PRJDB7993	8444174	47	CAGE	TRANSCRIPTOMIC	This project aims to systematically elucidate the function of long non-coding RNAs (lncRNAs) in the human genome.	66851962	115789222	140592853	73633752	8389	biol_rep4	Lonza Catalog #: CC-2509	HDF (neonatal)	Negative control	NA	ASO_NC_A	ASO	17							hamilton_perturbation	1	male	NA	NA	skin
DRR176866	CNhi10787_ATG.experiment	DRX167430	DRS102815	SAMD00167386	Homo sapiens	FALSE	TRUE	NA	FANTOM6 project	DRP005280	PRJDB7993	25246450	47	CAGE	TRANSCRIPTOMIC	This project aims to systematically elucidate the function of long non-coding RNAs (lncRNAs) in the human genome.	200727035	341224829	410897760	233708582	24944	biol_rep1	Lonza Catalog #: CC-2509	HDF (neonatal)	Targeted	NA	ASO_G0247240_AD_05	ASO	15							hamilton_perturbation	1	male	UBL7-AS1	G0247240	skin
DRR176865	CNhi10787_AGT.experiment	DRX167429	DRS102872	SAMD00167443	Homo sapiens	FALSE	TRUE	NA	FANTOM6 project	DRP005280	PRJDB7993	14415234	47	CAGE	TRANSCRIPTOMIC	This project aims to systematically elucidate the function of long non-coding RNAs (lncRNAs) in the human genome.	120877579	192156682	224421872	140045857	14008	biol_rep1	Lonza Catalog #: CC-2509	HDF (neonatal)	Targeted	NA	ASO_G0272888_AD_07	ASO	17							hamilton_perturbation	1	male	AC013394.2	G0272888	skin
DRR176864	CNhi10787_ACG.experiment	DRX167428	DRS102782	SAMD00167353	Homo sapiens	FALSE	TRUE	NA	FANTOM6 project	DRP005280	PRJDB7993	23470712	47	CAGE	TRANSCRIPTOMIC	This project aims to systematically elucidate the function of long non-coding RNAs (lncRNAs) in the human genome.	192598294	315784612	383912979	210804443	23136	biol_rep1	Lonza Catalog #: CC-2509	HDF (neonatal)	Targeted	NA	ASO_G0223960_AD_10	ASO	15							hamilton_perturbation	1	male	AC009948.5	G0223960	skin
DRR176863	CNhi10787_ACC.experiment	DRX167427	DRS102853	SAMD00167424	Homo sapiens	FALSE	TRUE	NA	FANTOM6 project	DRP005280	PRJDB7993	23895922	47	CAGE	TRANSCRIPTOMIC	This project aims to systematically elucidate the function of long non-coding RNAs (lncRNAs) in the human genome.	206854917	317434684	376634342	222161272	23119	biol_rep1	Lonza Catalog #: CC-2509	HDF (neonatal)	Targeted	NA	ASO_G0267886_AD_02	ASO	16							hamilton_perturbation	1	male	ZNF730	G0267886	skin
DRR176862	CNhi10786_TAC.experiment	DRX167426	DRS102794	SAMD00167365	Homo sapiens	FALSE	TRUE	NA	FANTOM6 project	DRP005280	PRJDB7993	25938284	47	CAGE	TRANSCRIPTOMIC	This project aims to systematically elucidate the function of long non-coding RNAs (lncRNAs) in the human genome.	213108942	348772799	418457394	238733061	27152	biol_rep2	Lonza Catalog #: CC-2509	HDF (neonatal)	Negative control	NA	ASO_Lipo	ASO	15							hamilton_perturbation	1	male	NA	NA	skin
DRR176861	CNhi10786_GCT.experiment	DRX167425	DRS102783	SAMD00167354	Homo sapiens	FALSE	TRUE	NA	FANTOM6 project	DRP005280	PRJDB7993	16489762	47	CAGE	TRANSCRIPTOMIC	This project aims to systematically elucidate the function of long non-coding RNAs (lncRNAs) in the human genome.	140361520	217517465	263136065	153987073	16691	biol_rep2	Lonza Catalog #: CC-2509	HDF (neonatal)	Targeted	NA	ASO_G0219665_AD_08	ASO	15							hamilton_perturbation	1	male	CTD-2006C1.2	G0219665	skin
DRR176860	CNhi10786_GCG.experiment	DRX167424	DRS102816	SAMD00167387	Homo sapiens	FALSE	TRUE	NA	FANTOM6 project	DRP005280	PRJDB7993	13278053	47	CAGE	TRANSCRIPTOMIC	This project aims to systematically elucidate the function of long non-coding RNAs (lncRNAs) in the human genome.	112349509	174845813	214032182	122827828	13159	biol_rep1	Lonza Catalog #: CC-2509	HDF (neonatal)	Targeted	NA	ASO_G0247240_AD_06	ASO	15							hamilton_perturbation	1	male	UBL7-AS1	G0247240	skin
DRR176795	CNhi10764_AGT.experiment	DRX167359	DRS102692	SAMD00167263	Homo sapiens	FALSE	TRUE	NA	FANTOM6 project	DRP005280	PRJDB7993	16271822	47	CAGE	TRANSCRIPTOMIC	This project aims to systematically elucidate the function of long non-coding RNAs (lncRNAs) in the human genome.	132227131	214861606	267424867	150227136	34894	biol_rep1	Lonza Catalog #: CC-2509	HDF (neonatal)	Targeted	NA	ASO_G0221817_AD_08	ASO	13							hamilton_perturbation	1	male	RP11-137L10.6	G0221817	skin
DRR176794	CNhi10764_ACG.experiment	DRX167358	DRS102776	SAMD00167347	Homo sapiens	FALSE	TRUE	NA	FANTOM6 project	DRP005280	PRJDB7993	17328544	47	CAGE	TRANSCRIPTOMIC	This project aims to systematically elucidate the function of long non-coding RNAs (lncRNAs) in the human genome.	142797226	229266151	282660759	159679685	37747	biol_rep16	Lonza Catalog #: CC-2509	HDF (neonatal)	Experiment control	NA	ASO_MALAT1	ASO	14							hamilton_perturbation	1	male	MALAT1	G0251562	skin
DRR176793	CNhi10764_ACC.experiment	DRX167357	DRS102744	SAMD00167315	Homo sapiens	FALSE	TRUE	NA	FANTOM6 project	DRP005280	PRJDB7993	21349220	47	CAGE	TRANSCRIPTOMIC	This project aims to systematically elucidate the function of long non-coding RNAs (lncRNAs) in the human genome.	179862659	283672686	345101511	194729803	46681	biol_rep2	Lonza Catalog #: CC-2509	HDF (neonatal)	Targeted	NA	ASO_G0226950_04	ASO	14							hamilton_perturbation	1	male	DANCR	G0226950	skin
DRR176792	CNhi10763_TAC.experiment	DRX167356	DRS102768	SAMD00167339	Homo sapiens	FALSE	TRUE	NA	FANTOM6 project	DRP005280	PRJDB7993	23834413	47	CAGE	TRANSCRIPTOMIC	This project aims to systematically elucidate the function of long non-coding RNAs (lncRNAs) in the human genome.	198473895	314371332	383882651	223441009	48524	biol_rep2	Lonza Catalog #: CC-2509	HDF (neonatal)	Targeted	NA	ASO_G0261105_AD_06	ASO	14							hamilton_perturbation	1	male	RP11-173B14.5	G0261105	skin
DRR176791	CNhi10763_GCT.experiment	DRX167355	DRS102746	SAMD00167317	Homo sapiens	FALSE	TRUE	NA	FANTOM6 project	DRP005280	PRJDB7993	13306242	47	CAGE	TRANSCRIPTOMIC	This project aims to systematically elucidate the function of long non-coding RNAs (lncRNAs) in the human genome.	110625505	174241484	214601839	125896919	27627	biol_rep4	Lonza Catalog #: CC-2509	HDF (neonatal)	Negative control	NA	ASO_NC_B	ASO	14							hamilton_perturbation	1	male	NA	NA	skin
DRR176790	CNhi10763_GCG.experiment	DRX167354	DRS102772	SAMD00167343	Homo sapiens	FALSE	TRUE	NA	FANTOM6 project	DRP005280	PRJDB7993	13165581	47	CAGE	TRANSCRIPTOMIC	This project aims to systematically elucidate the function of long non-coding RNAs (lncRNAs) in the human genome.	113098706	169444675	212302905	123908786	27235	biol_rep8	Lonza Catalog #: CC-2509	HDF (neonatal)	Negative control	NA	ASO_NC_B	ASO	14							hamilton_perturbation	1	male	NA	NA	skin
DRR176789	CNhi10763_CAC.experiment	DRX167353	DRS102750	SAMD00167321	Homo sapiens	FALSE	TRUE	NA	FANTOM6 project	DRP005280	PRJDB7993	12266873	47	CAGE	TRANSCRIPTOMIC	This project aims to systematically elucidate the function of long non-coding RNAs (lncRNAs) in the human genome.	99646741	164630778	203427697	108813024	24791	biol_rep2	Lonza Catalog #: CC-2509	HDF (neonatal)	Targeted	NA	ASO_G0246985_AD_04	ASO	14							hamilton_perturbation	1	male	SOCS2-AS1	G0246985	skin
DRR176788	CNhi10763_ATG.experiment	DRX167352	DRS102755	SAMD00167326	Homo sapiens	FALSE	TRUE	NA	FANTOM6 project	DRP005280	PRJDB7993	18886321	47	CAGE	TRANSCRIPTOMIC	This project aims to systematically elucidate the function of long non-coding RNAs (lncRNAs) in the human genome.	154850912	251378884	305567806	175820531	38954	biol_rep2	Lonza Catalog #: CC-2509	HDF (neonatal)	Targeted	NA	ASO_G0257219_AD_05	ASO	14							hamilton_perturbation	1	male	RP11-54A9.1	G0257219	skin
DRR176723	CNhi10639_ACG.experiment	DRX167287	DRS103655	SAMD00168235	Homo sapiens	FALSE	TRUE	NA	FANTOM6 project	DRP005280	PRJDB7993	15779885	47	CAGE	TRANSCRIPTOMIC	This project aims to systematically elucidate the function of long non-coding RNAs (lncRNAs) in the human genome.	130459452	210023126	260074402	141094349	3266	biol_rep7	Lonza Catalog #: CC-2509	HDF (neonatal)	Negative control	NA	ASO_NC_A	ASO	12							hamilton_perturbation	1	male	NA	NA	skin
DRR176722	CNhi10639_ACC.experiment	DRX167286	DRS103673	SAMD00168253	Homo sapiens	FALSE	TRUE	NA	FANTOM6 project	DRP005280	PRJDB7993	14930980	47	CAGE	TRANSCRIPTOMIC	This project aims to systematically elucidate the function of long non-coding RNAs (lncRNAs) in the human genome.	126787625	199597299	243128616	132236472	6048	biol_rep1	Lonza Catalog #: CC-2509	HDF (neonatal)	Targeted	NA	ASO_G0246067_AD_04	ASO	12							hamilton_perturbation	1	male	RAB30-AS1	G0246067	skin
DRR176721	CNhi10638_TAC.experiment	DRX167285	DRS103695	SAMD00168275	Homo sapiens	FALSE	TRUE	NA	FANTOM6 project	DRP005280	PRJDB7993	14550282	47	CAGE	TRANSCRIPTOMIC	This project aims to systematically elucidate the function of long non-coding RNAs (lncRNAs) in the human genome.	126046667	193708114	234732770	129372940	2763	biol_rep2	Lonza Catalog #: CC-2509	HDF (neonatal)	Targeted	NA	ASO_G0256268_AD_06	ASO	12							hamilton_perturbation	1	male	RP11-221N13.3	G0256268	skin
DRR176720	CNhi10638_GCT.experiment	DRX167284	DRS103692	SAMD00168272	Homo sapiens	FALSE	TRUE	NA	FANTOM6 project	DRP005280	PRJDB7993	11922776	47	CAGE	TRANSCRIPTOMIC	This project aims to systematically elucidate the function of long non-coding RNAs (lncRNAs) in the human genome.	101643394	158165777	195779760	104779710	1831	biol_rep1	Lonza Catalog #: CC-2509	HDF (neonatal)	Targeted	NA	ASO_G0256268_AD_03	ASO	12							hamilton_perturbation	1	male	RP11-221N13.3	G0256268	skin
DRR176719	CNhi10638_CAC.experiment	DRX167283	DRS103707	SAMD00168287	Homo sapiens	FALSE	TRUE	NA	FANTOM6 project	DRP005280	PRJDB7993	13619034	47	CAGE	TRANSCRIPTOMIC	This project aims to systematically elucidate the function of long non-coding RNAs (lncRNAs) in the human genome.	116646117	181575705	220902095	120967995	2686	biol_rep2	Lonza Catalog #: CC-2509	HDF (neonatal)	Targeted	NA	ASO_G0253352_AD_07	ASO	12							hamilton_perturbation	1	male	TUG1	G0253352	skin
DRR176718	CNhi10638_ATG.experiment	DRX167282	DRS102667	SAMD00167238	Homo sapiens	FALSE	TRUE	NA	FANTOM6 project	DRP005280	PRJDB7993	12265194	47	CAGE	TRANSCRIPTOMIC	This project aims to systematically elucidate the function of long non-coding RNAs (lncRNAs) in the human genome.	107309437	162790749	194675853	111686342	1737	biol_rep2	Lonza Catalog #: CC-2509	HDF (neonatal)	Targeted	NA	ASO_G0225733_AD_03	ASO	12							hamilton_perturbation	1	male	FGD5-AS1	G0225733	skin
DRR176717	CNhi10638_AGT.experiment	DRX167281	DRS103646	SAMD00168226	Homo sapiens	FALSE	TRUE	NA	FANTOM6 project	DRP005280	PRJDB7993	13640863	47	CAGE	TRANSCRIPTOMIC	This project aims to systematically elucidate the function of long non-coding RNAs (lncRNAs) in the human genome.	117841101	179382508	215893002	128001716	2234	biol_rep1	Lonza Catalog #: CC-2509	HDF (neonatal)	Targeted	NA	ASO_G0142396_AD_07	ASO	12							hamilton_perturbation	1	male	ERVK3-1	G0142396	skin
DRR176716	CNhi10638_ACG.experiment	DRX167280	DRS103710	SAMD00168290	Homo sapiens	FALSE	TRUE	NA	FANTOM6 project	DRP005280	PRJDB7993	14653639	47	CAGE	TRANSCRIPTOMIC	This project aims to systematically elucidate the function of long non-coding RNAs (lncRNAs) in the human genome.	124954076	194724105	241063670	127977060	2122	biol_rep1	Lonza Catalog #: CC-2509	HDF (neonatal)	Targeted	NA	ASO_G0225733_AD_03	ASO	12							hamilton_perturbation	1	male	FGD5-AS1	G0225733	skin
DRR176651	CNhi10629_TAC.experiment	DRX167215	DRS102681	SAMD00167252	Homo sapiens	FALSE	TRUE	NA	FANTOM6 project	DRP005280	PRJDB7993	15227693	47	CAGE	TRANSCRIPTOMIC	This project aims to systematically elucidate the function of long non-coding RNAs (lncRNAs) in the human genome.	131436609	202960016	244171892	137070651	62403	biol_rep2	Lonza Catalog #: CC-2509	HDF (neonatal)	Targeted	NA	ASO_G0226950_AD_07	ASO	12							hamilton_perturbation	1	male	DANCR	G0226950	skin
DRR176650	CNhi10629_GCT.experiment	DRX167214	DRS103668	SAMD00168248	Homo sapiens	FALSE	TRUE	NA	FANTOM6 project	DRP005280	PRJDB7993	14468082	47	CAGE	TRANSCRIPTOMIC	This project aims to systematically elucidate the function of long non-coding RNAs (lncRNAs) in the human genome.	121255353	193018176	237384888	128281183	60254	biol_rep2	Lonza Catalog #: CC-2509	HDF (neonatal)	Targeted	NA	ASO_G0250742_AD_04	ASO	12							hamilton_perturbation	1	male	RP11-834C11.4	G0250742	skin
DRR176649	CNhi10629_GCG.experiment	DRX167213	DRS103697	SAMD00168277	Homo sapiens	FALSE	TRUE	NA	FANTOM6 project	DRP005280	PRJDB7993	12055340	47	CAGE	TRANSCRIPTOMIC	This project aims to systematically elucidate the function of long non-coding RNAs (lncRNAs) in the human genome.	109336147	156740734	191233785	109240973	49341	biol_rep1	Lonza Catalog #: CC-2509	HDF (neonatal)	Targeted	NA	ASO_G0260032_AD_06	ASO	12							hamilton_perturbation	1	male	LINC00657	G0260032	skin
DRR176648	CNhi10629_CAC.experiment	DRX167212	DRS103693	SAMD00168273	Homo sapiens	FALSE	TRUE	NA	FANTOM6 project	DRP005280	PRJDB7993	13868209	47	CAGE	TRANSCRIPTOMIC	This project aims to systematically elucidate the function of long non-coding RNAs (lncRNAs) in the human genome.	122254130	183770381	220923543	124802044	55725	biol_rep1	Lonza Catalog #: CC-2509	HDF (neonatal)	Targeted	NA	ASO_G0256268_AD_06	ASO	12							hamilton_perturbation	1	male	RP11-221N13.3	G0256268	skin
DRR176647	CNhi10629_ATG.experiment	DRX167211	DRS102685	SAMD00167256	Homo sapiens	FALSE	TRUE	NA	FANTOM6 project	DRP005280	PRJDB7993	12588648	47	CAGE	TRANSCRIPTOMIC	This project aims to systematically elucidate the function of long non-coding RNAs (lncRNAs) in the human genome.	109353732	167442603	200487649	114329213	53259	biol_rep2	Lonza Catalog #: CC-2509	HDF (neonatal)	Targeted	NA	ASO_G0223485_AD_06	ASO	12							hamilton_perturbation	1	male	RP11-417E7.1	G0223485	skin
DRR176646	CNhi10629_AGT.experiment	DRX167210	DRS102680	SAMD00167251	Homo sapiens	FALSE	TRUE	NA	FANTOM6 project	DRP005280	PRJDB7993	9468284	47	CAGE	TRANSCRIPTOMIC	This project aims to systematically elucidate the function of long non-coding RNAs (lncRNAs) in the human genome.	86110370	123244886	143200386	92414195	39511	biol_rep2	Lonza Catalog #: CC-2509	HDF (neonatal)	Targeted	NA	ASO_G0223485_AD_04	ASO	12							hamilton_perturbation	1	male	RP11-417E7.1	G0223485	skin
DRR176645	CNhi10629_ACG.experiment	DRX167209	DRS103694	SAMD00168274	Homo sapiens	FALSE	TRUE	NA	FANTOM6 project	DRP005280	PRJDB7993	15161436	47	CAGE	TRANSCRIPTOMIC	This project aims to systematically elucidate the function of long non-coding RNAs (lncRNAs) in the human genome.	128756604	201432201	247874604	134461550	62533	biol_rep2	Lonza Catalog #: CC-2509	HDF (neonatal)	Targeted	NA	ASO_G0256268_AD_03	ASO	12							hamilton_perturbation	1	male	RP11-221N13.3	G0256268	skin
DRR176644	CNhi10629_ACC.experiment	DRX167208	DRS103658	SAMD00168238	Homo sapiens	FALSE	TRUE	NA	FANTOM6 project	DRP005280	PRJDB7993	19263473	47	CAGE	TRANSCRIPTOMIC	This project aims to systematically elucidate the function of long non-coding RNAs (lncRNAs) in the human genome.	165502293	254756070	307372771	177672136	79961	biol_rep1	Lonza Catalog #: CC-2509	HDF (neonatal)	Targeted	NA	ASO_G0218510_AD_03	ASO	12							hamilton_perturbation	1	male	LINC00339	G0218510	skin
DRR176579	CNhi10604_GCT.experiment	DRX167143	DRS103565	SAMD00168145	Homo sapiens	FALSE	TRUE	NA	FANTOM6 project	DRP005280	PRJDB7993	16562877	47	CAGE	TRANSCRIPTOMIC	This project aims to systematically elucidate the function of long non-coding RNAs (lncRNAs) in the human genome.	134202264	220420244	278579017	145250295	3399	biol_rep2	Lonza Catalog #: CC-2509	HDF (neonatal)	Targeted	NA	ASO_G0272888_04	ASO	10							hamilton_perturbation	1	male	AC013394.2	G0272888	skin
DRR176578	CNhi10604_GCG.experiment	DRX167142	DRS103607	SAMD00168187	Homo sapiens	FALSE	TRUE	NA	FANTOM6 project	DRP005280	PRJDB7993	10355078	47	CAGE	TRANSCRIPTOMIC	This project aims to systematically elucidate the function of long non-coding RNAs (lncRNAs) in the human genome.	85478447	136875854	174146357	90185802	2206	biol_rep2	Lonza Catalog #: CC-2509	HDF (neonatal)	Targeted	NA	ASO_G0258704_09	ASO	10							hamilton_perturbation	1	male	RP11-85K15.2	G0258704	skin
DRR176577	CNhi10604_CAC.experiment	DRX167141	DRS103614	SAMD00168194	Homo sapiens	FALSE	TRUE	NA	FANTOM6 project	DRP005280	PRJDB7993	9509283	47	CAGE	TRANSCRIPTOMIC	This project aims to systematically elucidate the function of long non-coding RNAs (lncRNAs) in the human genome.	76550115	128038142	158832914	83513353	1777	biol_rep1	Lonza Catalog #: CC-2509	HDF (neonatal)	Targeted	NA	ASO_G0247572_08	ASO	10							hamilton_perturbation	1	male	CKMT2-AS1	G0247572	skin
DRR176576	CNhi10604_AGT.experiment	DRX167140	DRS103640	SAMD00168220	Homo sapiens	FALSE	TRUE	NA	FANTOM6 project	DRP005280	PRJDB7993	15925899	47	CAGE	TRANSCRIPTOMIC	This project aims to systematically elucidate the function of long non-coding RNAs (lncRNAs) in the human genome.	125946956	213590034	271290368	137686807	3088	targeting LINC00938 (ASO_G0273015_AD_07)	Lonza Catalog #: CC-2509	HDF (neonatal)	Targeted	NA	ASO_G0273015_AD_07	ASO	11							hamilton_perturbation	1	male	LINC00938	G0273015	skin
DRR176575	CNhi10604_ACG.experiment	DRX167139	DRS103555	SAMD00168135	Homo sapiens	FALSE	TRUE	NA	FANTOM6 project	DRP005280	PRJDB7993	14404782	47	CAGE	TRANSCRIPTOMIC	This project aims to systematically elucidate the function of long non-coding RNAs (lncRNAs) in the human genome.	117472245	191916233	241271994	126361234	3048	biol_rep1	Lonza Catalog #: CC-2509	HDF (neonatal)	Targeted	NA	ASO_G0271122_05	ASO	10							hamilton_perturbation	1	male	RP11-379H18.1	G0271122	skin
DRR176574	CNhi10604_ACC.experiment	DRX167138	DRS103586	SAMD00168166	Homo sapiens	FALSE	TRUE	NA	FANTOM6 project	DRP005280	PRJDB7993	14747677	47	CAGE	TRANSCRIPTOMIC	This project aims to systematically elucidate the function of long non-coding RNAs (lncRNAs) in the human genome.	118667089	197441058	246643848	130385862	2962	biol_rep2	Lonza Catalog #: CC-2509	HDF (neonatal)	Targeted	NA	ASO_G0237854_05	ASO	10							hamilton_perturbation	1	male	LINC00674	G0237854	skin
DRR176573	CNhi10603_TAC.experiment	DRX167137	DRS103596	SAMD00168176	Homo sapiens	FALSE	TRUE	NA	FANTOM6 project	DRP005280	PRJDB7993	14062234	47	CAGE	TRANSCRIPTOMIC	This project aims to systematically elucidate the function of long non-coding RNAs (lncRNAs) in the human genome.	113280334	186802713	234840954	125998043	2954	biol_rep2	Lonza Catalog #: CC-2509	HDF (neonatal)	Targeted	NA	ASO_G0242147_05	ASO	10							hamilton_perturbation	1	male	RP13-463N16.6	G0242147	skin
DRR176572	CNhi10603_GCT.experiment	DRX167136	DRS103604	SAMD00168184	Homo sapiens	FALSE	TRUE	NA	FANTOM6 project	DRP005280	PRJDB7993	12774702	47	CAGE	TRANSCRIPTOMIC	This project aims to systematically elucidate the function of long non-coding RNAs (lncRNAs) in the human genome.	102769506	171222495	216466177	109949852	2964	biol_rep1	Lonza Catalog #: CC-2509	HDF (neonatal)	Targeted	NA	ASO_G0258704_09	ASO	10							hamilton_perturbation	1	male	RP11-85K15.2	G0258704	skin
DRR176507	CNhi10583_ATG.experiment	DRX167071	DRS103531	SAMD00168111	Homo sapiens	FALSE	TRUE	NA	FANTOM6 project	DRP005280	PRJDB7993	11310071	47	CAGE	TRANSCRIPTOMIC	This project aims to systematically elucidate the function of long non-coding RNAs (lncRNAs) in the human genome.	93964333	149818053	183344199	104348915	97837	biol_rep2	Lonza Catalog #: CC-2509	HDF (neonatal)	Targeted	NA	ASO_G0261573_03	ASO	9							hamilton_perturbation	1	male	RP11-553K8.5	G0261573	skin
DRR176506	CNhi10583_AGT.experiment	DRX167070	DRS103533	SAMD00168113	Homo sapiens	FALSE	TRUE	NA	FANTOM6 project	DRP005280	PRJDB7993	21480085	47	CAGE	TRANSCRIPTOMIC	This project aims to systematically elucidate the function of long non-coding RNAs (lncRNAs) in the human genome.	179023070	282958178	342838849	204561188	182710	biol_rep1	Lonza Catalog #: CC-2509	HDF (neonatal)	Targeted	NA	ASO_G0261573_02	ASO	9							hamilton_perturbation	1	male	RP11-553K8.5	G0261573	skin
DRR176505	CNhi10583_ACG.experiment	DRX167069	DRS103499	SAMD00168079	Homo sapiens	FALSE	TRUE	NA	FANTOM6 project	DRP005280	PRJDB7993	9921275	47	CAGE	TRANSCRIPTOMIC	This project aims to systematically elucidate the function of long non-coding RNAs (lncRNAs) in the human genome.	82065250	130593908	165236708	88318656	85403	biol_rep2	Lonza Catalog #: CC-2509	HDF (neonatal)	Targeted	NA	ASO_G0261879_05	ASO	9							hamilton_perturbation	1	male	RP11-333E1.1	G0261879	skin
DRR176504	CNhi10583_ACC.experiment	DRX167068	DRS103528	SAMD00168108	Homo sapiens	FALSE	TRUE	NA	FANTOM6 project	DRP005280	PRJDB7993	10854719	47	CAGE	TRANSCRIPTOMIC	This project aims to systematically elucidate the function of long non-coding RNAs (lncRNAs) in the human genome.	94441890	143160149	163512843	108964230	92681	biol_rep1	Lonza Catalog #: CC-2509	HDF (neonatal)	Targeted	NA	ASO_G0261573_01	ASO	9							hamilton_perturbation	1	male	RP11-553K8.5	G0261573	skin
DRR176503	CNhi10582_TAC.experiment	DRX167067	DRS103492	SAMD00168072	Homo sapiens	FALSE	TRUE	NA	FANTOM6 project	DRP005280	PRJDB7993	12618978	47	CAGE	TRANSCRIPTOMIC	This project aims to systematically elucidate the function of long non-coding RNAs (lncRNAs) in the human genome.	104123505	169412525	203981206	115473114	101616	biol_rep1	Lonza Catalog #: CC-2509	HDF (neonatal)	Targeted	NA	ASO_G0261327_05	ASO	9							hamilton_perturbation	1	male	RP11-863P13.3	G0261327	skin
DRR176502	CNhi10582_GCT.experiment	DRX167066	DRS103530	SAMD00168110	Homo sapiens	FALSE	TRUE	NA	FANTOM6 project	DRP005280	PRJDB7993	14053115	47	CAGE	TRANSCRIPTOMIC	This project aims to systematically elucidate the function of long non-coding RNAs (lncRNAs) in the human genome.	117769772	185029713	229606451	127978508	111961	biol_rep2	Lonza Catalog #: CC-2509	HDF (neonatal)	Targeted	NA	ASO_G0261573_01	ASO	9							hamilton_perturbation	1	male	RP11-553K8.5	G0261573	skin
DRR176501	CNhi10582_GCG.experiment	DRX167065	DRS103541	SAMD00168121	Homo sapiens	FALSE	TRUE	NA	FANTOM6 project	DRP005280	PRJDB7993	14087403	47	CAGE	TRANSCRIPTOMIC	This project aims to systematically elucidate the function of long non-coding RNAs (lncRNAs) in the human genome.	123238279	181468068	225713340	131571749	116505	biol_rep1	Lonza Catalog #: CC-2509	HDF (neonatal)	Targeted	NA	ASO_G0261105_02	ASO	9							hamilton_perturbation	1	male	RP11-173B14.5	G0261105	skin
DRR176500	CNhi10582_CAC.experiment	DRX167064	DRS103540	SAMD00168120	Homo sapiens	FALSE	TRUE	NA	FANTOM6 project	DRP005280	PRJDB7993	14641007	47	CAGE	TRANSCRIPTOMIC	This project aims to systematically elucidate the function of long non-coding RNAs (lncRNAs) in the human genome.	120385563	195035817	239020756	133567223	117970	biol_rep1	Lonza Catalog #: CC-2509	HDF (neonatal)	Targeted	NA	ASO_G0260442_01	ASO	9							hamilton_perturbation	1	male	RP11-22P6.3	G0260442	skin
DRR176435	CNhi10542_ACG.experiment	DRX166999	DRS103433	SAMD00168013	Homo sapiens	FALSE	TRUE	NA	FANTOM6 project	DRP005280	PRJDB7993	12904962	47	CAGE	TRANSCRIPTOMIC	This project aims to systematically elucidate the function of long non-coding RNAs (lncRNAs) in the human genome.	108663552	170974397	212405793	114454120	35352	biol_rep11	Lonza Catalog #: CC-2509	HDF (neonatal)	Experiment control	NA	ASO_MALAT1	ASO	6							hamilton_perturbation	1	male	MALAT1	G0251562	skin
DRR176434	CNhi10542_ACC.experiment	DRX166998	DRS103386	SAMD00167966	Homo sapiens	FALSE	TRUE	NA	FANTOM6 project	DRP005280	PRJDB7993	10584409	47	CAGE	TRANSCRIPTOMIC	This project aims to systematically elucidate the function of long non-coding RNAs (lncRNAs) in the human genome.	87883264	141419785	172977967	95157593	28614	biol_rep2	Lonza Catalog #: CC-2509	HDF (neonatal)	Targeted	NA	ASO_G0214174_02	ASO	5							hamilton_perturbation	1	male	AMZ2P1	G0214174	skin
DRR176433	CNhi10541_TAC.experiment	DRX166997	DRS103449	SAMD00168029	Homo sapiens	FALSE	TRUE	NA	FANTOM6 project	DRP005280	PRJDB7993	14366808	47	CAGE	TRANSCRIPTOMIC	This project aims to systematically elucidate the function of long non-coding RNAs (lncRNAs) in the human genome.	120341921	192470808	232872892	129510164	44191	biol_rep2	Lonza Catalog #: CC-2509	HDF (neonatal)	Targeted	NA	ASO_G0233621_01	ASO	6							hamilton_perturbation	1	male	RP11-422J8.1	G0233621	skin
DRR176432	CNhi10541_GCT.experiment	DRX166996	DRS103369	SAMD00167949	Homo sapiens	FALSE	TRUE	NA	FANTOM6 project	DRP005280	PRJDB7993	13406050	47	CAGE	TRANSCRIPTOMIC	This project aims to systematically elucidate the function of long non-coding RNAs (lncRNAs) in the human genome.	109916649	179644210	224902469	115578879	42143	biol_rep1	Lonza Catalog #: CC-2509	HDF (neonatal)	Targeted	NA	ASO_G0186615_04	ASO	5							hamilton_perturbation	1	male	KTN1-AS1	G0186615	skin
DRR176431	CNhi10541_GCG.experiment	DRX166995	DRS103378	SAMD00167958	Homo sapiens	FALSE	TRUE	NA	FANTOM6 project	DRP005280	PRJDB7993	11654694	47	CAGE	TRANSCRIPTOMIC	This project aims to systematically elucidate the function of long non-coding RNAs (lncRNAs) in the human genome.	99425754	152596259	188649000	107064735	34870	biol_rep2	Lonza Catalog #: CC-2509	HDF (neonatal)	Targeted	NA	ASO_G0204272_03	ASO	5							hamilton_perturbation	1	male	RP11-622K12.1	G0204272	skin
DRR176698	CNhi10635_TAC.experiment	DRX167262	DRS103709	SAMD00168289	Homo sapiens	FALSE	TRUE	NA	FANTOM6 project	DRP005280	PRJDB7993	14594893	47	CAGE	TRANSCRIPTOMIC	This project aims to systematically elucidate the function of long non-coding RNAs (lncRNAs) in the human genome.	124031685	195238385	236311804	130343898	34199	biol_rep1	Lonza Catalog #: CC-2509	HDF (neonatal)	Targeted	NA	ASO_G0182165_AD_04	ASO	12							hamilton_perturbation	1	male	TP53TG1	G0182165	skin
DRR176697	CNhi10635_GCT.experiment	DRX167261	DRS103656	SAMD00168236	Homo sapiens	FALSE	TRUE	NA	FANTOM6 project	DRP005280	PRJDB7993	13684130	47	CAGE	TRANSCRIPTOMIC	This project aims to systematically elucidate the function of long non-coding RNAs (lncRNAs) in the human genome.	115459400	180277914	224719730	122665966	31100	biol_rep2	Lonza Catalog #: CC-2509	HDF (neonatal)	Targeted	NA	ASO_G0224597_AD_04	ASO	12							hamilton_perturbation	1	male	PTCHD3P1	G0224597	skin
DRR176696	CNhi10635_GCG.experiment	DRX167260	DRS103650	SAMD00168230	Homo sapiens	FALSE	TRUE	NA	FANTOM6 project	DRP005280	PRJDB7993	14034484	47	CAGE	TRANSCRIPTOMIC	This project aims to systematically elucidate the function of long non-coding RNAs (lncRNAs) in the human genome.	122052578	181720943	226850295	128966991	29941	biol_rep2	Lonza Catalog #: CC-2509	HDF (neonatal)	Targeted	NA	ASO_G0142396_AD_07	ASO	12							hamilton_perturbation	1	male	ERVK3-1	G0142396	skin
DRR176695	CNhi10635_CAC.experiment	DRX167259	DRS103655	SAMD00168235	Homo sapiens	FALSE	TRUE	NA	FANTOM6 project	DRP005280	PRJDB7993	16460475	47	CAGE	TRANSCRIPTOMIC	This project aims to systematically elucidate the function of long non-coding RNAs (lncRNAs) in the human genome.	131700914	221981825	270824634	149095695	39257	biol_rep7	Lonza Catalog #: CC-2509	HDF (neonatal)	Negative control	NA	ASO_NC_A	ASO	12							hamilton_perturbation	1	male	NA	NA	skin
DRR176694	CNhi10635_ATG.experiment	DRX167258	DRS103698	SAMD00168278	Homo sapiens	FALSE	TRUE	NA	FANTOM6 project	DRP005280	PRJDB7993	12700142	47	CAGE	TRANSCRIPTOMIC	This project aims to systematically elucidate the function of long non-coding RNAs (lncRNAs) in the human genome.	109199725	169606700	202859850	115211156	29243	biol_rep19	Lonza Catalog #: CC-2509	HDF (neonatal)	Negative control	NA	ASO_NC_A	ASO	12							hamilton_perturbation	1	male	NA	NA	skin
DRR176693	CNhi10635_AGT.experiment	DRX167257	DRS102671	SAMD00167242	Homo sapiens	FALSE	TRUE	NA	FANTOM6 project	DRP005280	PRJDB7993	9257316	47	CAGE	TRANSCRIPTOMIC	This project aims to systematically elucidate the function of long non-coding RNAs (lncRNAs) in the human genome.	82612320	120933042	142790454	88736040	21996	biol_rep29	Lonza Catalog #: CC-2509	HDF (neonatal)	Experiment control	NA	ASO_MALAT1	ASO	12							hamilton_perturbation	1	male	MALAT1	G0251562	skin
DRR176692	CNhi10635_ACG.experiment	DRX167256	DRS103672	SAMD00168252	Homo sapiens	FALSE	TRUE	NA	FANTOM6 project	DRP005280	PRJDB7993	13814300	47	CAGE	TRANSCRIPTOMIC	This project aims to systematically elucidate the function of long non-coding RNAs (lncRNAs) in the human genome.	116111736	184838776	227689026	120600966	31596	biol_rep11	Lonza Catalog #: CC-2509	HDF (neonatal)	Negative control	NA	ASO_NC_A	ASO	12							hamilton_perturbation	1	male	NA	NA	skin
DRR176627	CNhi10610_TAC.experiment	DRX167191	DRS103623	SAMD00168203	Homo sapiens	FALSE	TRUE	NA	FANTOM6 project	DRP005280	PRJDB7993	12295758	47	CAGE	TRANSCRIPTOMIC	This project aims to systematically elucidate the function of long non-coding RNAs (lncRNAs) in the human genome.	98700628	164251819	205886735	109051044	10400	biol_rep2	Lonza Catalog #: CC-2509	HDF (neonatal)	Targeted	NA	ASO_G0257642_01	ASO	10							hamilton_perturbation	1	male	RP11-474B16.1	G0257642	skin
DRR176626	CNhi10610_GCT.experiment	DRX167190	DRS103613	SAMD00168193	Homo sapiens	FALSE	TRUE	NA	FANTOM6 project	DRP005280	PRJDB7993	10577790	47	CAGE	TRANSCRIPTOMIC	This project aims to systematically elucidate the function of long non-coding RNAs (lncRNAs) in the human genome.	84219942	141559254	180451619	90917477	7838	biol_rep1	Lonza Catalog #: CC-2509	HDF (neonatal)	Targeted	NA	ASO_G0257219_09	ASO	10							hamilton_perturbation	1	male	RP11-54A9.1	G0257219	skin
DRR176625	CNhi10610_CAC.experiment	DRX167189	DRS103605	SAMD00168185	Homo sapiens	FALSE	TRUE	NA	FANTOM6 project	DRP005280	PRJDB7993	11929568	47	CAGE	TRANSCRIPTOMIC	This project aims to systematically elucidate the function of long non-coding RNAs (lncRNAs) in the human genome.	95307605	160519278	200939525	103912275	11013	biol_rep2	Lonza Catalog #: CC-2509	HDF (neonatal)	Targeted	NA	ASO_G0255121_03	ASO	10							hamilton_perturbation	1	male	RP11-110I1.12	G0255121	skin
DRR176624	CNhi10610_ATG.experiment	DRX167188	DRS103618	SAMD00168198	Homo sapiens	FALSE	TRUE	NA	FANTOM6 project	DRP005280	PRJDB7993	9628720	47	CAGE	TRANSCRIPTOMIC	This project aims to systematically elucidate the function of long non-coding RNAs (lncRNAs) in the human genome.	77408343	129344516	159827442	85961524	8015	biol_rep32	Lonza Catalog #: CC-2509	HDF (neonatal)	Negative control	NA	ASO_NC_A	ASO	10							hamilton_perturbation	1	male	NA	NA	skin
DRR176623	CNhi10610_AGT.experiment	DRX167187	DRS103592	SAMD00168172	Homo sapiens	FALSE	TRUE	NA	FANTOM6 project	DRP005280	PRJDB7993	10912025	47	CAGE	TRANSCRIPTOMIC	This project aims to systematically elucidate the function of long non-coding RNAs (lncRNAs) in the human genome.	87789628	144731524	184934483	95400403	9137	biol_rep1	Lonza Catalog #: CC-2509	HDF (neonatal)	Targeted	NA	ASO_G0237187_03	ASO	10							hamilton_perturbation	1	male	NR2F1-AS1	G0237187	skin
DRR176622	CNhi10610_ACG.experiment	DRX167186	DRS103634	SAMD00168214	Homo sapiens	FALSE	TRUE	NA	FANTOM6 project	DRP005280	PRJDB7993	12181142	47	CAGE	TRANSCRIPTOMIC	This project aims to systematically elucidate the function of long non-coding RNAs (lncRNAs) in the human genome.	96643112	162189698	207094081	106577019	9764	targeting TP53TG1 (ASO_G0182165_AD_04)	Lonza Catalog #: CC-2509	HDF (neonatal)	Targeted	NA	ASO_G0182165_AD_04	ASO	11							hamilton_perturbation	1	male	TP53TG1	G0182165	skin
DRR176621	CNhi10610_ACC.experiment	DRX167185	DRS103550	SAMD00168130	Homo sapiens	FALSE	TRUE	NA	FANTOM6 project	DRP005280	PRJDB7993	11161834	47	CAGE	TRANSCRIPTOMIC	This project aims to systematically elucidate the function of long non-coding RNAs (lncRNAs) in the human genome.	94357630	148921247	182804299	98513727	9295	biol_rep1	Lonza Catalog #: CC-2509	HDF (neonatal)	Targeted	NA	ASO_G0271122_06	ASO	10							hamilton_perturbation	1	male	RP11-379H18.1	G0271122	skin
DRR176620	CNhi10609_TAC.experiment	DRX167184	DRS103593	SAMD00168173	Homo sapiens	FALSE	TRUE	NA	FANTOM6 project	DRP005280	PRJDB7993	12565195	47	CAGE	TRANSCRIPTOMIC	This project aims to systematically elucidate the function of long non-coding RNAs (lncRNAs) in the human genome.	100874415	166884600	209819526	112980619	5005	biol_rep1	Lonza Catalog #: CC-2509	HDF (neonatal)	Targeted	NA	ASO_G0242147_05	ASO	10							hamilton_perturbation	1	male	RP13-463N16.6	G0242147	skin
DRR176555	CNhi10601_GCG.experiment	DRX167119	DRS103549	SAMD00168129	Homo sapiens	FALSE	TRUE	NA	FANTOM6 project	DRP005280	PRJDB7993	11898818	47	CAGE	TRANSCRIPTOMIC	This project aims to systematically elucidate the function of long non-coding RNAs (lncRNAs) in the human genome.	101066411	156743761	196366468	103537203	1530603	biol_rep1	Lonza Catalog #: CC-2509	HDF (neonatal)	Targeted	NA	ASO_G0269293_01	ASO	10							hamilton_perturbation	1	male	ZSCAN16-AS1	G0269293	skin
DRR176554	CNhi10601_CAC.experiment	DRX167118	DRS103620	SAMD00168200	Homo sapiens	FALSE	TRUE	NA	FANTOM6 project	DRP005280	PRJDB7993	11941654	47	CAGE	TRANSCRIPTOMIC	This project aims to systematically elucidate the function of long non-coding RNAs (lncRNAs) in the human genome.	97969882	159736588	197262498	104739006	1549764	biol_rep1	Lonza Catalog #: CC-2509	HDF (neonatal)	Targeted	NA	ASO_G0257642_01	ASO	10							hamilton_perturbation	1	male	RP11-474B16.1	G0257642	skin
DRR176553	CNhi10601_ATG.experiment	DRX167117	DRS103612	SAMD00168192	Homo sapiens	FALSE	TRUE	NA	FANTOM6 project	DRP005280	PRJDB7993	10197008	47	CAGE	TRANSCRIPTOMIC	This project aims to systematically elucidate the function of long non-coding RNAs (lncRNAs) in the human genome.	82727263	137115891	167186606	90914928	1314688	biol_rep25	Lonza Catalog #: CC-2509	HDF (neonatal)	Negative control	NA	ASO_NC_A	ASO	10							hamilton_perturbation	1	male	NA	NA	skin
DRR176552	CNhi10601_AGT.experiment	DRX167116	DRS103591	SAMD00168171	Homo sapiens	FALSE	TRUE	NA	FANTOM6 project	DRP005280	PRJDB7993	13723095	47	CAGE	TRANSCRIPTOMIC	This project aims to systematically elucidate the function of long non-coding RNAs (lncRNAs) in the human genome.	107948395	184787314	232789983	117686327	1773446	biol_rep17	Lonza Catalog #: CC-2509	HDF (neonatal)	Negative control	NA	ASO_NC_A	ASO	10							hamilton_perturbation	1	male	NA	NA	skin
DRR176551	CNhi10601_ACG.experiment	DRX167115	DRS103616	SAMD00168196	Homo sapiens	FALSE	TRUE	NA	FANTOM6 project	DRP005280	PRJDB7993	12165238	47	CAGE	TRANSCRIPTOMIC	This project aims to systematically elucidate the function of long non-coding RNAs (lncRNAs) in the human genome.	99259176	161497049	201962091	107480231	1567639	biol_rep2	Lonza Catalog #: CC-2509	HDF (neonatal)	Targeted	NA	ASO_G0257219_09	ASO	10							hamilton_perturbation	1	male	RP11-54A9.1	G0257219	skin
DRR176550	CNhi10601_ACC.experiment	DRX167114	DRS103564	SAMD00168144	Homo sapiens	FALSE	TRUE	NA	FANTOM6 project	DRP005280	PRJDB7993	11775871	47	CAGE	TRANSCRIPTOMIC	This project aims to systematically elucidate the function of long non-coding RNAs (lncRNAs) in the human genome.	99402026	156590913	191042485	104901753	1528760	biol_rep1	Lonza Catalog #: CC-2509	HDF (neonatal)	Targeted	NA	ASO_G0241990_01	ASO	10							hamilton_perturbation	1	male	RP6-109B7.3	G0241990	skin
DRR176549	CNhi10588_TAC.experiment	DRX167113	DRS103525	SAMD00168105	Homo sapiens	FALSE	TRUE	NA	FANTOM6 project	DRP005280	PRJDB7993	12656521	47	CAGE	TRANSCRIPTOMIC	This project aims to systematically elucidate the function of long non-coding RNAs (lncRNAs) in the human genome.	101766934	169340775	207745548	115951356	51874	biol_rep24	Lonza Catalog #: CC-2509	HDF (neonatal)	Negative control	NA	ASO_NC_A	ASO	9							hamilton_perturbation	1	male	NA	NA	skin
DRR176548	CNhi10588_GCT.experiment	DRX167112	DRS103539	SAMD00168119	Homo sapiens	FALSE	TRUE	NA	FANTOM6 project	DRP005280	PRJDB7993	12217825	47	CAGE	TRANSCRIPTOMIC	This project aims to systematically elucidate the function of long non-coding RNAs (lncRNAs) in the human genome.	101196308	162085028	200527432	110378725	50282	biol_rep32	Lonza Catalog #: CC-2509	HDF (neonatal)	Negative control	NA	ASO_NC_A	ASO	9							hamilton_perturbation	1	male	NA	NA	skin
DRR176483	CNhi10580_AGT.experiment	DRX167047	DRS103490	SAMD00168070	Homo sapiens	FALSE	TRUE	NA	FANTOM6 project	DRP005280	PRJDB7993	9888327	47	CAGE	TRANSCRIPTOMIC	This project aims to systematically elucidate the function of long non-coding RNAs (lncRNAs) in the human genome.	85723743	128032845	156949275	93953291	92215	biol_rep2	Lonza Catalog #: CC-2509	HDF (neonatal)	Targeted	NA	ASO_G0230812_10	ASO	6							hamilton_perturbation	1	male	RP4-794H19.4	G0230812	skin
DRR176482	CNhi10580_ACG.experiment	DRX167046	DRS103483	SAMD00168063	Homo sapiens	FALSE	TRUE	NA	FANTOM6 project	DRP005280	PRJDB7993	8494242	47	CAGE	TRANSCRIPTOMIC	This project aims to systematically elucidate the function of long non-coding RNAs (lncRNAs) in the human genome.	72609035	110924278	139277987	76338545	79529	biol_rep1	Lonza Catalog #: CC-2509	HDF (neonatal)	Targeted	NA	ASO_G0233461_03	ASO	6							hamilton_perturbation	1	male	RP11-295G20.2	G0233461	skin
DRR176481	CNhi10580_ACC.experiment	DRX167045	DRS103489	SAMD00168069	Homo sapiens	FALSE	TRUE	NA	FANTOM6 project	DRP005280	PRJDB7993	11119532	47	CAGE	TRANSCRIPTOMIC	This project aims to systematically elucidate the function of long non-coding RNAs (lncRNAs) in the human genome.	94085282	147359605	178409551	102654985	108581	biol_rep2	Lonza Catalog #: CC-2509	HDF (neonatal)	Targeted	NA	ASO_G0230812_05	ASO	6							hamilton_perturbation	1	male	RP4-794H19.4	G0230812	skin
DRR176480	CNhi10579_TAC.experiment	DRX167044	DRS103475	SAMD00168055	Homo sapiens	FALSE	TRUE	NA	FANTOM6 project	DRP005280	PRJDB7993	13945217	47	CAGE	TRANSCRIPTOMIC	This project aims to systematically elucidate the function of long non-coding RNAs (lncRNAs) in the human genome.	119633826	183556677	222690400	129428743	115553	biol_rep1	Lonza Catalog #: CC-2509	HDF (neonatal)	Targeted	NA	ASO_G0229563_04	ASO	6							hamilton_perturbation	1	male	RP11-245M24.1	G0229563	skin
DRR176479	CNhi10579_GCT.experiment	DRX167043	DRS103487	SAMD00168067	Homo sapiens	FALSE	TRUE	NA	FANTOM6 project	DRP005280	PRJDB7993	13206079	47	CAGE	TRANSCRIPTOMIC	This project aims to systematically elucidate the function of long non-coding RNAs (lncRNAs) in the human genome.	112634707	173108054	214137600	120697602	107750	biol_rep1	Lonza Catalog #: CC-2509	HDF (neonatal)	Targeted	NA	ASO_G0230812_05	ASO	6							hamilton_perturbation	1	male	RP4-794H19.4	G0230812	skin
DRR176478	CNhi10579_GCG.experiment	DRX167042	DRS103477	SAMD00168057	Homo sapiens	FALSE	TRUE	NA	FANTOM6 project	DRP005280	PRJDB7993	10603659	47	CAGE	TRANSCRIPTOMIC	This project aims to systematically elucidate the function of long non-coding RNAs (lncRNAs) in the human genome.	92980621	137191685	171360985	96751793	86889	biol_rep2	Lonza Catalog #: CC-2509	HDF (neonatal)	Targeted	NA	ASO_G0229563_02	ASO	6							hamilton_perturbation	1	male	RP11-245M24.1	G0229563	skin
DRR176477	CNhi10579_CAC.experiment	DRX167041	DRS103469	SAMD00168049	Homo sapiens	FALSE	TRUE	NA	FANTOM6 project	DRP005280	PRJDB7993	12425824	47	CAGE	TRANSCRIPTOMIC	This project aims to systematically elucidate the function of long non-coding RNAs (lncRNAs) in the human genome.	104488176	164595993	201144748	113684511	100300	biol_rep18	Lonza Catalog #: CC-2509	HDF (neonatal)	Negative control	NA	ASO_NC_A	ASO	6							hamilton_perturbation	1	male	NA	NA	skin
DRR176476	CNhi10579_ATG.experiment	DRX167040	DRS103474	SAMD00168054	Homo sapiens	FALSE	TRUE	NA	FANTOM6 project	DRP005280	PRJDB7993	14068082	47	CAGE	TRANSCRIPTOMIC	This project aims to systematically elucidate the function of long non-coding RNAs (lncRNAs) in the human genome.	117794286	187369232	229469777	126452431	114128	biol_rep1	Lonza Catalog #: CC-2509	HDF (neonatal)	Targeted	NA	ASO_G0229563_02	ASO	6							hamilton_perturbation	1	male	RP11-245M24.1	G0229563	skin
DRR176411	CNhi10539_ACG.experiment	DRX166975	DRS103420	SAMD00168000	Homo sapiens	FALSE	TRUE	NA	FANTOM6 project	DRP005280	PRJDB7993	14217009	47	CAGE	TRANSCRIPTOMIC	This project aims to systematically elucidate the function of long non-coding RNAs (lncRNAs) in the human genome.	118999106	189064933	233938852	126189304	7228	biol_rep2	Lonza Catalog #: CC-2509	HDF (neonatal)	Negative control	NA	ASO_NC_A	ASO	6							hamilton_perturbation	1	male	NA	NA	skin
DRR176410	CNhi10539_ACC.experiment	DRX166974	DRS103426	SAMD00168006	Homo sapiens	FALSE	TRUE	NA	FANTOM6 project	DRP005280	PRJDB7993	13570676	47	CAGE	TRANSCRIPTOMIC	This project aims to systematically elucidate the function of long non-coding RNAs (lncRNAs) in the human genome.	116304622	180438844	218431126	122640284	6896	biol_rep1	Lonza Catalog #: CC-2509	HDF (neonatal)	Targeted	NA	ASO_G0233527_03	ASO	6							hamilton_perturbation	1	male	AC092295.7	G0233527	skin
DRR176409	CNhi10538_TAC.experiment	DRX166973	DRS103440	SAMD00168020	Homo sapiens	FALSE	TRUE	NA	FANTOM6 project	DRP005280	PRJDB7993	14148704	47	CAGE	TRANSCRIPTOMIC	This project aims to systematically elucidate the function of long non-coding RNAs (lncRNAs) in the human genome.	119484120	188486141	228229068	128779948	9811	biol_rep10	Lonza Catalog #: CC-2509	HDF (neonatal)	Negative control	NA	ASO_NC_A	ASO	6							hamilton_perturbation	1	male	NA	NA	skin
DRR176408	CNhi10538_GCT.experiment	DRX166972	DRS103365	SAMD00167945	Homo sapiens	FALSE	TRUE	NA	FANTOM6 project	DRP005280	PRJDB7993	16082949	47	CAGE	TRANSCRIPTOMIC	This project aims to systematically elucidate the function of long non-coding RNAs (lncRNAs) in the human genome.	131510126	214836889	270511322	139028178	12088	biol_rep21	Lonza Catalog #: CC-2509	HDF (neonatal)	Experiment control	NA	ASO_MALAT1	ASO	5							hamilton_perturbation	1	male	MALAT1	G0251562	skin
DRR176407	CNhi10538_GCG.experiment	DRX166971	DRS103442	SAMD00168022	Homo sapiens	FALSE	TRUE	NA	FANTOM6 project	DRP005280	PRJDB7993	11512244	47	CAGE	TRANSCRIPTOMIC	This project aims to systematically elucidate the function of long non-coding RNAs (lncRNAs) in the human genome.	101312635	150335323	184676215	104743251	8044	biol_rep14	Lonza Catalog #: CC-2509	HDF (neonatal)	Negative control	NA	ASO_NC_A	ASO	6							hamilton_perturbation	1	male	NA	NA	skin
DRR176406	CNhi10538_CAC.experiment	DRX166970	DRS103415	SAMD00167995	Homo sapiens	FALSE	TRUE	NA	FANTOM6 project	DRP005280	PRJDB7993	12925340	47	CAGE	TRANSCRIPTOMIC	This project aims to systematically elucidate the function of long non-coding RNAs (lncRNAs) in the human genome.	113391720	169854972	202329943	121905397	8948	biol_rep2	Lonza Catalog #: CC-2509	HDF (neonatal)	Targeted	NA	ASO_G0232725_05	ASO	6							hamilton_perturbation	1	male	U52111.14	G0232725	skin
DRR176405	CNhi10538_ATG.experiment	DRX166969	DRS103383	SAMD00167963	Homo sapiens	FALSE	TRUE	NA	FANTOM6 project	DRP005280	PRJDB7993	12916722	47	CAGE	TRANSCRIPTOMIC	This project aims to systematically elucidate the function of long non-coding RNAs (lncRNAs) in the human genome.	103917779	172030090	211921126	119208077	8862	biol_rep1	Lonza Catalog #: CC-2509	HDF (neonatal)	Targeted	NA	ASO_G0214174_02	ASO	5							hamilton_perturbation	1	male	AMZ2P1	G0214174	skin
DRR176404	CNhi10538_AGT.experiment	DRX166968	DRS103451	SAMD00168031	Homo sapiens	FALSE	TRUE	NA	FANTOM6 project	DRP005280	PRJDB7993	13934959	47	CAGE	TRANSCRIPTOMIC	This project aims to systematically elucidate the function of long non-coding RNAs (lncRNAs) in the human genome.	111873099	185803691	232214575	125041665	10043	biol_rep2	Lonza Catalog #: CC-2509	HDF (neonatal)	Targeted	NA	ASO_G0234327_01	ASO	6							hamilton_perturbation	1	male	AC012146.7	G0234327	skin
DRR176339	CNhi10529_TAC.experiment	DRX166903	DRS103341	SAMD00167921	Homo sapiens	FALSE	TRUE	NA	FANTOM6 project	DRP005280	PRJDB7993	15419519	47	CAGE	TRANSCRIPTOMIC	This project aims to systematically elucidate the function of long non-coding RNAs (lncRNAs) in the human genome.	129584451	206308668	250816181	137938293	69800	biol_rep1	Lonza Catalog #: CC-2509	HDF (neonatal)	Targeted	NA	ASO_C0012015_07	ASO	5							hamilton_perturbation	1	male	CATG00000095991.1	C0012015	skin
DRR176338	CNhi10529_GCT.experiment	DRX166902	DRS103278	SAMD00167858	Homo sapiens	FALSE	TRUE	NA	FANTOM6 project	DRP005280	PRJDB7993	14823645	47	CAGE	TRANSCRIPTOMIC	This project aims to systematically elucidate the function of long non-coding RNAs (lncRNAs) in the human genome.	122409683	197130188	244457099	132645194	69151	biol_rep1	Lonza Catalog #: CC-2509	HDF (neonatal)	Targeted	NA	ASO_G0219665_08	ASO	4							hamilton_perturbation	1	male	CTD-2006C1.2	G0219665	skin
DRR176337	CNhi10529_GCG.experiment	DRX166901	DRS103274	SAMD00167854	Homo sapiens	FALSE	TRUE	NA	FANTOM6 project	DRP005280	PRJDB7993	12564321	47	CAGE	TRANSCRIPTOMIC	This project aims to systematically elucidate the function of long non-coding RNAs (lncRNAs) in the human genome.	110932926	163059048	201743668	114733384	54061	biol_rep5	Lonza Catalog #: CC-2509	HDF (neonatal)	Negative control	NA	ASO_NC_A	ASO	4							hamilton_perturbation	1	male	NA	NA	skin
DRR176336	CNhi10529_CAC.experiment	DRX166900	DRS103276	SAMD00167856	Homo sapiens	FALSE	TRUE	NA	FANTOM6 project	DRP005280	PRJDB7993	17308418	47	CAGE	TRANSCRIPTOMIC	This project aims to systematically elucidate the function of long non-coding RNAs (lncRNAs) in the human genome.	150652516	226330013	269743548	166694247	75322	biol_rep2	Lonza Catalog #: CC-2509	HDF (neonatal)	Targeted	NA	ASO_G0223773_07	ASO	4							hamilton_perturbation	1	male	CD99P1	G0223773	skin
DRR176335	CNhi10529_ATG.experiment	DRX166899	DRS103271	SAMD00167851	Homo sapiens	FALSE	TRUE	NA	FANTOM6 project	DRP005280	PRJDB7993	13666333	47	CAGE	TRANSCRIPTOMIC	This project aims to systematically elucidate the function of long non-coding RNAs (lncRNAs) in the human genome.	113139839	182501753	222787507	123826232	62320	biol_rep1	Lonza Catalog #: CC-2509	HDF (neonatal)	Negative control	NA	ASO_NC_A	ASO	4							hamilton_perturbation	1	male	NA	NA	skin
DRR176334	CNhi10529_AGT.experiment	DRX166898	DRS103287	SAMD00167867	Homo sapiens	FALSE	TRUE	NA	FANTOM6 project	DRP005280	PRJDB7993	13367028	47	CAGE	TRANSCRIPTOMIC	This project aims to systematically elucidate the function of long non-coding RNAs (lncRNAs) in the human genome.	114206235	176774876	218431702	118777349	60154	biol_rep1	Lonza Catalog #: CC-2509	HDF (neonatal)	Targeted	NA	ASO_G0225377_05	ASO	4							hamilton_perturbation	1	male	RP5-1103G7.4	G0225377	skin
DRR176333	CNhi10529_ACG.experiment	DRX166897	DRS103321	SAMD00167901	Homo sapiens	FALSE	TRUE	NA	FANTOM6 project	DRP005280	PRJDB7993	12764410	47	CAGE	TRANSCRIPTOMIC	This project aims to systematically elucidate the function of long non-coding RNAs (lncRNAs) in the human genome.	104581426	168326977	212114343	114846789	57735	biol_rep2	Lonza Catalog #: CC-2509	HDF (neonatal)	Targeted	NA	ASO_G0224086_04	ASO	4							hamilton_perturbation	1	male	LL22NC03-86G7.1	G0224086	skin
DRR176332	CNhi10529_ACC.experiment	DRX166896	DRS103322	SAMD00167902	Homo sapiens	FALSE	TRUE	NA	FANTOM6 project	DRP005280	PRJDB7993	13734373	47	CAGE	TRANSCRIPTOMIC	This project aims to systematically elucidate the function of long non-coding RNAs (lncRNAs) in the human genome.	114791168	181862318	222719975	126081499	60571	biol_rep2	Lonza Catalog #: CC-2509	HDF (neonatal)	Targeted	NA	ASO_G0224086_06	ASO	4							hamilton_perturbation	1	male	LL22NC03-86G7.1	G0224086	skin
DRR176267	CNhi10497_GCT.experiment	DRX166831	DRS103176	SAMD00167756	Homo sapiens	FALSE	TRUE	NA	FANTOM6 project	DRP005280	PRJDB7993	12433132	47	CAGE	TRANSCRIPTOMIC	This project aims to systematically elucidate the function of long non-coding RNAs (lncRNAs) in the human genome.	97832450	168869938	209882743	107575521	196552	biol_rep1	Lonza Catalog #: CC-2509	HDF (neonatal)	Targeted	NA	ASO_G0230082_01	ASO	3							hamilton_perturbation	1	male	PRRT3-AS1	G0230082	skin
DRR176266	CNhi10497_GCG.experiment	DRX166830	DRS103258	SAMD00167838	Homo sapiens	FALSE	TRUE	NA	FANTOM6 project	DRP005280	PRJDB7993	8784496	47	CAGE	TRANSCRIPTOMIC	This project aims to systematically elucidate the function of long non-coding RNAs (lncRNAs) in the human genome.	75534130	115909024	143741841	77547164	139153	biol_rep1	Lonza Catalog #: CC-2509	HDF (neonatal)	Targeted	NA	ASO_C0020672_07	ASO	3							hamilton_perturbation	1	male	CATG00000017883.1	C0020672	skin
DRR176265	CNhi10497_CAC.experiment	DRX166829	DRS103222	SAMD00167802	Homo sapiens	FALSE	TRUE	NA	FANTOM6 project	DRP005280	PRJDB7993	8384862	47	CAGE	TRANSCRIPTOMIC	This project aims to systematically elucidate the function of long non-coding RNAs (lncRNAs) in the human genome.	69367806	111045278	135281476	78259394	134560	biol_rep2	Lonza Catalog #: CC-2509	HDF (neonatal)	Targeted	NA	ASO_G0271270_09	ASO	3							hamilton_perturbation	1	male	TMCC1-AS1	G0271270	skin
DRR176264	CNhi10497_ATG.experiment	DRX166828	DRS103225	SAMD00167805	Homo sapiens	FALSE	TRUE	NA	FANTOM6 project	DRP005280	PRJDB7993	12774683	47	CAGE	TRANSCRIPTOMIC	This project aims to systematically elucidate the function of long non-coding RNAs (lncRNAs) in the human genome.	99857734	173643349	212146850	114561236	200932	biol_rep17	Lonza Catalog #: CC-2509	HDF (neonatal)	Negative control	NA	ASO_NC_A	ASO	3							hamilton_perturbation	1	male	NA	NA	skin
DRR176263	CNhi10497_AGT.experiment	DRX166827	DRS103210	SAMD00167790	Homo sapiens	FALSE	TRUE	NA	FANTOM6 project	DRP005280	PRJDB7993	12597844	47	CAGE	TRANSCRIPTOMIC	This project aims to systematically elucidate the function of long non-coding RNAs (lncRNAs) in the human genome.	101128958	169182669	211361769	110225226	200046	biol_rep1	Lonza Catalog #: CC-2509	HDF (neonatal)	Targeted	NA	ASO_G0245213_04	ASO	3							hamilton_perturbation	1	male	RP11-10K16.1	G0245213	skin
DRR176262	CNhi10497_ACG.experiment	DRX166826	DRS103246	SAMD00167826	Homo sapiens	FALSE	TRUE	NA	FANTOM6 project	DRP005280	PRJDB7993	12308143	47	CAGE	TRANSCRIPTOMIC	This project aims to systematically elucidate the function of long non-coding RNAs (lncRNAs) in the human genome.	99679911	164407400	206532211	107665278	197921	biol_rep2	Lonza Catalog #: CC-2509	HDF (neonatal)	Targeted	NA	ASO_G0203721_02	ASO	3							hamilton_perturbation	1	male	LINC00862	G0203721	skin
DRR176261	CNhi10497_ACC.experiment	DRX166825	DRS103218	SAMD00167798	Homo sapiens	FALSE	TRUE	NA	FANTOM6 project	DRP005280	PRJDB7993	12643805	47	CAGE	TRANSCRIPTOMIC	This project aims to systematically elucidate the function of long non-coding RNAs (lncRNAs) in the human genome.	100689749	171963563	210444512	110960919	200092	biol_rep2	Lonza Catalog #: CC-2509	HDF (neonatal)	Targeted	NA	ASO_G0234171_01	ASO	3							hamilton_perturbation	1	male	AC108488.3	G0234171	skin
DRR176260	CNhi10496_TAC.experiment	DRX166824	DRS103265	SAMD00167845	Homo sapiens	FALSE	TRUE	NA	FANTOM6 project	DRP005280	PRJDB7993	14339632	47	CAGE	TRANSCRIPTOMIC	This project aims to systematically elucidate the function of long non-coding RNAs (lncRNAs) in the human genome.	116223114	193080919	236088629	128368745	201297	biol_rep2	Lonza Catalog #: CC-2509	HDF (neonatal)	Targeted	NA	ASO_G0204054_10	ASO	3							hamilton_perturbation	1	male	LINC00963	G0204054	skin
DRR176195	CNhi10488_CAC.experiment	DRX166759	DRS103226	SAMD00167806	Homo sapiens	FALSE	TRUE	NA	FANTOM6 project	DRP005280	PRJDB7993	15707409	47	CAGE	TRANSCRIPTOMIC	This project aims to systematically elucidate the function of long non-coding RNAs (lncRNAs) in the human genome.	132164840	207010414	247376985	151521769	174215	biol_rep1	Lonza Catalog #: CC-2509	HDF (neonatal)	Targeted	NA	ASO_G0260833_06	ASO	3							hamilton_perturbation	1	male	AC124789.1	G0260833	skin
DRR176194	CNhi10488_ATG.experiment	DRX166758	DRS103256	SAMD00167836	Homo sapiens	FALSE	TRUE	NA	FANTOM6 project	DRP005280	PRJDB7993	15567838	47	CAGE	TRANSCRIPTOMIC	This project aims to systematically elucidate the function of long non-coding RNAs (lncRNAs) in the human genome.	120954807	212786672	256115807	141659190	171910	biol_rep2	Lonza Catalog #: CC-2509	HDF (neonatal)	Targeted	NA	ASO_G0231187_07	ASO	3							hamilton_perturbation	1	male	RP11-38L15.3	G0231187	skin
DRR176193	CNhi10488_AGT.experiment	DRX166757	DRS103253	SAMD00167833	Homo sapiens	FALSE	TRUE	NA	FANTOM6 project	DRP005280	PRJDB7993	15016238	47	CAGE	TRANSCRIPTOMIC	This project aims to systematically elucidate the function of long non-coding RNAs (lncRNAs) in the human genome.	122641674	202149841	247134372	133672644	164655	biol_rep2	Lonza Catalog #: CC-2509	HDF (neonatal)	Targeted	NA	ASO_C0020672_02	ASO	3							hamilton_perturbation	1	male	CATG00000017883.1	C0020672	skin
DRR176192	CNhi10488_ACG.experiment	DRX166756	DRS103228	SAMD00167808	Homo sapiens	FALSE	TRUE	NA	FANTOM6 project	DRP005280	PRJDB7993	11010341	47	CAGE	TRANSCRIPTOMIC	This project aims to systematically elucidate the function of long non-coding RNAs (lncRNAs) in the human genome.	87854753	147761670	183789621	97960215	119768	biol_rep21	Lonza Catalog #: CC-2509	HDF (neonatal)	Negative control	NA	ASO_NC_A	ASO	3							hamilton_perturbation	1	male	NA	NA	skin
DRR176191	CNhi10488_ACC.experiment	DRX166755	DRS103206	SAMD00167786	Homo sapiens	FALSE	TRUE	NA	FANTOM6 project	DRP005280	PRJDB7993	17115849	47	CAGE	TRANSCRIPTOMIC	This project aims to systematically elucidate the function of long non-coding RNAs (lncRNAs) in the human genome.	138024910	231694833	280967685	153567528	189947	biol_rep2	Lonza Catalog #: CC-2509	HDF (neonatal)	Targeted	NA	ASO_G0245571_06	ASO	3							hamilton_perturbation	1	male	AP001258.4	G0245571	skin
DRR176190	CNhi10487_TAC.experiment	DRX166754	DRS103175	SAMD00167755	Homo sapiens	FALSE	TRUE	NA	FANTOM6 project	DRP005280	PRJDB7993	16526913	47	CAGE	TRANSCRIPTOMIC	This project aims to systematically elucidate the function of long non-coding RNAs (lncRNAs) in the human genome.	132920418	224044730	269571804	150058606	169353	biol_rep1	Lonza Catalog #: CC-2509	HDF (neonatal)	Targeted	NA	ASO_G0205485_03	ASO	3							hamilton_perturbation	1	male	AC004980.7	G0205485	skin
DRR176189	CNhi10487_GCT.experiment	DRX166753	DRS103251	SAMD00167831	Homo sapiens	FALSE	TRUE	NA	FANTOM6 project	DRP005280	PRJDB7993	14278852	47	CAGE	TRANSCRIPTOMIC	This project aims to systematically elucidate the function of long non-coding RNAs (lncRNAs) in the human genome.	118205067	190677479	235213361	126861697	148440	biol_rep1	Lonza Catalog #: CC-2509	HDF (neonatal)	Targeted	NA	ASO_G0231187_02	ASO	3							hamilton_perturbation	1	male	RP11-38L15.3	G0231187	skin
DRR176188	CNhi10487_GCG.experiment	DRX166752	DRS103183	SAMD00167763	Homo sapiens	FALSE	TRUE	NA	FANTOM6 project	DRP005280	PRJDB7993	12635829	47	CAGE	TRANSCRIPTOMIC	This project aims to systematically elucidate the function of long non-coding RNAs (lncRNAs) in the human genome.	105916961	166691157	204764783	116378117	132945	biol_rep1	Lonza Catalog #: CC-2509	HDF (neonatal)	Targeted	NA	ASO_G0230417_02	ASO	3							hamilton_perturbation	1	male	LINC00856	G0230417	skin
DRR176123	CNhi10471_ATG.experiment	DRX166687	DRS103106	SAMD00167685	Homo sapiens	FALSE	TRUE	NA	FANTOM6 project	DRP005280	PRJDB7993	21532607	47	CAGE	TRANSCRIPTOMIC	This project aims to systematically elucidate the function of long non-coding RNAs (lncRNAs) in the human genome.	174167508	291096908	349926637	196738974	102502	biol_rep2	Lonza Catalog #: CC-2509	HDF (neonatal)	Targeted	NA	ASO_G0223546_02	ASO	2							hamilton_perturbation	1	male	LINC00630	G0223546	skin
DRR176122	CNhi10471_AGT.experiment	DRX166686	DRS103132	SAMD00167712	Homo sapiens	FALSE	TRUE	NA	FANTOM6 project	DRP005280	PRJDB7993	22052001	47	CAGE	TRANSCRIPTOMIC	This project aims to systematically elucidate the function of long non-coding RNAs (lncRNAs) in the human genome.	181602755	294673971	364114215	195945592	107514	biol_rep2	Lonza Catalog #: CC-2509	HDF (neonatal)	Targeted	NA	ASO_NEAT1_1	ASO	2							hamilton_perturbation	1	male	NEAT1_1	G0278144	skin
DRR176121	CNhi10471_ACG.experiment	DRX166685	DRS103160	SAMD00167740	Homo sapiens	FALSE	TRUE	NA	FANTOM6 project	DRP005280	PRJDB7993	13678543	47	CAGE	TRANSCRIPTOMIC	This project aims to systematically elucidate the function of long non-coding RNAs (lncRNAs) in the human genome.	110438635	183264047	225905731	123217054	66054	biol_rep27	Lonza Catalog #: CC-2509	HDF (neonatal)	Negative control	NA	ASO_NC_A	ASO	2							hamilton_perturbation	1	male	NA	NA	skin
DRR176120	CNhi10471_ACC.experiment	DRX166684	DRS103103	SAMD00167682	Homo sapiens	FALSE	TRUE	NA	FANTOM6 project	DRP005280	PRJDB7993	21757538	47	CAGE	TRANSCRIPTOMIC	This project aims to systematically elucidate the function of long non-coding RNAs (lncRNAs) in the human genome.	178189991	291845077	355395829	197069978	103411	biol_rep2	Lonza Catalog #: CC-2509	HDF (neonatal)	Targeted	NA	ASO_G0223546_01	ASO	2							hamilton_perturbation	1	male	LINC00630	G0223546	skin
DRR176119	CNhi10470_TAC.experiment	DRX166683	DRS103117	SAMD00167697	Homo sapiens	FALSE	TRUE	NA	FANTOM6 project	DRP005280	PRJDB7993	19162591	47	CAGE	TRANSCRIPTOMIC	This project aims to systematically elucidate the function of long non-coding RNAs (lncRNAs) in the human genome.	156292454	258638083	309922177	175689186	99877	biol_rep1	Lonza Catalog #: CC-2509	HDF (neonatal)	Targeted	NA	ASO_G0215447_03	ASO	2							hamilton_perturbation	1	male	BX322557.10	G0215447	skin
DRR176118	CNhi10470_GCT.experiment	DRX166682	DRS103136	SAMD00167716	Homo sapiens	FALSE	TRUE	NA	FANTOM6 project	DRP005280	PRJDB7993	17431726	47	CAGE	TRANSCRIPTOMIC	This project aims to systematically elucidate the function of long non-coding RNAs (lncRNAs) in the human genome.	143792398	234071874	285450063	155887229	89558	biol_rep2	Lonza Catalog #: CC-2509	HDF (neonatal)	Targeted	NA	ASO_G0143429_05	ASO	2							hamilton_perturbation	1	male	AC027612.6	G0143429	skin
DRR176117	CNhi10470_GCG.experiment	DRX166681	DRS103171	SAMD00167751	Homo sapiens	FALSE	TRUE	NA	FANTOM6 project	DRP005280	PRJDB7993	14484673	47	CAGE	TRANSCRIPTOMIC	This project aims to systematically elucidate the function of long non-coding RNAs (lncRNAs) in the human genome.	122805456	190875362	236480124	130544706	73983	biol_rep2	Lonza Catalog #: CC-2509	HDF (neonatal)	Targeted	NA	ASO_G0263072_06	ASO	2							hamilton_perturbation	1	male	RP11-473M20.14	G0263072	skin
DRR176116	CNhi10470_CAC.experiment	DRX166680	DRS103137	SAMD00167717	Homo sapiens	FALSE	TRUE	NA	FANTOM6 project	DRP005280	PRJDB7993	15860916	47	CAGE	TRANSCRIPTOMIC	This project aims to systematically elucidate the function of long non-coding RNAs (lncRNAs) in the human genome.	139497044	206582848	243709494	155590216	83450	biol_rep2	Lonza Catalog #: CC-2509	HDF (neonatal)	Targeted	NA	ASO_NEAT1_2	ASO	2							hamilton_perturbation	1	male	NEAT1_2	G0278050	skin
DRR176051	CNhi10460_ACC.experiment	DRX166615	DRS103009	SAMD00167586	Homo sapiens	FALSE	TRUE	NA	FANTOM6 project	DRP005280	PRJDB7993	19029363	47	CAGE	TRANSCRIPTOMIC	This project aims to systematically elucidate the function of long non-coding RNAs (lncRNAs) in the human genome.	149684025	258210430	316048249	170311656	125701	biol_rep1	Lonza Catalog #: CC-2509	HDF (neonatal)	Targeted	NA	ASO_G0228526_10	ASO	1							hamilton_perturbation	1	male	RP3-510D11.1	G0228526	skin
DRR176050	CNhi10459_TAC.experiment	DRX166614	DRS103073	SAMD00167652	Homo sapiens	FALSE	TRUE	NA	FANTOM6 project	DRP005280	PRJDB7993	20241534	47	CAGE	TRANSCRIPTOMIC	This project aims to systematically elucidate the function of long non-coding RNAs (lncRNAs) in the human genome.	159978109	273059194	331613763	186572649	128383	biol_rep2	Lonza Catalog #: CC-2509	HDF (neonatal)	Targeted	NA	ASO_G0253352_01	ASO	1							hamilton_perturbation	1	male	TUG1	G0253352	skin
DRR176049	CNhi10459_GCT.experiment	DRX166613	DRS103010	SAMD00167587	Homo sapiens	FALSE	TRUE	NA	FANTOM6 project	DRP005280	PRJDB7993	17326968	47	CAGE	TRANSCRIPTOMIC	This project aims to systematically elucidate the function of long non-coding RNAs (lncRNAs) in the human genome.	136662761	234485538	290699877	152408867	110453	biol_rep1	Lonza Catalog #: CC-2509	HDF (neonatal)	Targeted	NA	ASO_G0246067_01	ASO	1							hamilton_perturbation	1	male	RAB30-AS1	G0246067	skin
DRR176048	CNhi10459_GCG.experiment	DRX166612	DRS103030	SAMD00167608	Homo sapiens	FALSE	TRUE	NA	FANTOM6 project	DRP005280	PRJDB7993	12758493	47	CAGE	TRANSCRIPTOMIC	This project aims to systematically elucidate the function of long non-coding RNAs (lncRNAs) in the human genome.	111535502	165946054	205345976	116741713	79926	biol_rep1	Lonza Catalog #: CC-2509	HDF (neonatal)	Targeted	NA	ASO_G0223485_01	ASO	1							hamilton_perturbation	1	male	RP11-417E7.1	G0223485	skin
DRR176047	CNhi10459_CAC.experiment	DRX166611	DRS102990	SAMD00167567	Homo sapiens	FALSE	TRUE	NA	FANTOM6 project	DRP005280	PRJDB7993	15198775	47	CAGE	TRANSCRIPTOMIC	This project aims to systematically elucidate the function of long non-coding RNAs (lncRNAs) in the human genome.	124913902	200103371	241593095	147636230	95827	biol_rep1	Lonza Catalog #: CC-2509	HDF (neonatal)	Targeted	NA	ASO_G0234546_07	ASO	1							hamilton_perturbation	1	male	RP3-510D11.2	G0234546	skin
DRR176046	CNhi10459_ATG.experiment	DRX166610	DRS103012	SAMD00167589	Homo sapiens	FALSE	TRUE	NA	FANTOM6 project	DRP005280	PRJDB7993	18388169	47	CAGE	TRANSCRIPTOMIC	This project aims to systematically elucidate the function of long non-coding RNAs (lncRNAs) in the human genome.	145435066	248255431	302027233	168410891	115322	biol_rep1	Lonza Catalog #: CC-2509	HDF (neonatal)	Targeted	NA	ASO_G0225733_03	ASO	1							hamilton_perturbation	1	male	FGD5-AS1	G0225733	skin
DRR176045	CNhi10459_AGT.experiment	DRX166609	DRS102988	SAMD00167565	Homo sapiens	FALSE	TRUE	NA	FANTOM6 project	DRP005280	PRJDB7993	19759990	47	CAGE	TRANSCRIPTOMIC	This project aims to systematically elucidate the function of long non-coding RNAs (lncRNAs) in the human genome.	158292105	264425702	329264643	176615090	121990	biol_rep1	Lonza Catalog #: CC-2509	HDF (neonatal)	Targeted	NA	ASO_G0224577_05	ASO	1							hamilton_perturbation	1	male	AC017048.4	G0224577	skin
DRR176044	CNhi10459_ACG.experiment	DRX166608	DRS103011	SAMD00167588	Homo sapiens	FALSE	TRUE	NA	FANTOM6 project	DRP005280	PRJDB7993	19370324	47	CAGE	TRANSCRIPTOMIC	This project aims to systematically elucidate the function of long non-coding RNAs (lncRNAs) in the human genome.	153077386	260639471	325348386	171220280	119705	biol_rep1	Lonza Catalog #: CC-2509	HDF (neonatal)	Targeted	NA	ASO_G0246067_05	ASO	1							hamilton_perturbation	1	male	RAB30-AS1	G0246067	skin
DRR175995	CNhi10452_TAC.experiment	DRX166559	DRS103045	SAMD00167623	Homo sapiens	FALSE	TRUE	NA	FANTOM6 project	DRP005280	PRJDB7993	16181073	47	CAGE	TRANSCRIPTOMIC	This project aims to systematically elucidate the function of long non-coding RNAs (lncRNAs) in the human genome.	149354516	212505877	251243480	147393608	12950	biol_rep4	Lonza Catalog #: CC-2509	HDF (neonatal)	Negative control	NA	ASO_NC_A	ASO	1							hamilton_perturbation	1	male	NA	NA	skin
DRR175994	CNhi10452_GCT.experiment	DRX166558	DRS102995	SAMD00167572	Homo sapiens	FALSE	TRUE	NA	FANTOM6 project	DRP005280	PRJDB7993	14213039	47	CAGE	TRANSCRIPTOMIC	This project aims to systematically elucidate the function of long non-coding RNAs (lncRNAs) in the human genome.	115666708	190426592	232615381	129291902	12250	biol_rep1	Lonza Catalog #: CC-2509	HDF (neonatal)	Targeted	NA	ASO_G0234546_02	ASO	1							hamilton_perturbation	1	male	RP3-510D11.2	G0234546	skin
DRR175993	CNhi10452_GCG.experiment	DRX166557	DRS103038	SAMD00167616	Homo sapiens	FALSE	TRUE	NA	FANTOM6 project	DRP005280	PRJDB7993	14642295	47	CAGE	TRANSCRIPTOMIC	This project aims to systematically elucidate the function of long non-coding RNAs (lncRNAs) in the human genome.	127592077	190032690	233682244	136868523	12331	biol_rep2	Lonza Catalog #: CC-2509	HDF (neonatal)	Targeted	NA	ASO_G0243701_01	ASO	1							hamilton_perturbation	1	male	LINC00883	G0243701	skin
DRR175992	CNhi10452_CAC.experiment	DRX166556	DRS102993	SAMD00167570	Homo sapiens	FALSE	TRUE	NA	FANTOM6 project	DRP005280	PRJDB7993	16078076	47	CAGE	TRANSCRIPTOMIC	This project aims to systematically elucidate the function of long non-coding RNAs (lncRNAs) in the human genome.	137028019	210597969	250095913	157934374	13297	biol_rep5	Lonza Catalog #: CC-2509	HDF (neonatal)	Experiment control	NA	ASO_MALAT1	ASO	1							hamilton_perturbation	1	male	MALAT1	G0251562	skin
DRR175991	CNhi10452_ATG.experiment	DRX166555	DRS103066	SAMD00167644	Homo sapiens	FALSE	TRUE	NA	FANTOM6 project	DRP005280	PRJDB7993	19180073	47	CAGE	TRANSCRIPTOMIC	This project aims to systematically elucidate the function of long non-coding RNAs (lncRNAs) in the human genome.	153213620	257948844	311570233	178714716	16018	biol_rep2	Lonza Catalog #: CC-2509	HDF (neonatal)	Targeted	NA	ASO_G0253352_02	ASO	1							hamilton_perturbation	1	male	TUG1	G0253352	skin
DRR175990	CNhi10452_AGT.experiment	DRX166554	DRS103055	SAMD00167633	Homo sapiens	FALSE	TRUE	NA	FANTOM6 project	DRP005280	PRJDB7993	17307796	47	CAGE	TRANSCRIPTOMIC	This project aims to systematically elucidate the function of long non-coding RNAs (lncRNAs) in the human genome.	143704588	231189893	284330995	154226773	14163	biol_rep2	Lonza Catalog #: CC-2509	HDF (neonatal)	Targeted	NA	ASO_G0228526_10	ASO	1							hamilton_perturbation	1	male	RP3-510D11.1	G0228526	skin
DRR175989	CNhi10452_ACG.experiment	DRX166553	DRS103040	SAMD00167618	Homo sapiens	FALSE	TRUE	NA	FANTOM6 project	DRP005280	PRJDB7993	17370390	47	CAGE	TRANSCRIPTOMIC	This project aims to systematically elucidate the function of long non-coding RNAs (lncRNAs) in the human genome.	146533361	229688326	280863364	159309667	13612	biol_rep4	Lonza Catalog #: CC-2509	HDF (neonatal)	Experiment control	NA	ASO_MALAT1	ASO	1							hamilton_perturbation	1	male	MALAT1	G0251562	skin
DRR175988	CNhi10452_ACC.experiment	DRX166552	DRS102994	SAMD00167571	Homo sapiens	FALSE	TRUE	NA	FANTOM6 project	DRP005280	PRJDB7993	21445952	47	CAGE	TRANSCRIPTOMIC	This project aims to systematically elucidate the function of long non-coding RNAs (lncRNAs) in the human genome.	177102791	288089171	347772366	194978317	17099	biol_rep1	Lonza Catalog #: CC-2509	HDF (neonatal)	Targeted	NA	ASO_G0224577_02	ASO	1							hamilton_perturbation	1	male	AC017048.4	G0224577	skin
DRR176430	CNhi10541_CAC.experiment	DRX166994	DRS103368	SAMD00167948	Homo sapiens	FALSE	TRUE	NA	FANTOM6 project	DRP005280	PRJDB7993	17645667	47	CAGE	TRANSCRIPTOMIC	This project aims to systematically elucidate the function of long non-coding RNAs (lncRNAs) in the human genome.	149526527	232556154	278824727	168386487	52454	biol_rep2	Lonza Catalog #: CC-2509	HDF (neonatal)	Targeted	NA	ASO_G0198468_07	ASO	5							hamilton_perturbation	1	male	FLVCR1-AS1	G0198468	skin
DRR176429	CNhi10541_ATG.experiment	DRX166993	DRS103372	SAMD00167952	Homo sapiens	FALSE	TRUE	NA	FANTOM6 project	DRP005280	PRJDB7993	10890480	47	CAGE	TRANSCRIPTOMIC	This project aims to systematically elucidate the function of long non-coding RNAs (lncRNAs) in the human genome.	90124724	145302050	176078429	100312424	34933	biol_rep1	Lonza Catalog #: CC-2509	HDF (neonatal)	Targeted	NA	ASO_G0204272_03	ASO	5							hamilton_perturbation	1	male	RP11-622K12.1	G0204272	skin
DRR176428	CNhi10541_AGT.experiment	DRX166992	DRS103382	SAMD00167962	Homo sapiens	FALSE	TRUE	NA	FANTOM6 project	DRP005280	PRJDB7993	12501206	47	CAGE	TRANSCRIPTOMIC	This project aims to systematically elucidate the function of long non-coding RNAs (lncRNAs) in the human genome.	100884077	166828454	208361083	111444691	38377	biol_rep1	Lonza Catalog #: CC-2509	HDF (neonatal)	Targeted	NA	ASO_G0204272_04	ASO	5							hamilton_perturbation	1	male	RP11-622K12.1	G0204272	skin
DRR176363	CNhi10533_ACC.experiment	DRX166927	DRS103441	SAMD00168021	Homo sapiens	FALSE	TRUE	NA	FANTOM6 project	DRP005280	PRJDB7993	12214133	47	CAGE	TRANSCRIPTOMIC	This project aims to systematically elucidate the function of long non-coding RNAs (lncRNAs) in the human genome.	108682943	160005858	191942929	113427894	4627	biol_rep2	Lonza Catalog #: CC-2509	HDF (neonatal)	Targeted	NA	ASO_G0234456_04	ASO	6							hamilton_perturbation	1	male	MAGI2-AS3	G0234456	skin
DRR176362	CNhi10532_TAC.experiment	DRX166926	DRS103273	SAMD00167853	Homo sapiens	FALSE	TRUE	NA	FANTOM6 project	DRP005280	PRJDB7993	15248670	47	CAGE	TRANSCRIPTOMIC	This project aims to systematically elucidate the function of long non-coding RNAs (lncRNAs) in the human genome.	125873668	203759529	249682424	137255601	116268	biol_rep1	Lonza Catalog #: CC-2509	HDF (neonatal)	Targeted	NA	ASO_G0223773_07	ASO	4							hamilton_perturbation	1	male	CD99P1	G0223773	skin
DRR176361	CNhi10532_GCT.experiment	DRX166925	DRS103316	SAMD00167896	Homo sapiens	FALSE	TRUE	NA	FANTOM6 project	DRP005280	PRJDB7993	15881157	47	CAGE	TRANSCRIPTOMIC	This project aims to systematically elucidate the function of long non-coding RNAs (lncRNAs) in the human genome.	130058383	211295178	263663978	141277767	119073	biol_rep2	Lonza Catalog #: CC-2509	HDF (neonatal)	Targeted	NA	ASO_G0221817_04	ASO	4							hamilton_perturbation	1	male	RP11-137L10.6	G0221817	skin
DRR176360	CNhi10532_GCG.experiment	DRX166924	DRS103315	SAMD00167895	Homo sapiens	FALSE	TRUE	NA	FANTOM6 project	DRP005280	PRJDB7993	11190425	47	CAGE	TRANSCRIPTOMIC	This project aims to systematically elucidate the function of long non-coding RNAs (lncRNAs) in the human genome.	95969576	146698456	182914993	100286691	80259	biol_rep1	Lonza Catalog #: CC-2509	HDF (neonatal)	Targeted	NA	ASO_G0221817_04	ASO	4							hamilton_perturbation	1	male	RP11-137L10.6	G0221817	skin
DRR176359	CNhi10532_CAC.experiment	DRX166923	DRS103338	SAMD00167918	Homo sapiens	FALSE	TRUE	NA	FANTOM6 project	DRP005280	PRJDB7993	15386042	47	CAGE	TRANSCRIPTOMIC	This project aims to systematically elucidate the function of long non-coding RNAs (lncRNAs) in the human genome.	131936643	203280150	244258068	143556657	112456	biol_rep5	Lonza Catalog #: CC-2509	HDF (neonatal)	Negative control	NA	ASO_NC_A	ASO	5							hamilton_perturbation	1	male	NA	NA	skin
DRR176358	CNhi10532_ATG.experiment	DRX166922	DRS103307	SAMD00167887	Homo sapiens	FALSE	TRUE	NA	FANTOM6 project	DRP005280	PRJDB7993	10622671	47	CAGE	TRANSCRIPTOMIC	This project aims to systematically elucidate the function of long non-coding RNAs (lncRNAs) in the human genome.	86477631	141644127	174061853	97003456	78470	biol_rep1	Lonza Catalog #: CC-2509	HDF (neonatal)	Targeted	NA	ASO_G0227036_04	ASO	4							hamilton_perturbation	1	male	LINC00511	G0227036	skin
DRR176357	CNhi10532_AGT.experiment	DRX166921	DRS103269	SAMD00167849	Homo sapiens	FALSE	TRUE	NA	FANTOM6 project	DRP005280	PRJDB7993	13329693	47	CAGE	TRANSCRIPTOMIC	This project aims to systematically elucidate the function of long non-coding RNAs (lncRNAs) in the human genome.	112771482	175684560	218753174	119186897	99458	biol_rep2	Lonza Catalog #: CC-2509	HDF (neonatal)	Targeted	NA	ASO_G0223478_03	ASO	4							hamilton_perturbation	1	male	RP11-545E17.3	G0223478	skin
DRR176356	CNhi10532_ACG.experiment	DRX166920	DRS103334	SAMD00167914	Homo sapiens	FALSE	TRUE	NA	FANTOM6 project	DRP005280	PRJDB7993	15422223	47	CAGE	TRANSCRIPTOMIC	This project aims to systematically elucidate the function of long non-coding RNAs (lncRNAs) in the human genome.	127470133	204673926	256775446	135811950	113026	biol_rep2	Lonza Catalog #: CC-2509	HDF (neonatal)	Targeted	NA	ASO_C0011632_10	ASO	5							hamilton_perturbation	1	male	AHR	C0011632	skin
DRR176291	CNhi10523_GCT.experiment	DRX166855	DRS103270	SAMD00167850	Homo sapiens	FALSE	TRUE	NA	FANTOM6 project	DRP005280	PRJDB7993	16830942	47	CAGE	TRANSCRIPTOMIC	This project aims to systematically elucidate the function of long non-coding RNAs (lncRNAs) in the human genome.	136528854	227388358	281920333	145205577	11152	biol_rep2	Lonza Catalog #: CC-2509	HDF (neonatal)	Targeted	NA	ASO_G0224165_10	ASO	4							hamilton_perturbation	1	male	DNAJC27-AS1	G0224165	skin
DRR176290	CNhi10523_GCG.experiment	DRX166854	DRS103311	SAMD00167891	Homo sapiens	FALSE	TRUE	NA	FANTOM6 project	DRP005280	PRJDB7993	14987779	47	CAGE	TRANSCRIPTOMIC	This project aims to systematically elucidate the function of long non-coding RNAs (lncRNAs) in the human genome.	126493231	196962798	244768393	136192813	8378	biol_rep2	Lonza Catalog #: CC-2509	HDF (neonatal)	Targeted	NA	ASO_G0227036_04	ASO	4							hamilton_perturbation	1	male	LINC00511	G0227036	skin
DRR176289	CNhi10523_CAC.experiment	DRX166853	DRS103318	SAMD00167898	Homo sapiens	FALSE	TRUE	NA	FANTOM6 project	DRP005280	PRJDB7993	23081646	47	CAGE	TRANSCRIPTOMIC	This project aims to systematically elucidate the function of long non-coding RNAs (lncRNAs) in the human genome.	189792051	305655430	369414558	219962179	13144	biol_rep1	Lonza Catalog #: CC-2509	HDF (neonatal)	Targeted	NA	ASO_G0224086_04	ASO	4							hamilton_perturbation	1	male	LL22NC03-86G7.1	G0224086	skin
DRR176288	CNhi10523_ATG.experiment	DRX166852	DRS103310	SAMD00167890	Homo sapiens	FALSE	TRUE	NA	FANTOM6 project	DRP005280	PRJDB7993	11890731	47	CAGE	TRANSCRIPTOMIC	This project aims to systematically elucidate the function of long non-coding RNAs (lncRNAs) in the human genome.	95399618	158703692	195095253	109658324	7470	biol_rep21	Lonza Catalog #: CC-2509	HDF (neonatal)	Negative control	NA	ASO_NC_A	ASO	4							hamilton_perturbation	1	male	NA	NA	skin
DRR176287	CNhi10523_AGT.experiment	DRX166851	DRS103350	SAMD00167930	Homo sapiens	FALSE	TRUE	NA	FANTOM6 project	DRP005280	PRJDB7993	16260918	47	CAGE	TRANSCRIPTOMIC	This project aims to systematically elucidate the function of long non-coding RNAs (lncRNAs) in the human genome.	129784433	218254782	270926851	145286358	10722	biol_rep2	Lonza Catalog #: CC-2509	HDF (neonatal)	Targeted	NA	ASO_C0020984_02	ASO	5							hamilton_perturbation	1	male	CATG00000020700.1	C0020984	skin
DRR176286	CNhi10523_ACG.experiment	DRX166850	DRS103332	SAMD00167912	Homo sapiens	FALSE	TRUE	NA	FANTOM6 project	DRP005280	PRJDB7993	14906158	47	CAGE	TRANSCRIPTOMIC	This project aims to systematically elucidate the function of long non-coding RNAs (lncRNAs) in the human genome.	121513715	200628991	248750047	129688402	8271	biol_rep2	Lonza Catalog #: CC-2509	HDF (neonatal)	Targeted	NA	ASO_C0000830_02	ASO	5							hamilton_perturbation	1	male	CDKN2C	C0000830	skin
DRR176285	CNhi10523_ACC.experiment	DRX166849	DRS103335	SAMD00167915	Homo sapiens	FALSE	TRUE	NA	FANTOM6 project	DRP005280	PRJDB7993	17903763	47	CAGE	TRANSCRIPTOMIC	This project aims to systematically elucidate the function of long non-coding RNAs (lncRNAs) in the human genome.	144540553	242171761	296007828	158746798	9921	biol_rep1	Lonza Catalog #: CC-2509	HDF (neonatal)	Targeted	NA	ASO_C0011632_03	ASO	5							hamilton_perturbation	1	male	AHR	C0011632	skin
DRR176284	CNhi10522_TAC.experiment	DRX166848	DRS103285	SAMD00167865	Homo sapiens	FALSE	TRUE	NA	FANTOM6 project	DRP005280	PRJDB7993	18088273	47	CAGE	TRANSCRIPTOMIC	This project aims to systematically elucidate the function of long non-coding RNAs (lncRNAs) in the human genome.	147819948	243978676	296763488	161582680	4039	biol_rep2	Lonza Catalog #: CC-2509	HDF (neonatal)	Targeted	NA	ASO_G0225470_05	ASO	4							hamilton_perturbation	1	male	JPX	G0225470	skin
DRR176219	CNhi10491_GCG.experiment	DRX166783	DRS103194	SAMD00167774	Homo sapiens	FALSE	TRUE	NA	FANTOM6 project	DRP005280	PRJDB7993	13494529	47	CAGE	TRANSCRIPTOMIC	This project aims to systematically elucidate the function of long non-coding RNAs (lncRNAs) in the human genome.	113681612	176916712	220739216	122763962	141361	biol_rep2	Lonza Catalog #: CC-2509	HDF (neonatal)	Targeted	NA	ASO_G0240875_01	ASO	3							hamilton_perturbation	1	male	LINC00886	G0240875	skin
DRR176218	CNhi10491_CAC.experiment	DRX166782	DRS103212	SAMD00167792	Homo sapiens	FALSE	TRUE	NA	FANTOM6 project	DRP005280	PRJDB7993	11401092	47	CAGE	TRANSCRIPTOMIC	This project aims to systematically elucidate the function of long non-coding RNAs (lncRNAs) in the human genome.	97767380	150566643	179472148	107926292	118861	biol_rep2	Lonza Catalog #: CC-2509	HDF (neonatal)	Targeted	NA	ASO_G0234171_02	ASO	3							hamilton_perturbation	1	male	AC108488.3	G0234171	skin
DRR176217	CNhi10491_ATG.experiment	DRX166781	DRS103262	SAMD00167842	Homo sapiens	FALSE	TRUE	NA	FANTOM6 project	DRP005280	PRJDB7993	14802219	47	CAGE	TRANSCRIPTOMIC	This project aims to systematically elucidate the function of long non-coding RNAs (lncRNAs) in the human genome.	118694113	200144788	243385493	133324944	154955	biol_rep2	Lonza Catalog #: CC-2509	HDF (neonatal)	Targeted	NA	ASO_C0020672_01	ASO	3							hamilton_perturbation	1	male	CATG00000017883.1	C0020672	skin
DRR176216	CNhi10491_AGT.experiment	DRX166780	DRS103188	SAMD00167768	Homo sapiens	FALSE	TRUE	NA	FANTOM6 project	DRP005280	PRJDB7993	16412826	47	CAGE	TRANSCRIPTOMIC	This project aims to systematically elucidate the function of long non-coding RNAs (lncRNAs) in the human genome.	130556737	221274478	274408243	144989117	174247	biol_rep1	Lonza Catalog #: CC-2509	HDF (neonatal)	Targeted	NA	ASO_G0237298_09	ASO	3							hamilton_perturbation	1	male	TTN-AS1	G0237298	skin
DRR176215	CNhi10491_ACG.experiment	DRX166779	DRS103219	SAMD00167799	Homo sapiens	FALSE	TRUE	NA	FANTOM6 project	DRP005280	PRJDB7993	13623090	47	CAGE	TRANSCRIPTOMIC	This project aims to systematically elucidate the function of long non-coding RNAs (lncRNAs) in the human genome.	108713103	183237546	228440797	119751368	142416	biol_rep2	Lonza Catalog #: CC-2509	HDF (neonatal)	Targeted	NA	ASO_G0234171_03	ASO	3							hamilton_perturbation	1	male	AC108488.3	G0234171	skin
DRR176214	CNhi10491_ACC.experiment	DRX166778	DRS103234	SAMD00167814	Homo sapiens	FALSE	TRUE	NA	FANTOM6 project	DRP005280	PRJDB7993	12080196	47	CAGE	TRANSCRIPTOMIC	This project aims to systematically elucidate the function of long non-coding RNAs (lncRNAs) in the human genome.	101170780	160833300	195716985	109921098	127049	biol_rep1	Lonza Catalog #: CC-2509	HDF (neonatal)	Targeted	NA	ASO_G0267577_01	ASO	3							hamilton_perturbation	1	male	CTD-2587H24.5	G0267577	skin
DRR176213	CNhi10490_TAC.experiment	DRX166777	DRS103207	SAMD00167787	Homo sapiens	FALSE	TRUE	NA	FANTOM6 project	DRP005280	PRJDB7993	15497851	47	CAGE	TRANSCRIPTOMIC	This project aims to systematically elucidate the function of long non-coding RNAs (lncRNAs) in the human genome.	125816516	210378535	253293397	138721000	189549	biol_rep1	Lonza Catalog #: CC-2509	HDF (neonatal)	Targeted	NA	ASO_G0234171_02	ASO	3							hamilton_perturbation	1	male	AC108488.3	G0234171	skin
DRR176212	CNhi10490_GCT.experiment	DRX166776	DRS103221	SAMD00167801	Homo sapiens	FALSE	TRUE	NA	FANTOM6 project	DRP005280	PRJDB7993	14145944	47	CAGE	TRANSCRIPTOMIC	This project aims to systematically elucidate the function of long non-coding RNAs (lncRNAs) in the human genome.	110750067	192646506	238269694	123019571	173530	biol_rep1	Lonza Catalog #: CC-2509	HDF (neonatal)	Targeted	NA	ASO_G0271270_09	ASO	3							hamilton_perturbation	1	male	TMCC1-AS1	G0271270	skin
DRR176147	CNhi10474_ATG.experiment	DRX166711	DRS103139	SAMD00167719	Homo sapiens	FALSE	TRUE	NA	FANTOM6 project	DRP005280	PRJDB7993	16131578	47	CAGE	TRANSCRIPTOMIC	This project aims to systematically elucidate the function of long non-coding RNAs (lncRNAs) in the human genome.	130455308	217657928	262979327	147061860	29743	biol_rep21	Lonza Catalog #: CC-2509	HDF (neonatal)	Negative control	NA	ASO_NC_A	ASO	2							hamilton_perturbation	1	male	NA	NA	skin
[truncated: 320 more rows]
