# Supplementary material for: Long non-coding RNA exploration for mesenchymal stem cell characterisation
Source: BMC Genomics. 2021 Jun 4;22:412. doi: 10.1186/s12864-020-07289-0 (PMC8178833; doi:10.1186/s12864-020-07289-0)
Supplement: Supplementary file 16 — Additional file 16 Single-cell RNAseq data of Adipose MSCs by X. Liu et al, used for co-expression research at the cell level. [file 12864_2020_7289_MOESM16_ESM.tsv]

	srr	titles	t.data.frame(identifiers_SRX)	PRIMARY_ID	specie	PAIRED	dates	study_title	1	2	nreads	read_length	unlist(library_selection)	unlist(library_source)	study_abstract	A	C	G	T	N	age	biomaterial_provider	BioSampleModel	isolate	sex	tissue
text	SRR7294023	single-cell RNA-seq of human adipose-derived mesenchymal stem cells	SRX4119296	SRS3334255	Homo sapiens	NA	NA	single-cell transcriptomic sequencing of 24,370 adipose-derived mesenchymal stem cells	SRP148833	PRJNA472816	176545104	149.75	other	TRANSCRIPTOMIC	Adipose-derived mesenchymal stem cells (ADSCs) show considerable promise for clinical applications in regenerative medicine. However, our understanding of the intrapopulation heterogeneity and the pattern of lineage priming of cultured ADSCs has been impeded by technical challenges. The lack of a thorough understanding of the cellular heterogeneity of ADSCs has hampered the development of an effi…	15114165365	8753986704	10204307695	18840554730	2208689	44	Division of Plastic Surgery, Peking Union Medical College Hospital	Human	N8	female	adipose tissue
text.1	SRR7253635	single-cell RNA-seq of human adipose-derived mesenchymal stem cells	SRX4119295	SRS3334253	Homo sapiens	NA	NA	single-cell transcriptomic sequencing of 24,370 adipose-derived mesenchymal stem cells	SRP148833	PRJNA472816	265719530	149.99	other	TRANSCRIPTOMIC	Adipose-derived mesenchymal stem cells (ADSCs) show considerable promise for clinical applications in regenerative medicine. However, our understanding of the intrapopulation heterogeneity and the pattern of lineage priming of cultured ADSCs has been impeded by technical challenges. The lack of a thorough understanding of the cellular heterogeneity of ADSCs has hampered the development of an effi…	23360092898	13013282504	14827553787	28504519256	296954	25	Division of Plastic Surgery, Peking Union Medical College Hospital	Human	N5	female	adipose tissue
text.2	SRR7363187	single-cell RNA-seq of human adipose-derived mesenchymal stem cells	SRX4119294	SRS3334254	Homo sapiens	NA	NA	single-cell transcriptomic sequencing of 24,370 adipose-derived mesenchymal stem cells	SRP148833	PRJNA472816	352873537	149.98	other	TRANSCRIPTOMIC	Adipose-derived mesenchymal stem cells (ADSCs) show considerable promise for clinical applications in regenerative medicine. However, our understanding of the intrapopulation heterogeneity and the pattern of lineage priming of cultured ADSCs has been impeded by technical challenges. The lack of a thorough understanding of the cellular heterogeneity of ADSCs has hampered the development of an effi…	32070054339	17044939983	18469441126	38259345286	610284	28	Division of Plastic Surgery, Peking Union Medical College Hospital	Human	N7	female	adipose tissue
