# Supplementary material for: Long non-coding RNA exploration for mesenchymal stem cell characterisation
Source: BMC Genomics. 2021 Jun 4;22:412. doi: 10.1186/s12864-020-07289-0 (PMC8178833; doi:10.1186/s12864-020-07289-0)
Supplement: Supplementary file 18 — Additional file 18 Details and metadata of RNAseq dataset downloaded for k-mer based quantification of candidates in MSCs in different biological situations. [file 12864_2020_7289_MOESM18_ESM.csv]

srr	titles	identifiers_SRX	PRIMARY_ID	EXTERNAL_ID	specie	PAIRED	dates	study_title	Code SRP	Code PRJ	Code GSE	nreads	read_length	library_selection	unlist(library_source)	study_abstract	A	C	G	T	N	cell type	chip antibody	passages	source_name	treatment
SRR5878104	GSM2720343: ATF6+/+ hMSC vehicle-2 RNA-seq; Homo sapiens; RNA-Seq	SRX3045407	SRS2393020	GSM2720343	Homo sapiens	NA	NA	ATF6 safeguards organelle homeostasis and cellular aging in human mesenchymal stem cells	SRP113770	PRJNA396193	GSE102004	2991402	101	cDNA	TRANSCRIPTOMIC	Loss of organelle homeostasis is a hallmark of aging. However, it remains elusive how this occurs at transcriptional levels. Here, we report that human mesenchymal stem cell (hMSC) aging is associated with dysfunction of double-membrane organelles and downregulation of transcription factor ATF6. CRISPR/Cas9-mediated inactivation of ATF6 in hMSCs, not in human embryonic stem cells (hESCs), resulte…	140361855	161436612	163676485	138774620	13632	MSC	NA	p5	MSC	vehicle
SRR5878103	GSM2720342: ATF6+/+ hMSC vehicle-1 RNA-seq; Homo sapiens; RNA-Seq	SRX3045406	SRS2393019	GSM2720342	Homo sapiens	NA	NA	ATF6 safeguards organelle homeostasis and cellular aging in human mesenchymal stem cells	SRP113770	PRJNA396193	GSE102004	2957936	101	cDNA	TRANSCRIPTOMIC	Loss of organelle homeostasis is a hallmark of aging. However, it remains elusive how this occurs at transcriptional levels. Here, we report that human mesenchymal stem cell (hMSC) aging is associated with dysfunction of double-membrane organelles and downregulation of transcription factor ATF6. CRISPR/Cas9-mediated inactivation of ATF6 in hMSCs, not in human embryonic stem cells (hESCs), resulte…	139579142	159049596	161596024	137264231	14079	MSC	NA	p5	MSC	vehicle
SRR5878102	GSM2720341: ATF6+/+ hMSC tunicamycin-2 RNA-seq; Homo sapiens; RNA-Seq	SRX3045405	SRS2393018	GSM2720341	Homo sapiens	NA	NA	ATF6 safeguards organelle homeostasis and cellular aging in human mesenchymal stem cells	SRP113770	PRJNA396193	GSE102004	11944303	101	cDNA	TRANSCRIPTOMIC	Loss of organelle homeostasis is a hallmark of aging. However, it remains elusive how this occurs at transcriptional levels. Here, we report that human mesenchymal stem cell (hMSC) aging is associated with dysfunction of double-membrane organelles and downregulation of transcription factor ATF6. CRISPR/Cas9-mediated inactivation of ATF6 in hMSCs, not in human embryonic stem cells (hESCs), resulte…	569875460	631309366	645212906	566317350	34124	MSC	NA	p5	MSC	tunicamycin
SRR5878101	GSM2720340: ATF6+/+ hMSC tunicamycin-1 RNA-seq; Homo sapiens; RNA-Seq	SRX3045404	SRS2393017	GSM2720340	Homo sapiens	NA	NA	ATF6 safeguards organelle homeostasis and cellular aging in human mesenchymal stem cells	SRP113770	PRJNA396193	GSE102004	9700764	101	cDNA	TRANSCRIPTOMIC	Loss of organelle homeostasis is a hallmark of aging. However, it remains elusive how this occurs at transcriptional levels. Here, we report that human mesenchymal stem cell (hMSC) aging is associated with dysfunction of double-membrane organelles and downregulation of transcription factor ATF6. CRISPR/Cas9-mediated inactivation of ATF6 in hMSCs, not in human embryonic stem cells (hESCs), resulte…	462014869	517284611	523000932	457208817	45099	MSC	NA	p5	MSC	tunicamycin
SRR5878100	GSM2720339: ATF6-/- hMSC tunicamycin-2 RNA-seq; Homo sapiens; RNA-Seq	SRX3045403	SRS2393016	GSM2720339	Homo sapiens	NA	NA	ATF6 safeguards organelle homeostasis and cellular aging in human mesenchymal stem cells	SRP113770	PRJNA396193	GSE102004	11592138	101	cDNA	TRANSCRIPTOMIC	Loss of organelle homeostasis is a hallmark of aging. However, it remains elusive how this occurs at transcriptional levels. Here, we report that human mesenchymal stem cell (hMSC) aging is associated with dysfunction of double-membrane organelles and downregulation of transcription factor ATF6. CRISPR/Cas9-mediated inactivation of ATF6 in hMSCs, not in human embryonic stem cells (hESCs), resulte…	526648583	643168774	649732244	522007873	54402	MSC	NA	p5	MSC	tunicamycin
SRR5878099	GSM2720338: ATF6-/- hMSC tunicamycin-1 RNA-seq; Homo sapiens; RNA-Seq	SRX3045402	SRS2393015	GSM2720338	Homo sapiens	NA	NA	ATF6 safeguards organelle homeostasis and cellular aging in human mesenchymal stem cells	SRP113770	PRJNA396193	GSE102004	10540607	101	cDNA	TRANSCRIPTOMIC	Loss of organelle homeostasis is a hallmark of aging. However, it remains elusive how this occurs at transcriptional levels. Here, we report that human mesenchymal stem cell (hMSC) aging is associated with dysfunction of double-membrane organelles and downregulation of transcription factor ATF6. CRISPR/Cas9-mediated inactivation of ATF6 in hMSCs, not in human embryonic stem cells (hESCs), resulte…	503475006	560130433	568258694	497288917	49564	MSC	NA	p5	MSC	tunicamycin
SRR5878098	GSM2720337: ATF6-/- hMSC vehicle-2 RNA-seq; Homo sapiens; RNA-Seq	SRX3045401	SRS2393014	GSM2720337	Homo sapiens	NA	NA	ATF6 safeguards organelle homeostasis and cellular aging in human mesenchymal stem cells	SRP113770	PRJNA396193	GSE102004	9985873	101	cDNA	TRANSCRIPTOMIC	Loss of organelle homeostasis is a hallmark of aging. However, it remains elusive how this occurs at transcriptional levels. Here, we report that human mesenchymal stem cell (hMSC) aging is associated with dysfunction of double-membrane organelles and downregulation of transcription factor ATF6. CRISPR/Cas9-mediated inactivation of ATF6 in hMSCs, not in human embryonic stem cells (hESCs), resulte…	472481134	535555255	541754287	467309184	46486	MSC	NA	p5	MSC	vehicle
SRR5878097	GSM2720336: ATF6-/- hMSC vehicle-1 RNA-seq; Homo sapiens; RNA-Seq	SRX3045400	SRS2393013	GSM2720336	Homo sapiens	NA	NA	ATF6 safeguards organelle homeostasis and cellular aging in human mesenchymal stem cells	SRP113770	PRJNA396193	GSE102004	9924834	101	cDNA	TRANSCRIPTOMIC	Loss of organelle homeostasis is a hallmark of aging. However, it remains elusive how this occurs at transcriptional levels. Here, we report that human mesenchymal stem cell (hMSC) aging is associated with dysfunction of double-membrane organelles and downregulation of transcription factor ATF6. CRISPR/Cas9-mediated inactivation of ATF6 in hMSCs, not in human embryonic stem cells (hESCs), resulte…	469201146	532721750	539681427	463166348	45797	MSC	NA	p5	MSC	vehicle
SRR5878096	GSM2720335: ATF6+/+ hWAPC vehicle-2 RNA-seq; Homo sapiens; RNA-Seq	SRX3045399	SRS2393012	GSM2720335	Homo sapiens	NA	NA	ATF6 safeguards organelle homeostasis and cellular aging in human mesenchymal stem cells	SRP113770	PRJNA396193	GSE102004	32613469	101	cDNA	TRANSCRIPTOMIC	Loss of organelle homeostasis is a hallmark of aging. However, it remains elusive how this occurs at transcriptional levels. Here, we report that human mesenchymal stem cell (hMSC) aging is associated with dysfunction of double-membrane organelles and downregulation of transcription factor ATF6. CRISPR/Cas9-mediated inactivation of ATF6 in hMSCs, not in human embryonic stem cells (hESCs), resulte…	2092210718	1200221381	1218258097	2077137880	92662	WAPC	NA	p5	WAPC	vehicle
SRR5878095	GSM2720334: ATF6+/+ hWAPC vehicle-1 RNA-seq; Homo sapiens; RNA-Seq	SRX3045398	SRS2393011	GSM2720334	Homo sapiens	NA	NA	ATF6 safeguards organelle homeostasis and cellular aging in human mesenchymal stem cells	SRP113770	PRJNA396193	GSE102004	11973184	101	cDNA	TRANSCRIPTOMIC	Loss of organelle homeostasis is a hallmark of aging. However, it remains elusive how this occurs at transcriptional levels. Here, we report that human mesenchymal stem cell (hMSC) aging is associated with dysfunction of double-membrane organelles and downregulation of transcription factor ATF6. CRISPR/Cas9-mediated inactivation of ATF6 in hMSCs, not in human embryonic stem cells (hESCs), resulte…	623382602	583964870	585790804	625387834	57058	WAPC	NA	p5	WAPC	vehicle
SRR5878094	GSM2720333: ATF6+/+ hWAPC tunicamycin-2 RNA-seq; Homo sapiens; RNA-Seq	SRX3045397	SRS2393010	GSM2720333	Homo sapiens	NA	NA	ATF6 safeguards organelle homeostasis and cellular aging in human mesenchymal stem cells	SRP113770	PRJNA396193	GSE102004	10129610	101	cDNA	TRANSCRIPTOMIC	Loss of organelle homeostasis is a hallmark of aging. However, it remains elusive how this occurs at transcriptional levels. Here, we report that human mesenchymal stem cell (hMSC) aging is associated with dysfunction of double-membrane organelles and downregulation of transcription factor ATF6. CRISPR/Cas9-mediated inactivation of ATF6 in hMSCs, not in human embryonic stem cells (hESCs), resulte…	534025613	486170577	491074064	534877197	33769	WAPC	NA	p5	WAPC	tunicamycin
SRR5878093	GSM2720332: ATF6+/+ hWAPC tunicamycin-1 RNA-seq; Homo sapiens; RNA-Seq	SRX3045396	SRS2393009	GSM2720332	Homo sapiens	NA	NA	ATF6 safeguards organelle homeostasis and cellular aging in human mesenchymal stem cells	SRP113770	PRJNA396193	GSE102004	12628610	101	cDNA	TRANSCRIPTOMIC	Loss of organelle homeostasis is a hallmark of aging. However, it remains elusive how this occurs at transcriptional levels. Here, we report that human mesenchymal stem cell (hMSC) aging is associated with dysfunction of double-membrane organelles and downregulation of transcription factor ATF6. CRISPR/Cas9-mediated inactivation of ATF6 in hMSCs, not in human embryonic stem cells (hESCs), resulte…	677755062	595593628	597577708	680017541	35281	WAPC	NA	p5	WAPC	tunicamycin
SRR5878092	GSM2720331: ATF6-/- hWAPC tunicamycin-2 RNA-seq; Homo sapiens; RNA-Seq	SRX3045395	SRS2393007	GSM2720331	Homo sapiens	NA	NA	ATF6 safeguards organelle homeostasis and cellular aging in human mesenchymal stem cells	SRP113770	PRJNA396193	GSE102004	10730944	101	cDNA	TRANSCRIPTOMIC	Loss of organelle homeostasis is a hallmark of aging. However, it remains elusive how this occurs at transcriptional levels. Here, we report that human mesenchymal stem cell (hMSC) aging is associated with dysfunction of double-membrane organelles and downregulation of transcription factor ATF6. CRISPR/Cas9-mediated inactivation of ATF6 in hMSCs, not in human embryonic stem cells (hESCs), resulte…	557408346	522664659	528803610	558737260	36813	WAPC	NA	p5	WAPC	tunicamycin
SRR5878091	GSM2720330: ATF6-/- hWAPC tunicamycin-1 RNA-seq; Homo sapiens; RNA-Seq	SRX3045394	SRS2393008	GSM2720330	Homo sapiens	NA	NA	ATF6 safeguards organelle homeostasis and cellular aging in human mesenchymal stem cells	SRP113770	PRJNA396193	GSE102004	9530313	101	cDNA	TRANSCRIPTOMIC	Loss of organelle homeostasis is a hallmark of aging. However, it remains elusive how this occurs at transcriptional levels. Here, we report that human mesenchymal stem cell (hMSC) aging is associated with dysfunction of double-membrane organelles and downregulation of transcription factor ATF6. CRISPR/Cas9-mediated inactivation of ATF6 in hMSCs, not in human embryonic stem cells (hESCs), resulte…	498747275	461085889	465709532	499548074	32456	WAPC	NA	p5	WAPC	tunicamycin
SRR5878090	GSM2720329: ATF6-/- hWAPC vehicle-2 RNA-seq; Homo sapiens; RNA-Seq	SRX3045393	SRS2393006	GSM2720329	Homo sapiens	NA	NA	ATF6 safeguards organelle homeostasis and cellular aging in human mesenchymal stem cells	SRP113770	PRJNA396193	GSE102004	10217050	101	cDNA	TRANSCRIPTOMIC	Loss of organelle homeostasis is a hallmark of aging. However, it remains elusive how this occurs at transcriptional levels. Here, we report that human mesenchymal stem cell (hMSC) aging is associated with dysfunction of double-membrane organelles and downregulation of transcription factor ATF6. CRISPR/Cas9-mediated inactivation of ATF6 in hMSCs, not in human embryonic stem cells (hESCs), resulte…	542682685	487709631	490350588	543065413	35783	WAPC	NA	p5	WAPC	vehicle
SRR5878089	GSM2720328: ATF6-/- hWAPC vehicle-1 RNA-seq; Homo sapiens; RNA-Seq	SRX3045392	SRS2393005	GSM2720328	Homo sapiens	NA	NA	ATF6 safeguards organelle homeostasis and cellular aging in human mesenchymal stem cells	SRP113770	PRJNA396193	GSE102004	10306775	101	cDNA	TRANSCRIPTOMIC	Loss of organelle homeostasis is a hallmark of aging. However, it remains elusive how this occurs at transcriptional levels. Here, we report that human mesenchymal stem cell (hMSC) aging is associated with dysfunction of double-membrane organelles and downregulation of transcription factor ATF6. CRISPR/Cas9-mediated inactivation of ATF6 in hMSCs, not in human embryonic stem cells (hESCs), resulte…	546313136	492164256	496638425	546817921	34812	WAPC	NA	p5	WAPC	vehicle
SRR5878088	GSM2720327: ATF6+/+ hESC vehicle-2 RNA-seq; Homo sapiens; RNA-Seq	SRX3045391	SRS2393004	GSM2720327	Homo sapiens	NA	NA	ATF6 safeguards organelle homeostasis and cellular aging in human mesenchymal stem cells	SRP113770	PRJNA396193	GSE102004	11253766	101	cDNA	TRANSCRIPTOMIC	Loss of organelle homeostasis is a hallmark of aging. However, it remains elusive how this occurs at transcriptional levels. Here, we report that human mesenchymal stem cell (hMSC) aging is associated with dysfunction of double-membrane organelles and downregulation of transcription factor ATF6. CRISPR/Cas9-mediated inactivation of ATF6 in hMSCs, not in human embryonic stem cells (hESCs), resulte…	511190471	621740386	631875185	508424132	30558	ESC	NA	p5	ESC	vehicle
SRR5878087	GSM2720326: ATF6+/+ hESC vehicle-1 RNA-seq; Homo sapiens; RNA-Seq	SRX3045390	SRS2393003	GSM2720326	Homo sapiens	NA	NA	ATF6 safeguards organelle homeostasis and cellular aging in human mesenchymal stem cells	SRP113770	PRJNA396193	GSE102004	10140269	101	cDNA	TRANSCRIPTOMIC	Loss of organelle homeostasis is a hallmark of aging. However, it remains elusive how this occurs at transcriptional levels. Here, we report that human mesenchymal stem cell (hMSC) aging is associated with dysfunction of double-membrane organelles and downregulation of transcription factor ATF6. CRISPR/Cas9-mediated inactivation of ATF6 in hMSCs, not in human embryonic stem cells (hESCs), resulte…	479946605	540410530	550360348	477588093	28762	ESC	NA	p5	ESC	vehicle
SRR5878086	GSM2720325: ATF6+/+ hESC tunicamycin-2 RNA-seq; Homo sapiens; RNA-Seq	SRX3045389	SRS2393002	GSM2720325	Homo sapiens	NA	NA	ATF6 safeguards organelle homeostasis and cellular aging in human mesenchymal stem cells	SRP113770	PRJNA396193	GSE102004	9176465	101	cDNA	TRANSCRIPTOMIC	Loss of organelle homeostasis is a hallmark of aging. However, it remains elusive how this occurs at transcriptional levels. Here, we report that human mesenchymal stem cell (hMSC) aging is associated with dysfunction of double-membrane organelles and downregulation of transcription factor ATF6. CRISPR/Cas9-mediated inactivation of ATF6 in hMSCs, not in human embryonic stem cells (hESCs), resulte…	434839436	490543346	497408613	430829499	25036	ESC	NA	p5	ESC	tunicamycin
SRR5878085	GSM2720324: ATF6+/+ hESC tunicamycin-1 RNA-seq; Homo sapiens; RNA-Seq	SRX3045388	SRS2393001	GSM2720324	Homo sapiens	NA	NA	ATF6 safeguards organelle homeostasis and cellular aging in human mesenchymal stem cells	SRP113770	PRJNA396193	GSE102004	9571148	101	cDNA	TRANSCRIPTOMIC	Loss of organelle homeostasis is a hallmark of aging. However, it remains elusive how this occurs at transcriptional levels. Here, we report that human mesenchymal stem cell (hMSC) aging is associated with dysfunction of double-membrane organelles and downregulation of transcription factor ATF6. CRISPR/Cas9-mediated inactivation of ATF6 in hMSCs, not in human embryonic stem cells (hESCs), resulte…	455355230	510366415	518139107	449485329	25815	ESC	NA	p5	ESC	tunicamycin
SRR5878084	GSM2720323: ATF6-/- hESC tunicamycin-2 RNA-seq; Homo sapiens; RNA-Seq	SRX3045387	SRS2392999	GSM2720323	Homo sapiens	NA	NA	ATF6 safeguards organelle homeostasis and cellular aging in human mesenchymal stem cells	SRP113770	PRJNA396193	GSE102004	10957581	101	cDNA	TRANSCRIPTOMIC	Loss of organelle homeostasis is a hallmark of aging. However, it remains elusive how this occurs at transcriptional levels. Here, we report that human mesenchymal stem cell (hMSC) aging is associated with dysfunction of double-membrane organelles and downregulation of transcription factor ATF6. CRISPR/Cas9-mediated inactivation of ATF6 in hMSCs, not in human embryonic stem cells (hESCs), resulte…	507898063	597644186	606441543	501416825	30745	ESC	NA	p5	ESC	tunicamycin
SRR5878083	GSM2720322: ATF6-/- hESC tunicamycin-1 RNA-seq; Homo sapiens; RNA-Seq	SRX3045386	SRS2393000	GSM2720322	Homo sapiens	NA	NA	ATF6 safeguards organelle homeostasis and cellular aging in human mesenchymal stem cells	SRP113770	PRJNA396193	GSE102004	10630335	101	cDNA	TRANSCRIPTOMIC	Loss of organelle homeostasis is a hallmark of aging. However, it remains elusive how this occurs at transcriptional levels. Here, we report that human mesenchymal stem cell (hMSC) aging is associated with dysfunction of double-membrane organelles and downregulation of transcription factor ATF6. CRISPR/Cas9-mediated inactivation of ATF6 in hMSCs, not in human embryonic stem cells (hESCs), resulte…	495636644	576830804	584760825	490070142	29255	ESC	NA	p5	ESC	tunicamycin
SRR5878082	GSM2720321: ATF6-/- hESC vehicle-2 RNA-seq; Homo sapiens; RNA-Seq	SRX3045385	SRS2392998	GSM2720321	Homo sapiens	NA	NA	ATF6 safeguards organelle homeostasis and cellular aging in human mesenchymal stem cells	SRP113770	PRJNA396193	GSE102004	9923637	101	cDNA	TRANSCRIPTOMIC	Loss of organelle homeostasis is a hallmark of aging. However, it remains elusive how this occurs at transcriptional levels. Here, we report that human mesenchymal stem cell (hMSC) aging is associated with dysfunction of double-membrane organelles and downregulation of transcription factor ATF6. CRISPR/Cas9-mediated inactivation of ATF6 in hMSCs, not in human embryonic stem cells (hESCs), resulte…	469873504	530968162	538504193	465200740	28075	ESC	NA	p5	ESC	vehicle
SRR5878081	GSM2720320: ATF6-/- hESC vehicle-1 RNA-seq; Homo sapiens; RNA-Seq	SRX3045384	SRS2392997	GSM2720320	Homo sapiens	NA	NA	ATF6 safeguards organelle homeostasis and cellular aging in human mesenchymal stem cells	SRP113770	PRJNA396193	GSE102004	9311096	101	cDNA	TRANSCRIPTOMIC	Loss of organelle homeostasis is a hallmark of aging. However, it remains elusive how this occurs at transcriptional levels. Here, we report that human mesenchymal stem cell (hMSC) aging is associated with dysfunction of double-membrane organelles and downregulation of transcription factor ATF6. CRISPR/Cas9-mediated inactivation of ATF6 in hMSCs, not in human embryonic stem cells (hESCs), resulte…	431787209	506817294	514713711	427497040	26138	ESC	NA	p5	ESC	vehicle
SRR5878080	GSM2720319: ATF6+/+ hMSC late passage-2 RNA-seq; Homo sapiens; RNA-Seq	SRX3045383	SRS2392996	GSM2720319	Homo sapiens	NA	NA	ATF6 safeguards organelle homeostasis and cellular aging in human mesenchymal stem cells	SRP113770	PRJNA396193	GSE102004	8182392	143.61	cDNA	TRANSCRIPTOMIC	Loss of organelle homeostasis is a hallmark of aging. However, it remains elusive how this occurs at transcriptional levels. Here, we report that human mesenchymal stem cell (hMSC) aging is associated with dysfunction of double-membrane organelles and downregulation of transcription factor ATF6. CRISPR/Cas9-mediated inactivation of ATF6 in hMSCs, not in human embryonic stem cells (hESCs), resulte…	570901254	605324607	608829455	565136496	19297	MSC	NA	p10	MSC	NA
SRR5878079	GSM2720318: ATF6+/+ hMSC late passage-1 RNA-seq; Homo sapiens; RNA-Seq	SRX3045382	SRS2392995	GSM2720318	Homo sapiens	NA	NA	ATF6 safeguards organelle homeostasis and cellular aging in human mesenchymal stem cells	SRP113770	PRJNA396193	GSE102004	6753082	147.91	cDNA	TRANSCRIPTOMIC	Loss of organelle homeostasis is a hallmark of aging. However, it remains elusive how this occurs at transcriptional levels. Here, we report that human mesenchymal stem cell (hMSC) aging is associated with dysfunction of double-membrane organelles and downregulation of transcription factor ATF6. CRISPR/Cas9-mediated inactivation of ATF6 in hMSCs, not in human embryonic stem cells (hESCs), resulte…	484754997	514236565	515325822	483423363	16713	MSC	NA	p10	MSC	NA
SRR5878078	GSM2720317: ATF6-/- hMSC late passage-2 RNA-seq; Homo sapiens; RNA-Seq	SRX3045381	SRS2392994	GSM2720317	Homo sapiens	NA	NA	ATF6 safeguards organelle homeostasis and cellular aging in human mesenchymal stem cells	SRP113770	PRJNA396193	GSE102004	7782173	147.47	cDNA	TRANSCRIPTOMIC	Loss of organelle homeostasis is a hallmark of aging. However, it remains elusive how this occurs at transcriptional levels. Here, we report that human mesenchymal stem cell (hMSC) aging is associated with dysfunction of double-membrane organelles and downregulation of transcription factor ATF6. CRISPR/Cas9-mediated inactivation of ATF6 in hMSCs, not in human embryonic stem cells (hESCs), resulte…	560466787	587685230	587949634	559081327	19494	MSC	NA	p10	MSC	NA
SRR5878077	GSM2720316: ATF6-/- hMSC late passage-1 RNA-seq; Homo sapiens; RNA-Seq	SRX3045380	SRS2392993	GSM2720316	Homo sapiens	NA	NA	ATF6 safeguards organelle homeostasis and cellular aging in human mesenchymal stem cells	SRP113770	PRJNA396193	GSE102004	8331869	145.24	cDNA	TRANSCRIPTOMIC	Loss of organelle homeostasis is a hallmark of aging. However, it remains elusive how this occurs at transcriptional levels. Here, we report that human mesenchymal stem cell (hMSC) aging is associated with dysfunction of double-membrane organelles and downregulation of transcription factor ATF6. CRISPR/Cas9-mediated inactivation of ATF6 in hMSCs, not in human embryonic stem cells (hESCs), resulte…	590656002	620511141	622697749	586331332	20820	MSC	NA	p10	MSC	NA
srr	titles	identifiers_SRX	PRIMARY_ID	EXTERNAL_ID	specie	PAIRED	dates	study_title	Code SRP	Code PRJ	3	nreads	read_length	library_selection	unlist(library_source)	study_abstract	A	C	G	T	N	cell type	genotype/variation	Sex	source_name	strain	tissue
SRR6680323	GSM2983817: NTC_3; Homo sapiens; RNA-Seq	SRX3656639	SRS2920540	GSM2983817	Homo sapiens	NA	NA	Upregulation of FOXD1 by YAP alleviates senescence and osteoarthritis	SRP132362	PRJNA433339	GSE110268	14949023	150	cDNA	TRANSCRIPTOMIC	Cell senescence is a driver of various aging-associated disorders including osteoarthritis. Here, we identified a critical role for Yes-associated protein (YAP), a major effector of Hippo signaling, in maintaining a younger state of human mesenchymal stem cells (MSCs) and ameliorating osteoarthritis in mice. Targeted knockout of YAP in hMSCs resulted in premature cellular senescence. Mechanistica…	1141864992	1097013963	1111352098	1134270352	205495	MSC	non-targeting control	NA	Human MSCs	NA	NA
SRR6680322	GSM2983816: NTC_2; Homo sapiens; RNA-Seq	SRX3656638	SRS2920539	GSM2983816	Homo sapiens	NA	NA	Upregulation of FOXD1 by YAP alleviates senescence and osteoarthritis	SRP132362	PRJNA433339	GSE110268	13875528	150	cDNA	TRANSCRIPTOMIC	Cell senescence is a driver of various aging-associated disorders including osteoarthritis. Here, we identified a critical role for Yes-associated protein (YAP), a major effector of Hippo signaling, in maintaining a younger state of human mesenchymal stem cells (MSCs) and ameliorating osteoarthritis in mice. Targeted knockout of YAP in hMSCs resulted in premature cellular senescence. Mechanistica…	1047078754	996414001	1014661684	1104229933	274028	MSC	non-targeting control	NA	Human MSCs	NA	NA
SRR6680321	GSM2983815: NTC_1; Homo sapiens; RNA-Seq	SRX3656637	SRS2920538	GSM2983815	Homo sapiens	NA	NA	Upregulation of FOXD1 by YAP alleviates senescence and osteoarthritis	SRP132362	PRJNA433339	GSE110268	16290046	150	cDNA	TRANSCRIPTOMIC	Cell senescence is a driver of various aging-associated disorders including osteoarthritis. Here, we identified a critical role for Yes-associated protein (YAP), a major effector of Hippo signaling, in maintaining a younger state of human mesenchymal stem cells (MSCs) and ameliorating osteoarthritis in mice. Targeted knockout of YAP in hMSCs resulted in premature cellular senescence. Mechanistica…	1236825806	1202156939	1215850260	1231954697	226098	MSC	non-targeting control	NA	Human MSCs	NA	NA
SRR6680320	GSM2983814: FOXD1_3; Homo sapiens; RNA-Seq	SRX3656636	SRS2920537	GSM2983814	Homo sapiens	NA	NA	Upregulation of FOXD1 by YAP alleviates senescence and osteoarthritis	SRP132362	PRJNA433339	GSE110268	15435785	150	cDNA	TRANSCRIPTOMIC	Cell senescence is a driver of various aging-associated disorders including osteoarthritis. Here, we identified a critical role for Yes-associated protein (YAP), a major effector of Hippo signaling, in maintaining a younger state of human mesenchymal stem cells (MSCs) and ameliorating osteoarthritis in mice. Targeted knockout of YAP in hMSCs resulted in premature cellular senescence. Mechanistica…	1161117739	1150330711	1164971908	1154103098	212044	MSC	FOXD1 Knockdown	NA	Human MSCs	NA	NA
SRR6680319	GSM2983813: FOXD1_2; Homo sapiens; RNA-Seq	SRX3656635	SRS2920536	GSM2983813	Homo sapiens	NA	NA	Upregulation of FOXD1 by YAP alleviates senescence and osteoarthritis	SRP132362	PRJNA433339	GSE110268	13294797	150	cDNA	TRANSCRIPTOMIC	Cell senescence is a driver of various aging-associated disorders including osteoarthritis. Here, we identified a critical role for Yes-associated protein (YAP), a major effector of Hippo signaling, in maintaining a younger state of human mesenchymal stem cells (MSCs) and ameliorating osteoarthritis in mice. Targeted knockout of YAP in hMSCs resulted in premature cellular senescence. Mechanistica…	1004763763	986033398	995974290	1001484634	183015	MSC	FOXD1 Knockdown	NA	Human MSCs	NA	NA
SRR6680318	GSM2983812: FOXD1_1; Homo sapiens; RNA-Seq	SRX3656634	SRS2920535	GSM2983812	Homo sapiens	NA	NA	Upregulation of FOXD1 by YAP alleviates senescence and osteoarthritis	SRP132362	PRJNA433339	GSE110268	15222822	150	cDNA	TRANSCRIPTOMIC	Cell senescence is a driver of various aging-associated disorders including osteoarthritis. Here, we identified a critical role for Yes-associated protein (YAP), a major effector of Hippo signaling, in maintaining a younger state of human mesenchymal stem cells (MSCs) and ameliorating osteoarthritis in mice. Targeted knockout of YAP in hMSCs resulted in premature cellular senescence. Mechanistica…	1148224945	1131052560	1141875686	1145494535	198874	MSC	FOXD1 Knockdown	NA	Human MSCs	NA	NA
SRR6680317	GSM2983811: hMSC_TAZ_3; Homo sapiens; RNA-Seq	SRX3656633	SRS2920534	GSM2983811	Homo sapiens	NA	NA	Upregulation of FOXD1 by YAP alleviates senescence and osteoarthritis	SRP132362	PRJNA433339	GSE110268	10429618	150	cDNA	TRANSCRIPTOMIC	Cell senescence is a driver of various aging-associated disorders including osteoarthritis. Here, we identified a critical role for Yes-associated protein (YAP), a major effector of Hippo signaling, in maintaining a younger state of human mesenchymal stem cells (MSCs) and ameliorating osteoarthritis in mice. Targeted knockout of YAP in hMSCs resulted in premature cellular senescence. Mechanistica…	746680945	814854042	845378661	721856360	115392	MSC	TAZ KO	NA	Human MSCs	NA	NA
SRR6680316	GSM2983810: hMSC_TAZ_2; Homo sapiens; RNA-Seq	SRX3656632	SRS2920533	GSM2983810	Homo sapiens	NA	NA	Upregulation of FOXD1 by YAP alleviates senescence and osteoarthritis	SRP132362	PRJNA433339	GSE110268	11433785	150	cDNA	TRANSCRIPTOMIC	Cell senescence is a driver of various aging-associated disorders including osteoarthritis. Here, we identified a critical role for Yes-associated protein (YAP), a major effector of Hippo signaling, in maintaining a younger state of human mesenchymal stem cells (MSCs) and ameliorating osteoarthritis in mice. Targeted knockout of YAP in hMSCs resulted in premature cellular senescence. Mechanistica…	821959707	890511869	921161896	796373276	128752	MSC	TAZ KO	NA	Human MSCs	NA	NA
SRR6680315	GSM2983809: hMSC_TAZ_1; Homo sapiens; RNA-Seq	SRX3656631	SRS2920532	GSM2983809	Homo sapiens	NA	NA	Upregulation of FOXD1 by YAP alleviates senescence and osteoarthritis	SRP132362	PRJNA433339	GSE110268	11009653	150	cDNA	TRANSCRIPTOMIC	Cell senescence is a driver of various aging-associated disorders including osteoarthritis. Here, we identified a critical role for Yes-associated protein (YAP), a major effector of Hippo signaling, in maintaining a younger state of human mesenchymal stem cells (MSCs) and ameliorating osteoarthritis in mice. Targeted knockout of YAP in hMSCs resulted in premature cellular senescence. Mechanistica…	786280838	861960355	893775163	760755298	124246	MSC	TAZ KO	NA	Human MSCs	NA	NA
SRR6680314	GSM2983808: hMSC_YAP_3; Homo sapiens; RNA-Seq	SRX3656630	SRS2920531	GSM2983808	Homo sapiens	NA	NA	Upregulation of FOXD1 by YAP alleviates senescence and osteoarthritis	SRP132362	PRJNA433339	GSE110268	11196860	150	cDNA	TRANSCRIPTOMIC	Cell senescence is a driver of various aging-associated disorders including osteoarthritis. Here, we identified a critical role for Yes-associated protein (YAP), a major effector of Hippo signaling, in maintaining a younger state of human mesenchymal stem cells (MSCs) and ameliorating osteoarthritis in mice. Targeted knockout of YAP in hMSCs resulted in premature cellular senescence. Mechanistica…	797471230	877810764	917511130	766141275	123601	MSC	YAP KO	NA	Human MSCs	NA	NA
SRR6680313	GSM2983807: hMSC_YAP_2; Homo sapiens; RNA-Seq	SRX3656629	SRS2920530	GSM2983807	Homo sapiens	NA	NA	Upregulation of FOXD1 by YAP alleviates senescence and osteoarthritis	SRP132362	PRJNA433339	GSE110268	11261647	150	cDNA	TRANSCRIPTOMIC	Cell senescence is a driver of various aging-associated disorders including osteoarthritis. Here, we identified a critical role for Yes-associated protein (YAP), a major effector of Hippo signaling, in maintaining a younger state of human mesenchymal stem cells (MSCs) and ameliorating osteoarthritis in mice. Targeted knockout of YAP in hMSCs resulted in premature cellular senescence. Mechanistica…	804295024	882193889	915083828	776795396	125963	MSC	YAP KO	NA	Human MSCs	NA	NA
SRR6680312	GSM2983806: hMSC_YAP_1; Homo sapiens; RNA-Seq	SRX3656628	SRS2920529	GSM2983806	Homo sapiens	NA	NA	Upregulation of FOXD1 by YAP alleviates senescence and osteoarthritis	SRP132362	PRJNA433339	GSE110268	10926717	150	cDNA	TRANSCRIPTOMIC	Cell senescence is a driver of various aging-associated disorders including osteoarthritis. Here, we identified a critical role for Yes-associated protein (YAP), a major effector of Hippo signaling, in maintaining a younger state of human mesenchymal stem cells (MSCs) and ameliorating osteoarthritis in mice. Targeted knockout of YAP in hMSCs resulted in premature cellular senescence. Mechanistica…	781367790	854891974	884083384	757550499	121453	MSC	YAP KO	NA	Human MSCs	NA	NA
SRR6680311	GSM2983805: hMSC_WT_3; Homo sapiens; RNA-Seq	SRX3656627	SRS2920528	GSM2983805	Homo sapiens	NA	NA	Upregulation of FOXD1 by YAP alleviates senescence and osteoarthritis	SRP132362	PRJNA433339	GSE110268	11048601	150	cDNA	TRANSCRIPTOMIC	Cell senescence is a driver of various aging-associated disorders including osteoarthritis. Here, we identified a critical role for Yes-associated protein (YAP), a major effector of Hippo signaling, in maintaining a younger state of human mesenchymal stem cells (MSCs) and ameliorating osteoarthritis in mice. Targeted knockout of YAP in hMSCs resulted in premature cellular senescence. Mechanistica…	794965150	858785267	892663956	768041230	124697	MSC	WT	NA	Human MSCs	NA	NA
SRR6680310	GSM2983804: hMSC_WT_2; Homo sapiens; RNA-Seq	SRX3656626	SRS2920527	GSM2983804	Homo sapiens	NA	NA	Upregulation of FOXD1 by YAP alleviates senescence and osteoarthritis	SRP132362	PRJNA433339	GSE110268	10156337	150	cDNA	TRANSCRIPTOMIC	Cell senescence is a driver of various aging-associated disorders including osteoarthritis. Here, we identified a critical role for Yes-associated protein (YAP), a major effector of Hippo signaling, in maintaining a younger state of human mesenchymal stem cells (MSCs) and ameliorating osteoarthritis in mice. Targeted knockout of YAP in hMSCs resulted in premature cellular senescence. Mechanistica…	729741354	790582036	822121447	704341554	114709	MSC	WT	NA	Human MSCs	NA	NA
SRR6680309	GSM2983803: hMSC_WT_1; Homo sapiens; RNA-Seq	SRX3656625	SRS2920526	GSM2983803	Homo sapiens	NA	NA	Upregulation of FOXD1 by YAP alleviates senescence and osteoarthritis	SRP132362	PRJNA433339	GSE110268	10341635	150	cDNA	TRANSCRIPTOMIC	Cell senescence is a driver of various aging-associated disorders including osteoarthritis. Here, we identified a critical role for Yes-associated protein (YAP), a major effector of Hippo signaling, in maintaining a younger state of human mesenchymal stem cells (MSCs) and ameliorating osteoarthritis in mice. Targeted knockout of YAP in hMSCs resulted in premature cellular senescence. Mechanistica…	740706158	807266212	840646653	713756250	115227	MSC	WT	NA	Human MSCs	NA	NA
SRR6680299	GSM2983793: hESC_TAZ_3; Homo sapiens; RNA-Seq	SRX3656615	SRS2920516	GSM2983793	Homo sapiens	NA	NA	Upregulation of FOXD1 by YAP alleviates senescence and osteoarthritis	SRP132362	PRJNA433339	GSE110268	13282556	150	cDNA	TRANSCRIPTOMIC	Cell senescence is a driver of various aging-associated disorders including osteoarthritis. Here, we identified a critical role for Yes-associated protein (YAP), a major effector of Hippo signaling, in maintaining a younger state of human mesenchymal stem cells (MSCs) and ameliorating osteoarthritis in mice. Targeted knockout of YAP in hMSCs resulted in premature cellular senescence. Mechanistica…	972130257	1016958789	1054301462	941331173	45119	ESC	TAZ KO	NA	Human ESCs	NA	NA
SRR6680298	GSM2983792: hESC_TAZ_2; Homo sapiens; RNA-Seq	SRX3656614	SRS2920515	GSM2983792	Homo sapiens	NA	NA	Upregulation of FOXD1 by YAP alleviates senescence and osteoarthritis	SRP132362	PRJNA433339	GSE110268	14532028	150	cDNA	TRANSCRIPTOMIC	Cell senescence is a driver of various aging-associated disorders including osteoarthritis. Here, we identified a critical role for Yes-associated protein (YAP), a major effector of Hippo signaling, in maintaining a younger state of human mesenchymal stem cells (MSCs) and ameliorating osteoarthritis in mice. Targeted knockout of YAP in hMSCs resulted in premature cellular senescence. Mechanistica…	1066543944	1109715281	1149912804	1033386465	49906	ESC	TAZ KO	NA	Human ESCs	NA	NA
SRR6680297	GSM2983791: hESC_TAZ_1; Homo sapiens; RNA-Seq	SRX3656613	SRS2920514	GSM2983791	Homo sapiens	NA	NA	Upregulation of FOXD1 by YAP alleviates senescence and osteoarthritis	SRP132362	PRJNA433339	GSE110268	13482551	150	cDNA	TRANSCRIPTOMIC	Cell senescence is a driver of various aging-associated disorders including osteoarthritis. Here, we identified a critical role for Yes-associated protein (YAP), a major effector of Hippo signaling, in maintaining a younger state of human mesenchymal stem cells (MSCs) and ameliorating osteoarthritis in mice. Targeted knockout of YAP in hMSCs resulted in premature cellular senescence. Mechanistica…	986368859	1035731090	1077283409	945336754	45188	ESC	TAZ KO	NA	Human ESCs	NA	NA
SRR6680296	GSM2983790: hESC_YAP_3; Homo sapiens; RNA-Seq	SRX3656612	SRS2920513	GSM2983790	Homo sapiens	NA	NA	Upregulation of FOXD1 by YAP alleviates senescence and osteoarthritis	SRP132362	PRJNA433339	GSE110268	15301121	150	cDNA	TRANSCRIPTOMIC	Cell senescence is a driver of various aging-associated disorders including osteoarthritis. Here, we identified a critical role for Yes-associated protein (YAP), a major effector of Hippo signaling, in maintaining a younger state of human mesenchymal stem cells (MSCs) and ameliorating osteoarthritis in mice. Targeted knockout of YAP in hMSCs resulted in premature cellular senescence. Mechanistica…	1123116293	1171227580	1208424438	1087516796	51193	ESC	YAP KO	NA	Human ESCs	NA	NA
SRR6680295	GSM2983789: hESC_YAP_2; Homo sapiens; RNA-Seq	SRX3656611	SRS2920512	GSM2983789	Homo sapiens	NA	NA	Upregulation of FOXD1 by YAP alleviates senescence and osteoarthritis	SRP132362	PRJNA433339	GSE110268	14737353	150	cDNA	TRANSCRIPTOMIC	Cell senescence is a driver of various aging-associated disorders including osteoarthritis. Here, we identified a critical role for Yes-associated protein (YAP), a major effector of Hippo signaling, in maintaining a younger state of human mesenchymal stem cells (MSCs) and ameliorating osteoarthritis in mice. Targeted knockout of YAP in hMSCs resulted in premature cellular senescence. Mechanistica…	1079018400	1129383281	1166936836	1045818370	49013	ESC	YAP KO	NA	Human ESCs	NA	NA
SRR6680294	GSM2983788: hESC_YAP_1; Homo sapiens; RNA-Seq	SRX3656610	SRS2920511	GSM2983788	Homo sapiens	NA	NA	Upregulation of FOXD1 by YAP alleviates senescence and osteoarthritis	SRP132362	PRJNA433339	GSE110268	11819508	150	cDNA	TRANSCRIPTOMIC	Cell senescence is a driver of various aging-associated disorders including osteoarthritis. Here, we identified a critical role for Yes-associated protein (YAP), a major effector of Hippo signaling, in maintaining a younger state of human mesenchymal stem cells (MSCs) and ameliorating osteoarthritis in mice. Targeted knockout of YAP in hMSCs resulted in premature cellular senescence. Mechanistica…	868241164	903696284	936464797	837410417	39738	ESC	YAP KO	NA	Human ESCs	NA	NA
SRR6680293	GSM2983787: hESC_WT_3; Homo sapiens; RNA-Seq	SRX3656609	SRS2920510	GSM2983787	Homo sapiens	NA	NA	Upregulation of FOXD1 by YAP alleviates senescence and osteoarthritis	SRP132362	PRJNA433339	GSE110268	12448733	150	cDNA	TRANSCRIPTOMIC	Cell senescence is a driver of various aging-associated disorders including osteoarthritis. Here, we identified a critical role for Yes-associated protein (YAP), a major effector of Hippo signaling, in maintaining a younger state of human mesenchymal stem cells (MSCs) and ameliorating osteoarthritis in mice. Targeted knockout of YAP in hMSCs resulted in premature cellular senescence. Mechanistica…	911332347	953732325	984816863	884696597	41768	ESC	WT	NA	Human ESCs	NA	NA
SRR6680292	GSM2983786: hESC_WT_2; Homo sapiens; RNA-Seq	SRX3656608	SRS2920509	GSM2983786	Homo sapiens	NA	NA	Upregulation of FOXD1 by YAP alleviates senescence and osteoarthritis	SRP132362	PRJNA433339	GSE110268	13142819	150	cDNA	TRANSCRIPTOMIC	Cell senescence is a driver of various aging-associated disorders including osteoarthritis. Here, we identified a critical role for Yes-associated protein (YAP), a major effector of Hippo signaling, in maintaining a younger state of human mesenchymal stem cells (MSCs) and ameliorating osteoarthritis in mice. Targeted knockout of YAP in hMSCs resulted in premature cellular senescence. Mechanistica…	959877251	1009321854	1038563092	935038715	44788	ESC	WT	NA	Human ESCs	NA	NA
SRR6680291	GSM2983785: hESC_WT_1; Homo sapiens; RNA-Seq	SRX3656607	SRS2920508	GSM2983785	Homo sapiens	NA	NA	Upregulation of FOXD1 by YAP alleviates senescence and osteoarthritis	SRP132362	PRJNA433339	GSE110268	12682107	150	cDNA	TRANSCRIPTOMIC	Cell senescence is a driver of various aging-associated disorders including osteoarthritis. Here, we identified a critical role for Yes-associated protein (YAP), a major effector of Hippo signaling, in maintaining a younger state of human mesenchymal stem cells (MSCs) and ameliorating osteoarthritis in mice. Targeted knockout of YAP in hMSCs resulted in premature cellular senescence. Mechanistica…	936234600	965134865	994978961	908240470	43204	ESC	WT	NA	Human ESCs	NA	NA
srr	titles	identifiers_SRX	PRIMARY_ID	EXTERNAL_ID	specie	PAIRED	dates	study_title	Code SRP	Code PRJ	3	nreads	read_length	library_selection	library_source	study_abstract	A	C	G	T	N	age	biomaterial_provider	BioSampleModel	cell type	cell_type	isolate	sex	source_name	tissue	treatment
SRR8360415	GSM3525732: ERCC6 GC NSC UV rep2; Homo sapiens; RNA-Seq	SRX5171107	SRS4178730	GSM3525732	Homo sapiens	NA	NA	Rescue of premature aging defects in Cockayne Syndrome Derived Stem Cells by Targeted Gene Correction	SRP174074	PRJNA510990	GSE124208	29781410	150	cDNA	TRANSCRIPTOMIC	Cockayne Syndrome (CS) is a rare autosomal recessive inherited disorder characterized by a variety of clinical features including sensitivity to sunlight, progressive neurological abnormalities and appearance of premature aging. However, the pathogenesis of CS yet remains unclear due to the limitations of current disease models. Here we generate integration free-induced pluripotent stem cells (iP…	2166576150	2281382621	2327413016	2158474019	577194	NA	NA	NA	NSC	NA	NA	NA	ERCC6 GC NSC upon UV irradiation	NA	ERCC6 GC NSC upon UV irradiation (5j/m2)
SRR8360414	GSM3525731: ERCC6 GC NSC UV rep1; Homo sapiens; RNA-Seq	SRX5171106	SRS4178729	GSM3525731	Homo sapiens	NA	NA	Rescue of premature aging defects in Cockayne Syndrome Derived Stem Cells by Targeted Gene Correction	SRP174074	PRJNA510990	GSE124208	26124445	150	cDNA	TRANSCRIPTOMIC	Cockayne Syndrome (CS) is a rare autosomal recessive inherited disorder characterized by a variety of clinical features including sensitivity to sunlight, progressive neurological abnormalities and appearance of premature aging. However, the pathogenesis of CS yet remains unclear due to the limitations of current disease models. Here we generate integration free-induced pluripotent stem cells (iP…	2041078569	1854397845	1903466349	2037885654	505083	NA	NA	NA	NSC	NA	NA	NA	ERCC6 GC NSC upon UV irradiation	NA	ERCC6 GC NSC upon UV irradiation (5j/m2)
SRR8360413	GSM3525730: ERCC6 mut NSC UV rep2; Homo sapiens; RNA-Seq	SRX5171105	SRS4178728	GSM3525730	Homo sapiens	NA	NA	Rescue of premature aging defects in Cockayne Syndrome Derived Stem Cells by Targeted Gene Correction	SRP174074	PRJNA510990	GSE124208	21521447	150	cDNA	TRANSCRIPTOMIC	Cockayne Syndrome (CS) is a rare autosomal recessive inherited disorder characterized by a variety of clinical features including sensitivity to sunlight, progressive neurological abnormalities and appearance of premature aging. However, the pathogenesis of CS yet remains unclear due to the limitations of current disease models. Here we generate integration free-induced pluripotent stem cells (iP…	1617545359	1596805595	1632227904	1609442974	412268	NA	NA	NA	NSC	NA	NA	NA	ERCC6 mut NSC upon UV irradiation	NA	ERCC6 mut NSC upon UV irradiation (5j/m2)
SRR8360412	GSM3525729: ERCC6 mut NSC UV rep1; Homo sapiens; RNA-Seq	SRX5171104	SRS4178727	GSM3525729	Homo sapiens	NA	NA	Rescue of premature aging defects in Cockayne Syndrome Derived Stem Cells by Targeted Gene Correction	SRP174074	PRJNA510990	GSE124208	24065745	150	cDNA	TRANSCRIPTOMIC	Cockayne Syndrome (CS) is a rare autosomal recessive inherited disorder characterized by a variety of clinical features including sensitivity to sunlight, progressive neurological abnormalities and appearance of premature aging. However, the pathogenesis of CS yet remains unclear due to the limitations of current disease models. Here we generate integration free-induced pluripotent stem cells (iP…	1807936128	1790346040	1822619732	1798351857	469743	NA	NA	NA	NSC	NA	NA	NA	ERCC6 mut NSC upon UV irradiation	NA	ERCC6 mut NSC upon UV irradiation (5j/m2)
SRR8360411	GSM3525728: ERCC6 GC NSC Ctrl rep2; Homo sapiens; RNA-Seq	SRX5171103	SRS4178726	GSM3525728	Homo sapiens	NA	NA	Rescue of premature aging defects in Cockayne Syndrome Derived Stem Cells by Targeted Gene Correction	SRP174074	PRJNA510990	GSE124208	20239281	150	cDNA	TRANSCRIPTOMIC	Cockayne Syndrome (CS) is a rare autosomal recessive inherited disorder characterized by a variety of clinical features including sensitivity to sunlight, progressive neurological abnormalities and appearance of premature aging. However, the pathogenesis of CS yet remains unclear due to the limitations of current disease models. Here we generate integration free-induced pluripotent stem cells (iP…	1584706271	1429350328	1476039994	1581296095	391612	NA	NA	NA	NSC	NA	NA	NA	directed differentiation from ERCC6 GC iPSC	NA	directed differentiation from ERCC6 GC iPSC
SRR8360410	GSM3525727: ERCC6 GC NSC Ctrl rep1; Homo sapiens; RNA-Seq	SRX5171102	SRS4178725	GSM3525727	Homo sapiens	NA	NA	Rescue of premature aging defects in Cockayne Syndrome Derived Stem Cells by Targeted Gene Correction	SRP174074	PRJNA510990	GSE124208	28300771	150	cDNA	TRANSCRIPTOMIC	Cockayne Syndrome (CS) is a rare autosomal recessive inherited disorder characterized by a variety of clinical features including sensitivity to sunlight, progressive neurological abnormalities and appearance of premature aging. However, the pathogenesis of CS yet remains unclear due to the limitations of current disease models. Here we generate integration free-induced pluripotent stem cells (iP…	2201823416	2019237164	2068783254	2199838499	548967	NA	NA	NA	NSC	NA	NA	NA	directed differentiation from ERCC6 GC iPSC	NA	directed differentiation from ERCC6 GC iPSC
SRR8360409	GSM3525726: ERCC6 mut NSC Ctrl rep2; Homo sapiens; RNA-Seq	SRX5171101	SRS4178724	GSM3525726	Homo sapiens	NA	NA	Rescue of premature aging defects in Cockayne Syndrome Derived Stem Cells by Targeted Gene Correction	SRP174074	PRJNA510990	GSE124208	24200474	150	cDNA	TRANSCRIPTOMIC	Cockayne Syndrome (CS) is a rare autosomal recessive inherited disorder characterized by a variety of clinical features including sensitivity to sunlight, progressive neurological abnormalities and appearance of premature aging. However, the pathogenesis of CS yet remains unclear due to the limitations of current disease models. Here we generate integration free-induced pluripotent stem cells (iP…	1848630700	1756420331	1807845371	1846771127	474671	NA	NA	NA	NSC	NA	NA	NA	directed differentiation from ERCC6 mut iPSC	NA	directed differentiation from ERCC6 mut iPSC
SRR8360408	GSM3525725: ERCC6 mut NSC Ctrl rep1; Homo sapiens; RNA-Seq	SRX5171100	SRS4178723	GSM3525725	Homo sapiens	NA	NA	Rescue of premature aging defects in Cockayne Syndrome Derived Stem Cells by Targeted Gene Correction	SRP174074	PRJNA510990	GSE124208	24332668	150	cDNA	TRANSCRIPTOMIC	Cockayne Syndrome (CS) is a rare autosomal recessive inherited disorder characterized by a variety of clinical features including sensitivity to sunlight, progressive neurological abnormalities and appearance of premature aging. However, the pathogenesis of CS yet remains unclear due to the limitations of current disease models. Here we generate integration free-induced pluripotent stem cells (iP…	1747419033	1881441446	1926445552	1744022305	472064	NA	NA	NA	NSC	NA	NA	NA	directed differentiation from ERCC6 mut iPSC	NA	directed differentiation from ERCC6 mut iPSC
SRR8360407	GSM3525724: ERCC6 GC MSC RS rep2; Homo sapiens; RNA-Seq	SRX5171099	SRS4178722	GSM3525724	Homo sapiens	NA	NA	Rescue of premature aging defects in Cockayne Syndrome Derived Stem Cells by Targeted Gene Correction	SRP174074	PRJNA510990	GSE124208	28010133	150	cDNA	TRANSCRIPTOMIC	Cockayne Syndrome (CS) is a rare autosomal recessive inherited disorder characterized by a variety of clinical features including sensitivity to sunlight, progressive neurological abnormalities and appearance of premature aging. However, the pathogenesis of CS yet remains unclear due to the limitations of current disease models. Here we generate integration free-induced pluripotent stem cells (iP…	2124056173	2081889201	2099379317	2097021267	693942	NA	NA	NA	MSC	NA	NA	NA	ERCC6 GC MSC upon replicative stress	NA	ERCC6 GC MSC upon replicative stress
SRR8360406	GSM3525723: ERCC6 GC MSC RS rep1; Homo sapiens; RNA-Seq	SRX5171098	SRS4178721	GSM3525723	Homo sapiens	NA	NA	Rescue of premature aging defects in Cockayne Syndrome Derived Stem Cells by Targeted Gene Correction	SRP174074	PRJNA510990	GSE124208	28848661	150	cDNA	TRANSCRIPTOMIC	Cockayne Syndrome (CS) is a rare autosomal recessive inherited disorder characterized by a variety of clinical features including sensitivity to sunlight, progressive neurological abnormalities and appearance of premature aging. However, the pathogenesis of CS yet remains unclear due to the limitations of current disease models. Here we generate integration free-induced pluripotent stem cells (iP…	2115597797	2216739584	2235562800	2085980842	717277	NA	NA	NA	MSC	NA	NA	NA	ERCC6 GC MSC upon replicative stress	NA	ERCC6 GC MSC upon replicative stress
SRR8360405	GSM3525722: ERCC6 mut MSC RS rep2; Homo sapiens; RNA-Seq	SRX5171097	SRS4178720	GSM3525722	Homo sapiens	NA	NA	Rescue of premature aging defects in Cockayne Syndrome Derived Stem Cells by Targeted Gene Correction	SRP174074	PRJNA510990	GSE124208	37504635	150	cDNA	TRANSCRIPTOMIC	Cockayne Syndrome (CS) is a rare autosomal recessive inherited disorder characterized by a variety of clinical features including sensitivity to sunlight, progressive neurological abnormalities and appearance of premature aging. However, the pathogenesis of CS yet remains unclear due to the limitations of current disease models. Here we generate integration free-induced pluripotent stem cells (iP…	2595919485	3036460888	3042575902	2575501361	932864	NA	NA	NA	MSC	NA	NA	NA	ERCC6 mut MSC upon replicative stress	NA	ERCC6 mut MSC upon replicative stress
SRR8360404	GSM3525721: ERCC6 mut MSC RS rep1; Homo sapiens; RNA-Seq	SRX5171096	SRS4178719	GSM3525721	Homo sapiens	NA	NA	Rescue of premature aging defects in Cockayne Syndrome Derived Stem Cells by Targeted Gene Correction	SRP174074	PRJNA510990	GSE124208	27733527	150	cDNA	TRANSCRIPTOMIC	Cockayne Syndrome (CS) is a rare autosomal recessive inherited disorder characterized by a variety of clinical features including sensitivity to sunlight, progressive neurological abnormalities and appearance of premature aging. However, the pathogenesis of CS yet remains unclear due to the limitations of current disease models. Here we generate integration free-induced pluripotent stem cells (iP…	1927832055	2238018570	2244944992	1908587357	675126	NA	NA	NA	MSC	NA	NA	NA	ERCC6 mut MSC upon replicative stress	NA	ERCC6 mut MSC upon replicative stress
SRR8360403	GSM3525720: ERCC6 GC MSC UV rep2; Homo sapiens; RNA-Seq	SRX5171095	SRS4178718	GSM3525720	Homo sapiens	NA	NA	Rescue of premature aging defects in Cockayne Syndrome Derived Stem Cells by Targeted Gene Correction	SRP174074	PRJNA510990	GSE124208	22161288	150	cDNA	TRANSCRIPTOMIC	Cockayne Syndrome (CS) is a rare autosomal recessive inherited disorder characterized by a variety of clinical features including sensitivity to sunlight, progressive neurological abnormalities and appearance of premature aging. However, the pathogenesis of CS yet remains unclear due to the limitations of current disease models. Here we generate integration free-induced pluripotent stem cells (iP…	1663795687	1660873053	1670532784	1652813185	371691	NA	NA	NA	MSC	NA	NA	NA	ERCC6 GC MSC upon UV irradiation	NA	ERCC6 GC MSC upon UV irradiation (10j/m2)
SRR8360402	GSM3525719: ERCC6 GC MSC UV rep1; Homo sapiens; RNA-Seq	SRX5171094	SRS4178717	GSM3525719	Homo sapiens	NA	NA	Rescue of premature aging defects in Cockayne Syndrome Derived Stem Cells by Targeted Gene Correction	SRP174074	PRJNA510990	GSE124208	17614287	150	cDNA	TRANSCRIPTOMIC	Cockayne Syndrome (CS) is a rare autosomal recessive inherited disorder characterized by a variety of clinical features including sensitivity to sunlight, progressive neurological abnormalities and appearance of premature aging. However, the pathogenesis of CS yet remains unclear due to the limitations of current disease models. Here we generate integration free-induced pluripotent stem cells (iP…	1316183037	1326259806	1335003432	1306544489	295336	NA	NA	NA	MSC	NA	NA	NA	ERCC6 GC MSC upon UV irradiation	NA	ERCC6 GC MSC upon UV irradiation (10j/m2)
SRR8360401	GSM3525718: ERCC6 mut MSC UV rep2; Homo sapiens; RNA-Seq	SRX5171093	SRS4178716	GSM3525718	Homo sapiens	NA	NA	Rescue of premature aging defects in Cockayne Syndrome Derived Stem Cells by Targeted Gene Correction	SRP174074	PRJNA510990	GSE124208	37723959	150	cDNA	TRANSCRIPTOMIC	Cockayne Syndrome (CS) is a rare autosomal recessive inherited disorder characterized by a variety of clinical features including sensitivity to sunlight, progressive neurological abnormalities and appearance of premature aging. However, the pathogenesis of CS yet remains unclear due to the limitations of current disease models. Here we generate integration free-induced pluripotent stem cells (iP…	2777706555	2880879065	2901651010	2756324906	626164	NA	NA	NA	MSC	NA	NA	NA	ERCC6 mut MSC upon UV irradiation	NA	ERCC6 mut MSC upon UV irradiation (10j/m2)
SRR8360400	GSM3525717: ERCC6 mut MSC UV rep1; Homo sapiens; RNA-Seq	SRX5171092	SRS4178715	GSM3525717	Homo sapiens	NA	NA	Rescue of premature aging defects in Cockayne Syndrome Derived Stem Cells by Targeted Gene Correction	SRP174074	PRJNA510990	GSE124208	32195638	150	cDNA	TRANSCRIPTOMIC	Cockayne Syndrome (CS) is a rare autosomal recessive inherited disorder characterized by a variety of clinical features including sensitivity to sunlight, progressive neurological abnormalities and appearance of premature aging. However, the pathogenesis of CS yet remains unclear due to the limitations of current disease models. Here we generate integration free-induced pluripotent stem cells (iP…	2365473211	2462531057	2481544186	2348606920	536026	NA	NA	NA	MSC	NA	NA	NA	ERCC6 mut MSC upon UV irradiation	NA	ERCC6 mut MSC upon UV irradiation (10j/m2)
SRR8360399	GSM3525716: ERCC6 GC MSC Ctrl rep2; Homo sapiens; RNA-Seq	SRX5171091	SRS4178714	GSM3525716	Homo sapiens	NA	NA	Rescue of premature aging defects in Cockayne Syndrome Derived Stem Cells by Targeted Gene Correction	SRP174074	PRJNA510990	GSE124208	27215371	150	cDNA	TRANSCRIPTOMIC	Cockayne Syndrome (CS) is a rare autosomal recessive inherited disorder characterized by a variety of clinical features including sensitivity to sunlight, progressive neurological abnormalities and appearance of premature aging. However, the pathogenesis of CS yet remains unclear due to the limitations of current disease models. Here we generate integration free-induced pluripotent stem cells (iP…	2062477877	2019322491	2028035314	2054322228	453390	NA	NA	NA	MSC	NA	NA	NA	directed differentiation from ERCC6 GC iPSC	NA	directed differentiation from ERCC6 GC iPSC
SRR8360398	GSM3525715: ERCC6 GC MSC Ctrl rep1; Homo sapiens; RNA-Seq	SRX5171090	SRS4178713	GSM3525715	Homo sapiens	NA	NA	Rescue of premature aging defects in Cockayne Syndrome Derived Stem Cells by Targeted Gene Correction	SRP174074	PRJNA510990	GSE124208	22375067	150	cDNA	TRANSCRIPTOMIC	Cockayne Syndrome (CS) is a rare autosomal recessive inherited disorder characterized by a variety of clinical features including sensitivity to sunlight, progressive neurological abnormalities and appearance of premature aging. However, the pathogenesis of CS yet remains unclear due to the limitations of current disease models. Here we generate integration free-induced pluripotent stem cells (iP…	1702742070	1653878446	1661234607	1694290278	374699	NA	NA	NA	MSC	NA	NA	NA	directed differentiation from ERCC6 GC iPSC	NA	directed differentiation from ERCC6 GC iPSC
SRR8360397	GSM3525714: ERCC6 mut MSC Ctrl rep2; Homo sapiens; RNA-Seq	SRX5171089	SRS4178712	GSM3525714	Homo sapiens	NA	NA	Rescue of premature aging defects in Cockayne Syndrome Derived Stem Cells by Targeted Gene Correction	SRP174074	PRJNA510990	GSE124208	28836209	150	cDNA	TRANSCRIPTOMIC	Cockayne Syndrome (CS) is a rare autosomal recessive inherited disorder characterized by a variety of clinical features including sensitivity to sunlight, progressive neurological abnormalities and appearance of premature aging. However, the pathogenesis of CS yet remains unclear due to the limitations of current disease models. Here we generate integration free-induced pluripotent stem cells (iP…	2206654724	2120459852	2128845874	2194416637	485613	NA	NA	NA	MSC	NA	NA	NA	directed differentiation from ERCC6 mut iPSC	NA	directed differentiation from ERCC6 mut iPSC
SRR8360396	GSM3525713: ERCC6 mut MSC Ctrl rep1; Homo sapiens; RNA-Seq	SRX5171088	SRS4178711	GSM3525713	Homo sapiens	NA	NA	Rescue of premature aging defects in Cockayne Syndrome Derived Stem Cells by Targeted Gene Correction	SRP174074	PRJNA510990	GSE124208	22755953	150	cDNA	TRANSCRIPTOMIC	Cockayne Syndrome (CS) is a rare autosomal recessive inherited disorder characterized by a variety of clinical features including sensitivity to sunlight, progressive neurological abnormalities and appearance of premature aging. However, the pathogenesis of CS yet remains unclear due to the limitations of current disease models. Here we generate integration free-induced pluripotent stem cells (iP…	1744355408	1670512771	1678305854	1733229853	382014	NA	NA	NA	MSC	NA	NA	NA	directed differentiation from ERCC6 mut iPSC	NA	directed differentiation from ERCC6 mut iPSC
SRR8360395	GSM3525712: ERCC6 GC iPSC rep2; Homo sapiens; RNA-Seq	SRX5171087	SRS4178710	GSM3525712	Homo sapiens	NA	NA	Rescue of premature aging defects in Cockayne Syndrome Derived Stem Cells by Targeted Gene Correction	SRP174074	PRJNA510990	GSE124208	22757243	150	cDNA	TRANSCRIPTOMIC	Cockayne Syndrome (CS) is a rare autosomal recessive inherited disorder characterized by a variety of clinical features including sensitivity to sunlight, progressive neurological abnormalities and appearance of premature aging. However, the pathogenesis of CS yet remains unclear due to the limitations of current disease models. Here we generate integration free-induced pluripotent stem cells (iP…	1786133706	1630242160	1636268445	1774145010	383579	NA	NA	NA	iPSC	NA	NA	NA	gene corrected cell line from ERCC6 mut iPSC	NA	gene corrected cell line from ERCC6 mut iPSC
SRR8360394	GSM3525711: ERCC6 GC iPSC rep1; Homo sapiens; RNA-Seq	SRX5171086	SRS4178709	GSM3525711	Homo sapiens	NA	NA	Rescue of premature aging defects in Cockayne Syndrome Derived Stem Cells by Targeted Gene Correction	SRP174074	PRJNA510990	GSE124208	28467456	150	cDNA	TRANSCRIPTOMIC	Cockayne Syndrome (CS) is a rare autosomal recessive inherited disorder characterized by a variety of clinical features including sensitivity to sunlight, progressive neurological abnormalities and appearance of premature aging. However, the pathogenesis of CS yet remains unclear due to the limitations of current disease models. Here we generate integration free-induced pluripotent stem cells (iP…	2253125204	2022261620	2030301332	2234073090	475554	NA	NA	NA	iPSC	NA	NA	NA	gene corrected cell line from ERCC6 mut iPSC	NA	gene corrected cell line from ERCC6 mut iPSC
SRR8360393	GSM3525710: ERCC6 mut iPSC rep2; Homo sapiens; RNA-Seq	SRX5171085	SRS4178708	GSM3525710	Homo sapiens	NA	NA	Rescue of premature aging defects in Cockayne Syndrome Derived Stem Cells by Targeted Gene Correction	SRP174074	PRJNA510990	GSE124208	41890982	150	cDNA	TRANSCRIPTOMIC	Cockayne Syndrome (CS) is a rare autosomal recessive inherited disorder characterized by a variety of clinical features including sensitivity to sunlight, progressive neurological abnormalities and appearance of premature aging. However, the pathogenesis of CS yet remains unclear due to the limitations of current disease models. Here we generate integration free-induced pluripotent stem cells (iP…	3304431491	2985488245	2997261390	3279412284	701190	NA	NA	NA	iPSC	NA	NA	NA	reprogramming from ERCC6 mut fibroblast	NA	reprogramming from ERCC6 mut fibroblast
SRR8360392	GSM3525709: ERCC6 mut iPSC rep1; Homo sapiens; RNA-Seq	SRX5171084	SRS4178707	GSM3525709	Homo sapiens	NA	NA	Rescue of premature aging defects in Cockayne Syndrome Derived Stem Cells by Targeted Gene Correction	SRP174074	PRJNA510990	GSE124208	21964203	150	cDNA	TRANSCRIPTOMIC	Cockayne Syndrome (CS) is a rare autosomal recessive inherited disorder characterized by a variety of clinical features including sensitivity to sunlight, progressive neurological abnormalities and appearance of premature aging. However, the pathogenesis of CS yet remains unclear due to the limitations of current disease models. Here we generate integration free-induced pluripotent stem cells (iP…	1729639108	1568164877	1572834962	1718251245	370708	NA	NA	NA	iPSC	NA	NA	NA	reprogramming from ERCC6 mut fibroblast	NA	reprogramming from ERCC6 mut fibroblast
srr	titles	identifiers_SRX	PRIMARY_ID	EXTERNAL_ID	specie	PAIRED	dates	study_title	Code SRP	Code PRJ	3	nreads	read_length	library_selection	unlist(library_source)	study_abstract	A	C	G	T	N	cell type	passages	source_name
SRR5357818	GSM2544142: MSC 211 CytoD; Homo sapiens; RNA-Seq	SRX2653659	SRS2058816	GSM2544142	Homo sapiens	NA	NA	Osteogenic programming of adipose-derived mesenchymal stem cells using a fungal metabolite that suppresses the Polycomb protein EZH2	SRP102139	PRJNA379707	GSE96788	25484965	51	cDNA	TRANSCRIPTOMIC	We report genome-wide expression changes that occur in adipose-derived mesenchymal stem cells upon treatment with CytoD cytoskeletal drug. mRNA-Seq analysis shows that CytoD-treated samples cluster together. In addition, we also see that cells treated with CytoD show upregulation of osteogenic markers, epiregulators, and a number of key molecular function pathways including extracellular matrix, …	600240309	703329727	683359186	611813576	723632	adipose derived mesenchymal stem cells	5-7	mesenchymal stem cells
SRR5357817	GSM2544141: MSC 211 Ctrl; Homo sapiens; RNA-Seq	SRX2653658	SRS2058815	GSM2544141	Homo sapiens	NA	NA	Osteogenic programming of adipose-derived mesenchymal stem cells using a fungal metabolite that suppresses the Polycomb protein EZH2	SRP102139	PRJNA379707	GSE96788	26464456	51	cDNA	TRANSCRIPTOMIC	We report genome-wide expression changes that occur in adipose-derived mesenchymal stem cells upon treatment with CytoD cytoskeletal drug. mRNA-Seq analysis shows that CytoD-treated samples cluster together. In addition, we also see that cells treated with CytoD show upregulation of osteogenic markers, epiregulators, and a number of key molecular function pathways including extracellular matrix, …	624720010	728600738	708616219	636679072	758473	adipose derived mesenchymal stem cells	5-7	mesenchymal stem cells
SRR5357816	GSM2544140: MSC 283 CytoD; Homo sapiens; RNA-Seq	SRX2653657	SRS2058814	GSM2544140	Homo sapiens	NA	NA	Osteogenic programming of adipose-derived mesenchymal stem cells using a fungal metabolite that suppresses the Polycomb protein EZH2	SRP102139	PRJNA379707	GSE96788	24280737	51	cDNA	TRANSCRIPTOMIC	We report genome-wide expression changes that occur in adipose-derived mesenchymal stem cells upon treatment with CytoD cytoskeletal drug. mRNA-Seq analysis shows that CytoD-treated samples cluster together. In addition, we also see that cells treated with CytoD show upregulation of osteogenic markers, epiregulators, and a number of key molecular function pathways including extracellular matrix, …	568281625	673213795	656145252	578296785	697717	adipose derived mesenchymal stem cells	5-7	mesenchymal stem cells
SRR5357815	GSM2544139: MSC 283 Ctrl; Homo sapiens; RNA-Seq	SRX2653656	SRS2058813	GSM2544139	Homo sapiens	NA	NA	Osteogenic programming of adipose-derived mesenchymal stem cells using a fungal metabolite that suppresses the Polycomb protein EZH2	SRP102139	PRJNA379707	GSE96788	21040712	51	cDNA	TRANSCRIPTOMIC	We report genome-wide expression changes that occur in adipose-derived mesenchymal stem cells upon treatment with CytoD cytoskeletal drug. mRNA-Seq analysis shows that CytoD-treated samples cluster together. In addition, we also see that cells treated with CytoD show upregulation of osteogenic markers, epiregulators, and a number of key molecular function pathways including extracellular matrix, …	490954292	585515622	569119337	499963282	600091	adipose derived mesenchymal stem cells	5-7	mesenchymal stem cells
SRR5357814	GSM2544138: MSC 258 CytoD; Homo sapiens; RNA-Seq	SRX2653655	SRS2058812	GSM2544138	Homo sapiens	NA	NA	Osteogenic programming of adipose-derived mesenchymal stem cells using a fungal metabolite that suppresses the Polycomb protein EZH2	SRP102139	PRJNA379707	GSE96788	35139902	51	cDNA	TRANSCRIPTOMIC	We report genome-wide expression changes that occur in adipose-derived mesenchymal stem cells upon treatment with CytoD cytoskeletal drug. mRNA-Seq analysis shows that CytoD-treated samples cluster together. In addition, we also see that cells treated with CytoD show upregulation of osteogenic markers, epiregulators, and a number of key molecular function pathways including extracellular matrix, …	843275255	956881838	927628961	856438649	45301	adipose derived mesenchymal stem cells	5-7	mesenchymal stem cells
SRR5357813	GSM2544137: MSC 258 Ctrl; Homo sapiens; RNA-Seq	SRX2653654	SRS2058811	GSM2544137	Homo sapiens	NA	NA	Osteogenic programming of adipose-derived mesenchymal stem cells using a fungal metabolite that suppresses the Polycomb protein EZH2	SRP102139	PRJNA379707	GSE96788	34623656	51	cDNA	TRANSCRIPTOMIC	We report genome-wide expression changes that occur in adipose-derived mesenchymal stem cells upon treatment with CytoD cytoskeletal drug. mRNA-Seq analysis shows that CytoD-treated samples cluster together. In addition, we also see that cells treated with CytoD show upregulation of osteogenic markers, epiregulators, and a number of key molecular function pathways including extracellular matrix, …	832855442	939359076	913530686	845823037	44671	adipose derived mesenchymal stem cells	5-7	mesenchymal stem cells
srr	titles	identifiers_SRX	PRIMARY_ID	EXTERNAL_ID	specie	SINGLE	dates	study_title	Code SRP	Code PRJ	3	nreads	read_length	library_selection	unlist(library_source)	study_abstract	A	C	G	T	N	cell type	passages	source_name
SRR8447847	GSM3564555: 10 days diff PLZF siRNA-C RNA-seq; Homo sapiens; RNA-Seq	SRX5254882	SRS4256371	SAMN10755597	Homo sapiens	NA	NA	PLZF targets developmental enhancers for activation during osteogenic differentiation of human mesenchymal stem cells (RNA-seq)	SRP179743	PRJNA515466	GSE125167	15028673	44	cDNA	TRANSCRIPTOMIC	The PLZF transcription factor is essential for osteogenic differentiation of hMSCs, however, its regulation and molecular function during this process is not fully understood. Here we revealed that the ZBTB16 locus encoding PLZF, is repressed by Polycomb (PcG) and H3K27me3 in naïve hMSCs. At the pre-osteoblast stage of differentiation, the locus lost PcG binding and H3K27me3, gained JMJD3 recruit…	155235599	178461700	168334702	159203412	26199	human Mesenchymal Stem Cells	p4-p10	Bone marrow derived hMSC
SRR8447846	GSM3564554: 10 days diff PLZF siRNA-B RNA-seq; Homo sapiens; RNA-Seq	SRX5254881	SRS4256370	SAMN10755598	Homo sapiens	NA	NA	PLZF targets developmental enhancers for activation during osteogenic differentiation of human mesenchymal stem cells (RNA-seq)	SRP179743	PRJNA515466	GSE125167	25649596	44	cDNA	TRANSCRIPTOMIC	The PLZF transcription factor is essential for osteogenic differentiation of hMSCs, however, its regulation and molecular function during this process is not fully understood. Here we revealed that the ZBTB16 locus encoding PLZF, is repressed by Polycomb (PcG) and H3K27me3 in naïve hMSCs. At the pre-osteoblast stage of differentiation, the locus lost PcG binding and H3K27me3, gained JMJD3 recruit…	263033624	305806244	290135396	269562394	44566	human Mesenchymal Stem Cells	p4-p10	Bone marrow derived hMSC
SRR8447845	GSM3564553: 10 days diff PLZF siRNA-A RNA-seq; Homo sapiens; RNA-Seq	SRX5254880	SRS4256369	SAMN10755599	Homo sapiens	NA	NA	PLZF targets developmental enhancers for activation during osteogenic differentiation of human mesenchymal stem cells (RNA-seq)	SRP179743	PRJNA515466	GSE125167	21430122	44	cDNA	TRANSCRIPTOMIC	The PLZF transcription factor is essential for osteogenic differentiation of hMSCs, however, its regulation and molecular function during this process is not fully understood. Here we revealed that the ZBTB16 locus encoding PLZF, is repressed by Polycomb (PcG) and H3K27me3 in naïve hMSCs. At the pre-osteoblast stage of differentiation, the locus lost PcG binding and H3K27me3, gained JMJD3 recruit…	223722080	251873942	238542202	228749598	37546	human Mesenchymal Stem Cells	p4-p10	Bone marrow derived hMSC
SRR8447844	GSM3564552: 2 days diff PLZF siRNA-C RNA-seq; Homo sapiens; RNA-Seq	SRX5254879	SRS4256368	SAMN10755600	Homo sapiens	NA	NA	PLZF targets developmental enhancers for activation during osteogenic differentiation of human mesenchymal stem cells (RNA-seq)	SRP179743	PRJNA515466	GSE125167	28431569	44	cDNA	TRANSCRIPTOMIC	The PLZF transcription factor is essential for osteogenic differentiation of hMSCs, however, its regulation and molecular function during this process is not fully understood. Here we revealed that the ZBTB16 locus encoding PLZF, is repressed by Polycomb (PcG) and H3K27me3 in naïve hMSCs. At the pre-osteoblast stage of differentiation, the locus lost PcG binding and H3K27me3, gained JMJD3 recruit…	297358948	332759733	318003351	302815843	51161	human Mesenchymal Stem Cells	p4-p10	Bone marrow derived hMSC
SRR8447843	GSM3564551: 2 days diff PLZF siRNA-B RNA-seq; Homo sapiens; RNA-Seq	SRX5254878	SRS4256367	SAMN10755630	Homo sapiens	NA	NA	PLZF targets developmental enhancers for activation during osteogenic differentiation of human mesenchymal stem cells (RNA-seq)	SRP179743	PRJNA515466	GSE125167	27237538	44	cDNA	TRANSCRIPTOMIC	The PLZF transcription factor is essential for osteogenic differentiation of hMSCs, however, its regulation and molecular function during this process is not fully understood. Here we revealed that the ZBTB16 locus encoding PLZF, is repressed by Polycomb (PcG) and H3K27me3 in naïve hMSCs. At the pre-osteoblast stage of differentiation, the locus lost PcG binding and H3K27me3, gained JMJD3 recruit…	280082444	324008849	308177976	286133643	48760	human Mesenchymal Stem Cells	p4-p10	Bone marrow derived hMSC
SRR8447842	GSM3564550: 2 days diff PLZF siRNA-A RNA-seq; Homo sapiens; RNA-Seq	SRX5254877	SRS4256366	SAMN10755631	Homo sapiens	NA	NA	PLZF targets developmental enhancers for activation during osteogenic differentiation of human mesenchymal stem cells (RNA-seq)	SRP179743	PRJNA515466	GSE125167	25886597	44	cDNA	TRANSCRIPTOMIC	The PLZF transcription factor is essential for osteogenic differentiation of hMSCs, however, its regulation and molecular function during this process is not fully understood. Here we revealed that the ZBTB16 locus encoding PLZF, is repressed by Polycomb (PcG) and H3K27me3 in naïve hMSCs. At the pre-osteoblast stage of differentiation, the locus lost PcG binding and H3K27me3, gained JMJD3 recruit…	269496295	304757568	289978092	274732299	46014	human Mesenchymal Stem Cells	p4-p10	Bone marrow derived hMSC
SRR8447841	GSM3564549: NaïvePLZF siRNA-C RNA-seq; Homo sapiens; RNA-Seq	SRX5254876	SRS4256365	SAMN10755632	Homo sapiens	NA	NA	PLZF targets developmental enhancers for activation during osteogenic differentiation of human mesenchymal stem cells (RNA-seq)	SRP179743	PRJNA515466	GSE125167	33536698	44	cDNA	TRANSCRIPTOMIC	The PLZF transcription factor is essential for osteogenic differentiation of hMSCs, however, its regulation and molecular function during this process is not fully understood. Here we revealed that the ZBTB16 locus encoding PLZF, is repressed by Polycomb (PcG) and H3K27me3 in naïve hMSCs. At the pre-osteoblast stage of differentiation, the locus lost PcG binding and H3K27me3, gained JMJD3 recruit…	349709327	394931702	372276031	358634137	63515	human Mesenchymal Stem Cells	p4-p10	Bone marrow derived hMSC
SRR8447840	GSM3564548: NaïvePLZF siRNA-B RNA-seq; Homo sapiens; RNA-Seq	SRX5254875	SRS4256364	SAMN10755601	Homo sapiens	NA	NA	PLZF targets developmental enhancers for activation during osteogenic differentiation of human mesenchymal stem cells (RNA-seq)	SRP179743	PRJNA515466	GSE125167	26099127	44	cDNA	TRANSCRIPTOMIC	The PLZF transcription factor is essential for osteogenic differentiation of hMSCs, however, its regulation and molecular function during this process is not fully understood. Here we revealed that the ZBTB16 locus encoding PLZF, is repressed by Polycomb (PcG) and H3K27me3 in naïve hMSCs. At the pre-osteoblast stage of differentiation, the locus lost PcG binding and H3K27me3, gained JMJD3 recruit…	267435473	311950631	295487000	273439138	49346	human Mesenchymal Stem Cells	p4-p10	Bone marrow derived hMSC
SRR8447839	GSM3564547: NaïvePLZF siRNA-A RNA-seq; Homo sapiens; RNA-Seq	SRX5254874	SRS4256363	SAMN10755602	Homo sapiens	NA	NA	PLZF targets developmental enhancers for activation during osteogenic differentiation of human mesenchymal stem cells (RNA-seq)	SRP179743	PRJNA515466	GSE125167	23222730	44	cDNA	TRANSCRIPTOMIC	The PLZF transcription factor is essential for osteogenic differentiation of hMSCs, however, its regulation and molecular function during this process is not fully understood. Here we revealed that the ZBTB16 locus encoding PLZF, is repressed by Polycomb (PcG) and H3K27me3 in naïve hMSCs. At the pre-osteoblast stage of differentiation, the locus lost PcG binding and H3K27me3, gained JMJD3 recruit…	240853042	273786152	260243713	246872755	44458	human Mesenchymal Stem Cells	p4-p10	Bone marrow derived hMSC
SRR8447838	GSM3564546: 10 days diff Control siRNA-C RNA-seq; Homo sapiens; RNA-Seq	SRX5254873	SRS4256362	SAMN10755603	Homo sapiens	NA	NA	PLZF targets developmental enhancers for activation during osteogenic differentiation of human mesenchymal stem cells (RNA-seq)	SRP179743	PRJNA515466	GSE125167	17969174	44	cDNA	TRANSCRIPTOMIC	The PLZF transcription factor is essential for osteogenic differentiation of hMSCs, however, its regulation and molecular function during this process is not fully understood. Here we revealed that the ZBTB16 locus encoding PLZF, is repressed by Polycomb (PcG) and H3K27me3 in naïve hMSCs. At the pre-osteoblast stage of differentiation, the locus lost PcG binding and H3K27me3, gained JMJD3 recruit…	186000783	212903341	201480488	190227825	31219	human Mesenchymal Stem Cells	p4-p10	Bone marrow derived hMSC
SRR8447837	GSM3564545: 10 days diff Control siRNA-B RNA-seq; Homo sapiens; RNA-Seq	SRX5254872	SRS4256361	SAMN10755604	Homo sapiens	NA	NA	PLZF targets developmental enhancers for activation during osteogenic differentiation of human mesenchymal stem cells (RNA-seq)	SRP179743	PRJNA515466	GSE125167	18943085	44	cDNA	TRANSCRIPTOMIC	The PLZF transcription factor is essential for osteogenic differentiation of hMSCs, however, its regulation and molecular function during this process is not fully understood. Here we revealed that the ZBTB16 locus encoding PLZF, is repressed by Polycomb (PcG) and H3K27me3 in naïve hMSCs. At the pre-osteoblast stage of differentiation, the locus lost PcG binding and H3K27me3, gained JMJD3 recruit…	195718520	224455625	212998705	200290210	32680	human Mesenchymal Stem Cells	p4-p10	Bone marrow derived hMSC
SRR8447836	GSM3564544: 10 days diff Control siRNA-A RNA-seq; Homo sapiens; RNA-Seq	SRX5254871	SRS4256359	SAMN10755605	Homo sapiens	NA	NA	PLZF targets developmental enhancers for activation during osteogenic differentiation of human mesenchymal stem cells (RNA-seq)	SRP179743	PRJNA515466	GSE125167	26461685	44	cDNA	TRANSCRIPTOMIC	The PLZF transcription factor is essential for osteogenic differentiation of hMSCs, however, its regulation and molecular function during this process is not fully understood. Here we revealed that the ZBTB16 locus encoding PLZF, is repressed by Polycomb (PcG) and H3K27me3 in naïve hMSCs. At the pre-osteoblast stage of differentiation, the locus lost PcG binding and H3K27me3, gained JMJD3 recruit…	276301901	310920902	294166307	282879242	45788	human Mesenchymal Stem Cells	p4-p10	Bone marrow derived hMSC
SRR8447835	GSM3564543: 2 days diff Control siRNA-C RNA-seq; Homo sapiens; RNA-Seq	SRX5254870	SRS4256360	SAMN10755606	Homo sapiens	NA	NA	PLZF targets developmental enhancers for activation during osteogenic differentiation of human mesenchymal stem cells (RNA-seq)	SRP179743	PRJNA515466	GSE125167	27117845	44	cDNA	TRANSCRIPTOMIC	The PLZF transcription factor is essential for osteogenic differentiation of hMSCs, however, its regulation and molecular function during this process is not fully understood. Here we revealed that the ZBTB16 locus encoding PLZF, is repressed by Polycomb (PcG) and H3K27me3 in naïve hMSCs. At the pre-osteoblast stage of differentiation, the locus lost PcG binding and H3K27me3, gained JMJD3 recruit…	284022121	317656439	301548953	289908992	48675	human Mesenchymal Stem Cells	p4-p10	Bone marrow derived hMSC
SRR8447834	GSM3564542: 2 days diff Control siRNA-B RNA-seq; Homo sapiens; RNA-Seq	SRX5254869	SRS4256358	SAMN10755607	Homo sapiens	NA	NA	PLZF targets developmental enhancers for activation during osteogenic differentiation of human mesenchymal stem cells (RNA-seq)	SRP179743	PRJNA515466	GSE125167	26162294	44	cDNA	TRANSCRIPTOMIC	The PLZF transcription factor is essential for osteogenic differentiation of hMSCs, however, its regulation and molecular function during this process is not fully understood. Here we revealed that the ZBTB16 locus encoding PLZF, is repressed by Polycomb (PcG) and H3K27me3 in naïve hMSCs. At the pre-osteoblast stage of differentiation, the locus lost PcG binding and H3K27me3, gained JMJD3 recruit…	271746021	308802090	293194754	277350711	47360	human Mesenchymal Stem Cells	p4-p10	Bone marrow derived hMSC
SRR8447833	GSM3564541: 2 days diff Control siRNA-A RNA-seq; Homo sapiens; RNA-Seq	SRX5254868	SRS4256357	SAMN10755608	Homo sapiens	NA	NA	PLZF targets developmental enhancers for activation during osteogenic differentiation of human mesenchymal stem cells (RNA-seq)	SRP179743	PRJNA515466	GSE125167	19724867	44	cDNA	TRANSCRIPTOMIC	The PLZF transcription factor is essential for osteogenic differentiation of hMSCs, however, its regulation and molecular function during this process is not fully understood. Here we revealed that the ZBTB16 locus encoding PLZF, is repressed by Polycomb (PcG) and H3K27me3 in naïve hMSCs. At the pre-osteoblast stage of differentiation, the locus lost PcG binding and H3K27me3, gained JMJD3 recruit…	206645019	231050615	218646637	211515803	36074	human Mesenchymal Stem Cells	p4-p10	Bone marrow derived hMSC
SRR8447832	GSM3564540: NaïveControl siRNA-C RNA-seq; Homo sapiens; RNA-Seq	SRX5254867	SRS4256356	SAMN10755609	Homo sapiens	NA	NA	PLZF targets developmental enhancers for activation during osteogenic differentiation of human mesenchymal stem cells (RNA-seq)	SRP179743	PRJNA515466	GSE125167	24266576	44	cDNA	TRANSCRIPTOMIC	The PLZF transcription factor is essential for osteogenic differentiation of hMSCs, however, its regulation and molecular function during this process is not fully understood. Here we revealed that the ZBTB16 locus encoding PLZF, is repressed by Polycomb (PcG) and H3K27me3 in naïve hMSCs. At the pre-osteoblast stage of differentiation, the locus lost PcG binding and H3K27me3, gained JMJD3 recruit…	254229097	284551947	269497318	259405231	45751	human Mesenchymal Stem Cells	p4-p10	Bone marrow derived hMSC
SRR8447831	GSM3564539: NaïveControl siRNA-B RNA-seq; Homo sapiens; RNA-Seq	SRX5254866	SRS4256355	SAMN10755610	Homo sapiens	NA	NA	PLZF targets developmental enhancers for activation during osteogenic differentiation of human mesenchymal stem cells (RNA-seq)	SRP179743	PRJNA515466	GSE125167	25910627	44	cDNA	TRANSCRIPTOMIC	The PLZF transcription factor is essential for osteogenic differentiation of hMSCs, however, its regulation and molecular function during this process is not fully understood. Here we revealed that the ZBTB16 locus encoding PLZF, is repressed by Polycomb (PcG) and H3K27me3 in naïve hMSCs. At the pre-osteoblast stage of differentiation, the locus lost PcG binding and H3K27me3, gained JMJD3 recruit…	269293463	305461077	290063190	275201121	48737	human Mesenchymal Stem Cells	p4-p10	Bone marrow derived hMSC
SRR8447830	GSM3564538: NaïveControl siRNA-A RNA-seq; Homo sapiens; RNA-Seq	SRX5254865	SRS4256354	SAMN10755611	Homo sapiens	NA	NA	PLZF targets developmental enhancers for activation during osteogenic differentiation of human mesenchymal stem cells (RNA-seq)	SRP179743	PRJNA515466	GSE125167	24849706	44	cDNA	TRANSCRIPTOMIC	The PLZF transcription factor is essential for osteogenic differentiation of hMSCs, however, its regulation and molecular function during this process is not fully understood. Here we revealed that the ZBTB16 locus encoding PLZF, is repressed by Polycomb (PcG) and H3K27me3 in naïve hMSCs. At the pre-osteoblast stage of differentiation, the locus lost PcG binding and H3K27me3, gained JMJD3 recruit…	258274372	292934202	278643427	263488176	46887	human Mesenchymal Stem Cells	p4-p10	Bone marrow derived hMSC
srr	titles	identifiers_SRX	PRIMARY_ID	EXTERNAL_ID	specie	PAIRED	dates	study_title	Code SRP	Code PRJ	3	nreads	read_length	library_selection	unlist(library_source)	study_abstract	A	C	G	T	N	cell type	source_name
SRR3882937	GSM2231443: AMSC_19_proliferating; Homo sapiens; RNA-Seq	SRX1939121	SRS1558264	GSM2231443	Homo sapiens	NA	NA	Transcriptome Sequencing of Adipose-Derived Mesechymal Stromal Cells	SRP078365	PRJNA328824	GSE84322	29447967	50	cDNA	TRANSCRIPTOMIC	We performed RNA-sequencing to determine the abundance of all RNA transcripts expressed by adipose-derived mesenchymal stromal cells (AMSC) under proliferating and confluent conditions. Overall design: AMSCs were plated at 3,000 cells/cm2 in growth media and incubated at 37°C, 5% CO2. Proliferating samples were harvested when cells were 70% confluent, and confluent samples were collected at 100% …	716557168	759254437	746365887	722546722	72486	Adipose-derived Mesenchymal Stromal Cell	AMSC_19_proliferating
SRR3882936	GSM2231442: AMSC_19_confluent; Homo sapiens; RNA-Seq	SRX1939120	SRS1558263	GSM2231442	Homo sapiens	NA	NA	Transcriptome Sequencing of Adipose-Derived Mesechymal Stromal Cells	SRP078365	PRJNA328824	GSE84322	43754165	51	cDNA	TRANSCRIPTOMIC	We performed RNA-sequencing to determine the abundance of all RNA transcripts expressed by adipose-derived mesenchymal stromal cells (AMSC) under proliferating and confluent conditions. Overall design: AMSCs were plated at 3,000 cells/cm2 in growth media and incubated at 37°C, 5% CO2. Proliferating samples were harvested when cells were 70% confluent, and confluent samples were collected at 100% …	1071093805	1170664643	1142727667	1078347178	91537	Adipose-derived Mesenchymal Stromal Cell	AMSC_19_confluent
SRR3882935	GSM2231441: AMSC_4_proliferating; Homo sapiens; RNA-Seq	SRX1939119	SRS1558262	GSM2231441	Homo sapiens	NA	NA	Transcriptome Sequencing of Adipose-Derived Mesechymal Stromal Cells	SRP078365	PRJNA328824	GSE84322	34428851	50	cDNA	TRANSCRIPTOMIC	We performed RNA-sequencing to determine the abundance of all RNA transcripts expressed by adipose-derived mesenchymal stromal cells (AMSC) under proliferating and confluent conditions. Overall design: AMSCs were plated at 3,000 cells/cm2 in growth media and incubated at 37°C, 5% CO2. Proliferating samples were harvested when cells were 70% confluent, and confluent samples were collected at 100% …	838746503	886309926	872237143	845506562	84966	Adipose-derived Mesenchymal Stromal Cell	AMSC_4_proliferating
SRR3882934	GSM2231440: AMSC_4_confluent; Homo sapiens; RNA-Seq	SRX1939118	SRS1558261	GSM2231440	Homo sapiens	NA	NA	Transcriptome Sequencing of Adipose-Derived Mesechymal Stromal Cells	SRP078365	PRJNA328824	GSE84322	42327600	51	cDNA	TRANSCRIPTOMIC	We performed RNA-sequencing to determine the abundance of all RNA transcripts expressed by adipose-derived mesenchymal stromal cells (AMSC) under proliferating and confluent conditions. Overall design: AMSCs were plated at 3,000 cells/cm2 in growth media and incubated at 37°C, 5% CO2. Proliferating samples were harvested when cells were 70% confluent, and confluent samples were collected at 100% …	1031600742	1136997034	1109776495	1038950955	89974	Adipose-derived Mesenchymal Stromal Cell	AMSC_4_confluent
SRR3882933	GSM2231439: AMSC_3_proliferating; Homo sapiens; RNA-Seq	SRX1939117	SRS1558260	GSM2231439	Homo sapiens	NA	NA	Transcriptome Sequencing of Adipose-Derived Mesechymal Stromal Cells	SRP078365	PRJNA328824	GSE84322	33767562	51	cDNA	TRANSCRIPTOMIC	We performed RNA-sequencing to determine the abundance of all RNA transcripts expressed by adipose-derived mesenchymal stromal cells (AMSC) under proliferating and confluent conditions. Overall design: AMSCs were plated at 3,000 cells/cm2 in growth media and incubated at 37°C, 5% CO2. Proliferating samples were harvested when cells were 70% confluent, and confluent samples were collected at 100% …	872944373	850925313	838557123	880051339	1813176	Adipose-derived Mesenchymal Stromal Cell	AMSC_3_proliferating
SRR3882932	GSM2231438: AMSC_3_confluent; Homo sapiens; RNA-Seq	SRX1939116	SRS1558259	GSM2231438	Homo sapiens	NA	NA	Transcriptome Sequencing of Adipose-Derived Mesechymal Stromal Cells	SRP078365	PRJNA328824	GSE84322	44801550	51	cDNA	TRANSCRIPTOMIC	We performed RNA-sequencing to determine the abundance of all RNA transcripts expressed by adipose-derived mesenchymal stromal cells (AMSC) under proliferating and confluent conditions. Overall design: AMSCs were plated at 3,000 cells/cm2 in growth media and incubated at 37°C, 5% CO2. Proliferating samples were harvested when cells were 70% confluent, and confluent samples were collected at 100% …	1116367573	1171516355	1156598743	1122890492	2384937	Adipose-derived Mesenchymal Stromal Cell	AMSC_3_confluent
SRR3882931	GSM2231437: AMSC_1_proliferating; Homo sapiens; RNA-Seq	SRX1939115	SRS1558258	GSM2231437	Homo sapiens	NA	NA	Transcriptome Sequencing of Adipose-Derived Mesechymal Stromal Cells	SRP078365	PRJNA328824	GSE84322	37501459	50	cDNA	TRANSCRIPTOMIC	We performed RNA-sequencing to determine the abundance of all RNA transcripts expressed by adipose-derived mesenchymal stromal cells (AMSC) under proliferating and confluent conditions. Overall design: AMSCs were plated at 3,000 cells/cm2 in growth media and incubated at 37°C, 5% CO2. Proliferating samples were harvested when cells were 70% confluent, and confluent samples were collected at 100% …	906335597	971048916	960348418	912320989	91980	Adipose-derived Mesenchymal Stromal Cell	AMSC_1_proliferating
SRR3882930	GSM2231436: AMSC_1_confluent; Homo sapiens; RNA-Seq	SRX1939114	SRS1558257	GSM2231436	Homo sapiens	NA	NA	Transcriptome Sequencing of Adipose-Derived Mesechymal Stromal Cells	SRP078365	PRJNA328824	GSE84322	34863048	51	cDNA	TRANSCRIPTOMIC	We performed RNA-sequencing to determine the abundance of all RNA transcripts expressed by adipose-derived mesenchymal stromal cells (AMSC) under proliferating and confluent conditions. Overall design: AMSCs were plated at 3,000 cells/cm2 in growth media and incubated at 37°C, 5% CO2. Proliferating samples were harvested when cells were 70% confluent, and confluent samples were collected at 100% …	852322633	933706832	911533998	858393990	73443	Adipose-derived Mesenchymal Stromal Cell	AMSC_1_confluent
srr	titles	identifiers_SRX	PRIMARY_ID	EXTERNAL_ID	specie	PAIRED	dates	study_title	Code SRP	Code PRJ	3	nreads	read_length	library_selection	unlist(library_source)	study_abstract	A	C	G	T	N	cell type	source_name	treatment
SRR8099005	GSM3444217: EGF_IWR1_S03; Homo sapiens; RNA-Seq	SRX4925800	SRS3971050	GSM3444217	Homo sapiens	NA	NA	Epidermal growth factor activates ß-catenin via integrin-linked kinase to control proliferation of mesenchymal stromal cells.	SRP166560	PRJNA498109	GSE121697	14005865	151	cDNA	TRANSCRIPTOMIC	Mesenchymal stromal cells (MSCs) are located in bone marrow where they help to maintain bone homeostasis and repair through the ability to expand in response to mitotic stimuli and differentiate into skeletal linages. The signalling mechanisms that enable precise control of MSC function remain unclear. Here, we have identified a non-canonical epidermal growth factor (EGF) signalling pathway in MS…	1036115407	1072235472	1085878940	1035360826	180585	Mesenchymal stromal cells	femoral heads/knee bone explants	EGF + IWR-1
SRR8099004	GSM3444216: EGF_IWR1_S02; Homo sapiens; RNA-Seq	SRX4925799	SRS3971053	GSM3444216	Homo sapiens	NA	NA	Epidermal growth factor activates ß-catenin via integrin-linked kinase to control proliferation of mesenchymal stromal cells.	SRP166560	PRJNA498109	GSE121697	11575790	151	cDNA	TRANSCRIPTOMIC	Mesenchymal stromal cells (MSCs) are located in bone marrow where they help to maintain bone homeostasis and repair through the ability to expand in response to mitotic stimuli and differentiate into skeletal linages. The signalling mechanisms that enable precise control of MSC function remain unclear. Here, we have identified a non-canonical epidermal growth factor (EGF) signalling pathway in MS…	850981864	892765410	902648317	849343562	149427	Mesenchymal stromal cells	femoral heads/knee bone explants	EGF + IWR-1
SRR8099003	GSM3444215: EGF_IWR1_S01; Homo sapiens; RNA-Seq	SRX4925798	SRS3971054	GSM3444215	Homo sapiens	NA	NA	Epidermal growth factor activates ß-catenin via integrin-linked kinase to control proliferation of mesenchymal stromal cells.	SRP166560	PRJNA498109	GSE121697	15666602	151	cDNA	TRANSCRIPTOMIC	Mesenchymal stromal cells (MSCs) are located in bone marrow where they help to maintain bone homeostasis and repair through the ability to expand in response to mitotic stimuli and differentiate into skeletal linages. The signalling mechanisms that enable precise control of MSC function remain unclear. Here, we have identified a non-canonical epidermal growth factor (EGF) signalling pathway in MS…	1154980650	1203485716	1218366141	1154282137	199160	Mesenchymal stromal cells	femoral heads/knee bone explants	EGF + IWR-1
SRR8099002	GSM3444214: EGF_S03; Homo sapiens; RNA-Seq	SRX4925797	SRS3971052	GSM3444214	Homo sapiens	NA	NA	Epidermal growth factor activates ß-catenin via integrin-linked kinase to control proliferation of mesenchymal stromal cells.	SRP166560	PRJNA498109	GSE121697	15786160	151	cDNA	TRANSCRIPTOMIC	Mesenchymal stromal cells (MSCs) are located in bone marrow where they help to maintain bone homeostasis and repair through the ability to expand in response to mitotic stimuli and differentiate into skeletal linages. The signalling mechanisms that enable precise control of MSC function remain unclear. Here, we have identified a non-canonical epidermal growth factor (EGF) signalling pathway in MS…	1169204252	1209001647	1223467939	1165543256	203226	Mesenchymal stromal cells	femoral heads/knee bone explants	EGF
SRR8099001	GSM3444213: EGF_S02; Homo sapiens; RNA-Seq	SRX4925796	SRS3971049	GSM3444213	Homo sapiens	NA	NA	Epidermal growth factor activates ß-catenin via integrin-linked kinase to control proliferation of mesenchymal stromal cells.	SRP166560	PRJNA498109	GSE121697	19843529	151	cDNA	TRANSCRIPTOMIC	Mesenchymal stromal cells (MSCs) are located in bone marrow where they help to maintain bone homeostasis and repair through the ability to expand in response to mitotic stimuli and differentiate into skeletal linages. The signalling mechanisms that enable precise control of MSC function remain unclear. Here, we have identified a non-canonical epidermal growth factor (EGF) signalling pathway in MS…	1464337135	1520447765	1540502235	1467204687	253936	Mesenchymal stromal cells	femoral heads/knee bone explants	EGF
SRR8099000	GSM3444212: EGF_S01; Homo sapiens; RNA-Seq	SRX4925795	SRS3971048	GSM3444212	Homo sapiens	NA	NA	Epidermal growth factor activates ß-catenin via integrin-linked kinase to control proliferation of mesenchymal stromal cells.	SRP166560	PRJNA498109	GSE121697	19132337	151	cDNA	TRANSCRIPTOMIC	Mesenchymal stromal cells (MSCs) are located in bone marrow where they help to maintain bone homeostasis and repair through the ability to expand in response to mitotic stimuli and differentiate into skeletal linages. The signalling mechanisms that enable precise control of MSC function remain unclear. Here, we have identified a non-canonical epidermal growth factor (EGF) signalling pathway in MS…	1406466372	1472011250	1493943685	1405298673	245794	Mesenchymal stromal cells	femoral heads/knee bone explants	EGF
SRR8098999	GSM3444211: untreated_S03; Homo sapiens; RNA-Seq	SRX4925794	SRS3971046	GSM3444211	Homo sapiens	NA	NA	Epidermal growth factor activates ß-catenin via integrin-linked kinase to control proliferation of mesenchymal stromal cells.	SRP166560	PRJNA498109	GSE121697	13571062	151	cDNA	TRANSCRIPTOMIC	Mesenchymal stromal cells (MSCs) are located in bone marrow where they help to maintain bone homeostasis and repair through the ability to expand in response to mitotic stimuli and differentiate into skeletal linages. The signalling mechanisms that enable precise control of MSC function remain unclear. Here, we have identified a non-canonical epidermal growth factor (EGF) signalling pathway in MS…	1003861918	1038981570	1051724916	1003718977	173343	Mesenchymal stromal cells	femoral heads/knee bone explants	untreated
SRR8098998	GSM3444210: untreated_S02; Homo sapiens; RNA-Seq	SRX4925793	SRS3971047	GSM3444210	Homo sapiens	NA	NA	Epidermal growth factor activates ß-catenin via integrin-linked kinase to control proliferation of mesenchymal stromal cells.	SRP166560	PRJNA498109	GSE121697	16677487	151	cDNA	TRANSCRIPTOMIC	Mesenchymal stromal cells (MSCs) are located in bone marrow where they help to maintain bone homeostasis and repair through the ability to expand in response to mitotic stimuli and differentiate into skeletal linages. The signalling mechanisms that enable precise control of MSC function remain unclear. Here, we have identified a non-canonical epidermal growth factor (EGF) signalling pathway in MS…	1225319760	1285564160	1301359904	1224143977	213273	Mesenchymal stromal cells	femoral heads/knee bone explants	untreated
SRR8098997	GSM3444209: untreated_S01; Homo sapiens; RNA-Seq	SRX4925792	SRS3971045	GSM3444209	Homo sapiens	NA	NA	Epidermal growth factor activates ß-catenin via integrin-linked kinase to control proliferation of mesenchymal stromal cells.	SRP166560	PRJNA498109	GSE121697	17232973	151	cDNA	TRANSCRIPTOMIC	Mesenchymal stromal cells (MSCs) are located in bone marrow where they help to maintain bone homeostasis and repair through the ability to expand in response to mitotic stimuli and differentiate into skeletal linages. The signalling mechanisms that enable precise control of MSC function remain unclear. Here, we have identified a non-canonical epidermal growth factor (EGF) signalling pathway in MS…	1269858588	1321332547	1339152083	1273794830	219798	Mesenchymal stromal cells	femoral heads/knee bone explants	untreated
